# Supplementary material for: How marine are Marine Stramenopiles (MAST)? A cross-system evaluation
Source: FEMS Microbiol Ecol. 2024 Oct 7;100(11):fiae130. doi: 10.1093/femsec/fiae130 (PMC11523054; doi:10.1093/femsec/fiae130)
Supplement: fiae130_Supplemental_Files [file fiae130_supplemental_files.zip]

Archive with 9 entries (9 files):
- figureS1.pdf
- figureS2.pdf
- figureS3.pdf
- figureS4.pdf
- figureS5.pdf
- figureS6.pdf
- figureS7.pdf
- figureS8.pdf
- supplementary_tables.xlsx
