# Supplementary material for: How marine are Marine Stramenopiles (MAST)? A cross-system evaluation
Source: FEMS Microbiol Ecol. 2024 Oct 7;100(11):fiae130. doi: 10.1093/femsec/fiae130 (PMC11523054; doi:10.1093/femsec/fiae130)
Supplement: fiae130_Supplemental_Files [file fiae130_supplemental_files.zip › supplementary_tables.xlsx]

## Sheet: tableS1
Table S1. MAST 18S rDNA sequences currently available. Sequences extracted from PR2 version 5 and GenBank used in this study to build reference MAST trees. Sequences not considered here and the reason why we removed them are also displayed at the bottom.
Group	Clade	Subclade	Accession number	Length	Origin	Reason removed	Sequence
Pseudofungi	MAST-1	MAST-1A	HM581781	1786	PR2_v5.0.0	-	CCTGGTTGATCCTGCCAGTAGTCATACGCTCGTCTAAAAGATTAAGCCATGCATGTCTAAGTAGAAACAACTTTACTGTGAAACTGCGAATGGCTCATTATATCAGTTATAGTTTACTTGATAGTACCTTACTACTTGGATACCCGTAGTAATTCTAGAGCTAATACATGCATCAACTCCCAACTTCTGGACGGGACGCGTTTATTAGATAGAAACCAAACACTTCGGTGGTTTGTGGTGATTCATAATAACTGTGCGAATCGCATGCTTTTTGCGGCGATGAATCAATCAAGTTTCTGCCCTATCAGCTTTCGATGGTAGGGTATTGGCCTACCATGGCGTTAACGGGTGACGGAGAATTAGGGTTCGATTCCGGAGAGGGAGCCTGAGAAACGGCTA…
Pseudofungi	MAST-1	MAST-1A	KJ760038	1806	PR2_v5.0.0	-	AACCTGGTTGATCCTGCCAGTAGCCATACGCTCGTCTAAAAGATTAAGCCATGCATGTCTAAGTAAAAACAACTTTACTGTGAAACTGCGAATGGCTCATTATATCAGTCATAGTTTACTTGATAGTACCTTACTACTTGGATAACCGTAGTAATTCTAGAGCTAATACATGCATCAACTCCCAACTTCTGGACGGGACGGGTTTATTAGATAGAAACCAATGCTCTTCGGAGGTTTTGTGGTGATTCATGATAACTGTGCGAATCGCATGCGTCAGCGGCGATGAATCGATCAAGTTTCTGCCCTATCAGCTTTCGATGGTAGGGTATTGGCCTACCATGGCGTTAACGGGTGACGGAGAATTAGGGTTCGATTCCGGAGAGGGAGCCTGAGAAACGG…
Pseudofungi	MAST-1	MAST-1A	JQ955800	986	PR2_v5.0.0	-	AAGTTGGATTTCTGGCTGGAGCGATCGGTCCGCCCCGCAAGGGGTGTGTACTAGCGTCGTCTCCGACCATCCTTGTGGGAGCTGTGCGGCCGTTAACTCGGTTGTATATGGGAACACATCGTTTACTGTGAAAAAATTAGAGTGTTTAAAGCAGGCTTAAGCCGTTGAATACATTAGCATGGAATAATAAGATAAGACTTGGGTCATTATTTTGTTGGTTTGCGGATCGAGGTAATGATTAATAGGGATAGTTGGGGGTATTCATATTTAATTGTCAGAGGTGAAATTCTTGGATTTATGAAAGATGAACTTAGGCGAAAGCATTTACCAAGGATGTTTTCATTAATCAAGAACGAAAGTTAGGGGATCGAAGATGATTAGATACCATCGTAGTCTTAA…
Pseudofungi	MAST-1	MAST-1A	AF290063	1661	PR2_v5.0.0	-	ATTATATCAGTTATAGTTTACTTGATAGTACCTTACTACTTGGATAACCGTAGTAATTCTAGAGCTAATACATGCATCAACTCCCGACTTCTGGACGGGACGCGTTTATTAGATAGAAACCAATGCTCTTCGGAGGTTTTGTGGTGATTCATAATAACTGTGCGAATCGCATGCGTCAGCGGCGATGAATCAATCAAGTTTCTGCCCTATCAGCTTTCGATGGTAGGGTATTGGCCTACCATGGCGTTAACGGGTGACGGAGAATTAGGGTTCGATTCCGGAGAGGGAGCCTGAGAAACGGCTACCACATCCAAGGAAGGCAGCAGGCGCGTAAATTACCCAATCCTGACACAGGGAGGTACTGACAATAAATAACAATGCCGGGCTTTTTCAAGTCTG…
Pseudofungi	MAST-1	MAST-1A	FJ753983	1072	PR2_v5.0.0	-	TTAAAAAGCTCGTAGTTGGATTTCTGGCTGGAGCGATCGGTCCGCCCCGCAAGGGGTGTGTACTAGCGTCGTCTCCGACCATCCTTACGGGAACTGTGCGGCCGTCAACTCGGTTGTATATGGGAACACATCGTTTACTGTGAAAAAATTAGAGTGTTTAAAGCAGGCTTAAGCCGTTGAATACATTAGCGTGGAATAATAAGATAAGACTTGGGTCATTATTTTGTTGGTTTGCGGATCGAGGTAATGATTAATAGGGATAGTTGGGGGTATTCATATTTAATTGTCAGAGGTGAAATTCTTGGATTTATGAAAGATGAACTTAGGCGAAAGCATTTACCAAGGATGTTTTCATTAATCAAGAACGAAAGTTAGGGGATCGAAGGTGATTAGATACCA…
Pseudofungi	MAST-1	MAST-1A	HQ864942	897	PR2_v5.0.0	-	GTGCCAGCAGCCGCGGTAATTCCAGCTCCAATAGCGTATATTAAAGTTGTTGCAGTTAAAAAGCTCGTAGTTGGATTTCTGGCTGGAGCGATCGGTCCGCCCCGCAAGGGGTGTGTACTAGCGTCGTCTCCGACCATCCTTGTGGGAACTGTGCGGCCGTTAACTCGGTTGTATATGGGAACACATCGTTTACTGTGAAAAAATTAGAGTGTTTAAAGCAGGCTTAAGCCGTTGAATACATTAGCATGGAATAATAAGATAAGACTTGGGTCATTATTTTGTTGGTTTGCGGATCGAGGTAATGATTAATAGGGATAGTTGGGGGTATTCATATTTAATTGTCAGAGGTGAAATTCTTGGATTTATGAAAGATGAACTTAGGCGAAAGCATTTACCAAG…
Pseudofungi	MAST-1	MAST-1A	AF363190	1805	PR2_v5.0.0	-	AACCTGGTTGATCCTGCCAGTAGTCATACGCTCGTCTAAAAGATTAAGCCATGCATGTCTAAGTAAAAACAACTTTACTGTGAAACTGCGAATGGCTCATTATATCAGTTATAGTTTACTTGATAGTACCTTACTACTTGGATAACCGTAGTAATTCTAGAGCTAATACATGCATCAACTCCCAACTTCTGGACGGGACGCGTTTATTAGATAGAAACCAATGCTCTTCGGAGGTTTTGTGGTGATTCATAATAACTGTGCGAATCGCATGCGTCAGCGGCGATGAATCAATCAAGTTTCTGCCCTATCAGCTTTCGATGGTAGGGTATTGGCCTACCATGGCGTTAACGGGTGACGGAGAATTAGGGTTCGATTCCGGAGAGGGAGCCTGAGAAACGG…
Pseudofungi	MAST-1	MAST-1A	JQ782002	1801	PR2_v5.0.0	-	CCTGGTTGATCCTGCCAGTAGTCATACGCTCGTCTAAAAGATTAGGCCATGCATGTCTAAGTAAAAACAACTTTACTGTGAAACTGCGAATGGCTCATTATATCAGTTATAGTTTACTTGATAGTACCTTACTACTTGGATAACCGTAGTAATTCTAGAGCTAATACATGCATCAACTCCCAACTTCTGGACGGGACGCGTTTATTAGATTGAAACCAATGCTCTTCGGAGGTTTTGTGGTGATTCATAATAACTGTGCGAATCGCATGCGTCAGCGGCGATGAATCAATCAAGTTTCTGCCCTATCAGCTTTCGATGGTAGGGTATTGGCCTACCATGGCGTTAACGGGTGACGGAGAATTAGGGTTCGATTCCGGAGAGGGAGCCTGAGAAACGGCT…
Pseudofungi	MAST-1	MAST-1A	JQ223094	1626	PR2_v5.0.0	-	ACGCTCGTCTAAAAGATTAAGCCATGCATGTCTAAGTAAAAACAACTTTACTGTGAAACTGCGAATGGCTCATTATATCAGTTATAGTTTACTTGATAGTACCTTACTACTTGGATAACCGTAGTAATTCTAGAGCTAATACATGCATCAACTCCCAACTTCTGGACGGGACGCGTTTATTAGATAGAAACCAATGCTCTTCGGAGGTTTTGTGGTGATTCATAATAACTGTGCGAATCGCATGCGTCAGCGGCGATGAATCAATCAAGTTTCTGCCCTATCAGCTTTCGATGGTAGGGTATTGGCCTACCATGGCGTTAACGGGTGACAGAGAATTAGGGTTCGATTCCGGAGAGGGAGCCTGAGAAACGGCTACCACATCCAAGGAAGGCAGCAGGC…
Pseudofungi	MAST-1	MAST-1A	FJ753990	1071	PR2_v5.0.0	-	TTAAAAAGCTCGTAGTTGGATTTCTGGCTGGAGCGATCGGTCCGCCCCGCAAGGGGTGTGCACTAGCGTCGTCTCCGACCATCCTTGTGGGAACTGTGCGGCCGTTAACTCGGTTGTATATGGGAACACATCGTTTACTGTGAAAAAATTAGAGTGTTTAAAGCAGGCTTAAGCCGTTGAATACATTAGCATGGAATAATAAGATAAGACTTGGGTCATTATTTTGTTGGTTTGCGGATCGAGGTAATGATTAATAGGGATAGTTGGGGGTATTCATATTTAATTGTCAGAGGTGAAATTCTTGGATTTATGAAAGATGAACTTAGGCGAAAGCATTTACCAAGGATGTTTTCATTAATCAAGAACGAAAGTTAGGGGATCGAAGATGATTAGATACCA…
Pseudofungi	MAST-1	MAST-1A	HQ865041	882	PR2_v5.0.0	-	AGCCGCGGTAATTCCAGCTCCAATAGCGTATATTAAAGTTGTTGCAGTTAAAAAGCTCGTAGTTGGATTTCTGGCTGGAGCGATCGGTCCGCCCCGCAAGGGGTGTGTACTAGCGTCGTCTCCGACCATCCTTGTGGGAACTGTGCGGCCGTTAACTCGGTTGTATATGGGAACACATCGTTTACTGTGAAAAAATTAGAGTGTTTAAAGCAGGCTTAAGCCGTTGAATACATTAGCATGGAATAATAAGATAAGACTTGGGTCATTATTTTGTTGGTTTGCGGATCGAGGTAATGATTAATAGGGATAGTTGGGGGTATTCATATTTAATTGTCAGAGGTGAAATTCTTGGATTTATGAAAGATGAACTTAGGCGAAAGCATTTACCAAGGATGTTTT…
Pseudofungi	MAST-1	MAST-1A	JQ956110	968	PR2_v5.0.0	-	TTAAAAAGCTCGTAGTTGGATTTCTGGCTGGAGCGATCGGTCCGCCCCGCAAGGGGTGTGTACTAGCGTCGTCTCCGACCATCCTTGTGGGAACTGTGCGGCCGTTAACTCGGTTGTATATGGGAACACATCGTTTACTGTGAAAAAATTAGAGTGTTTAAAGCAGGCTTAAGCCGTTGAATACATTAGCATGGAATAATAAGATAAGACTTGGGTCATTATTTTGTTGGTTTGCGGATCGAGGTAATGATTAATAGGGATAGTTGGGGGTATTCATATTTAATTGTCAGAGGTGAAATTCTTGGATTTATGAAAGATGAACTTAGGCGAAAGCATTTACCAAGGATGTTTTCATTAATCAAGAACGAAAGTTAGGGGATCGAAGATGATTAGATACCA…
Pseudofungi	MAST-1	MAST-1A	FJ753982	1071	PR2_v5.0.0	-	TTAAAAAGCTCGTAGTTGGATTTCTGGCTGGAGCGATCGGTCCGCCCCGCAAGGGGTGTGTACTAGCGTCGTCTCCGACCATCCTTGTGGGAACTGTGCGGCCGTTAACTCGGTTGTATATGGGAACACATCGTTTACTGTGAAAAAATTAGAGTGTTTAAAGCAGGCTTAAGCCGTTGTATACATTAGCATGGAATAATAAGATAAGACTTGGGTCATTATTTTGTTGGTTTGCGGATCGAGGTAATGATTAATAGGGATAGTTGGGGGTATTCATATTTAATTGTCAGAGGTGAAATTCTTGGATTTATGAAAGATGAACTTAGGCGAAAGCATTTACCAAGGATGTTTTCATTAATCAAGAACGAAAGTTAGGGGATCGAAGATGATTAGATACCA…
Pseudofungi	MAST-1	MAST-1A	KJ757666	1805	PR2_v5.0.0	-	AACCTGGTTTGATCCTGCCAGTAGTCATACGCTCGTCTAAAAGATTAAGCCATGCATGTCTAAGTAAAACCAACTTTACTGTGAAACTGCGAATGGCTCATTATATCAGTCATAGTTTACTTGATAGTACCTTACTACTTGGATAACCGTAGTAATTCTAGAGCCAATACATGCATCAACTCCCAACTTCTGGACGGGACGCGTTTATTAGATAGAAACCAATGCTCTTCGGAGGTTTTGTGGTGATTCATGATAACTGTGCGAATCGCATGCGTCAGCGGCGATGAATCGATCAAGTTTCTGCCCTATCAGCTTTCGATGGTAGGGTATTGGCCTACCATGGCGTCAACGGGTGACGGAGAATTAGGGTTCGATTCCGGAGAGGGAGCCTGAGAAACG…
Pseudofungi	MAST-1	MAST-1A	JQ956105	964	PR2_v5.0.0	-	TTAAAAGCTCGTAGTTGGATTTCTGGCTGGAGCGATCGGTCCGCCCCGCAAGGGGTGTGTACTAGCGTCGTCTCCGACCATCCTTGTGGGAACTGTGCGGCCGTTAACTCGGTTGTATATGGGAACACATCGTTTACTGTGAAAAAATTAGAGTGTTTAAAGCAGGCTTAAGCCGTTGAATACATTAGCATGGAATAATAAGATAAGACTTGGGTCATTATTTTGTTGGTTTGCGGATCGAGGTAATGATTAATAGGGATAGTTGGGGGTATTCATATTTAATTGTCAGAGGTGAAATTCTTGGATTTATGAAAGATGAACTTAGGCGAAAGCATTTACCAAGGATGTTTTCATTAATCAAGAACGAAAGTTAGGGGATCGAAGATGATTAGATACCAT…
Pseudofungi	MAST-1	MAST-1A	HQ868905	881	PR2_v5.0.0	-	GCCGCGGTAATTCCAACTCCAATAGCGTATATTAAAGTTGTTGCAGTTAAAAAGCTCGTAGTTGGATTTCTGGTGGGAGCGATCGGTCCGCCCCGCAAGGGGTGTGTACTAGCGTCGTCTCCGGCCATCCTTGTGGGAACTGCTCTGTCCTTAGTTGGATGGGGTTTGGGAACACATCGTTTACTGTGAAAAAACTAGAGTGTTTAAAGCAGGCTTAGGCCGTTGAATACATTAGCATGGAATAATAAGATAAGACTTGGGTCATTATTTTGTTGGTTTGCGGATCGAGGTAATGATTAATAGGGATAGTTGGGGGTATTCATATTTAATTGTCAGAGGTGAAATTCTTGGATTTATGAAAGATGAACTTAGGCGAAAGCATTTACCAAGGATGTTTTC…
Pseudofungi	MAST-1	MAST-1A	HQ865088	891	PR2_v5.0.0	-	TGCCAAGCAGCCGCGGTAATTCCAGCTCCAATAGCGTATATTAAAGTTGTTGCAGTTAAAAAGCTCGTAGTTGGATTTCTGGCTGGAGCGATCGGTCCGCCCCGCAAGGGGTGTGTACTAGCGTCGTCTCCGACCATCCTTGTGGGAACTGTGCGGCCGTTAACTCGGTTGTATATGGGAACACATCGTTTACTGTGAAAAAATTAGAGTGTTTAAAGCAGGCTTAAGCCGTTGAATACATTAGCATGGAATAATAAGATAAGACTTGGGTCATTATTTTGTTGGTTTGCGGATCGAGGTAATGATTAATAGGGATAGTTGGGGGTATTCATATTTAATTGTCAGAGGTGAAATTCTTGGATTTATGAAAGATGAACTTAGGCGAAAGCATTTACCAAG…
Pseudofungi	MAST-1	MAST-1A	HQ865127	876	PR2_v5.0.0	-	GTGCCAAGCAGCCGCGGTAATTCCAGCTCCAATAGCGTATATTAAAGTTGTTGCAGTTAAAAAGCTCGTAGTTGGATTTCTGGCTGGAGCGATCGGTCCGCCCCGCAAGGGGTGTGTACTAGCGTCGTCTCCGACCATCCTTGTGGGAACTGTGCGGCCGTTAACTCGGTTGTATATGGGAACACATCGTTTACTGTGAAAAAATTAGAGTGTTTAAAGCAGGCTTAAGCCGTTGAATACATTAGCATGGAATAATAAGATAAGACTTGGGTCATTATTTTGTTGGTTTGCGGATCGAGGTAATGATTAATAGGGATAGTTGGGGGTATTCATATTTAATTGTCAGAGGTGAAATTCTTGGATTTATGAAAGATGAACTTAGGCGAAAGCATTTACCAA…
Pseudofungi	MAST-1	MAST-1A	KC147312	1034	PR2_v5.0.0	-	TAAAAAGCTCGTAGTTGGATTTCTGGTGGGAGCGATCGGTCCGCCCCGCAAGGGGTGTGTACTAGCGTCGTCTCCGGCCATCCTTGTGGGAACTGCTCTGTCCTTAGTTGGATGGGGTTTGGGAACACATCGTTTACTGTGAAAAAATTAGAGTGTTTAAAGCAGGCTTAGGCCGTTGAATACATTAGCATGGAATAATAAGATAAGACTTGGGTCATTATTTTGTTGCTTTGCGGATCGAGGTAATGATTAATAGGGATAGTTGGGGGCATTCATATTTAATTGTCAGAGGTGAAATTCTTGGATTTATGAAAGATGAACTTAGGCGAAAGCATTTACCAAGGATGTTTTCATTAATCAAGAACGAAAGTTAGGGGATCGAAGATGATTAGATACCAT…
Pseudofungi	MAST-1	MAST-1A	HQ869388	882	PR2_v5.0.0	-	CAGCAGCCGCGGTAATTCCAGCTCCAATAGCGTATATTAAAGTTGTTGCAGTTAAAAAGCTCGTAGTTGGATTTCTGGCTGGAGCGATCGGTCCGCCCCGCAAGGGGTGTGTACTAGCGTCGTCTCCGACCATCCTTGTGGGAACTGTGCGGCCGTTAACTCGGTTGTATATGGGAACACATCGTTTACTGTGAAAAAATTAGAGTGTTTAAAGCAGGCTTAAGCCGTTGAATACATTAGCATGGAATAATAAGATAAGACTTGGGTCATTATTTTGTTGGTTTGCGGATCGAGGTAATGATTAATAGGGATAGTTGGGGGTATTCATATTTAATTGTCAGAGGTGAAATTCTTGGATTTATGAAAGATGAACTTAGGCGAAAGCATTTACCAAGGATG…
Pseudofungi	MAST-1	MAST-1A	FJ753985	1072	PR2_v5.0.0	-	TTAAAAAGCTCGTAGTTGGATTTCTGGCTGGAGCGATCGGTCCGCCCCGCAAGGGGTGTGTACTAGCGTCGTCTCCGACCATCCTTGTGGGAACTGTGCGGCCGTTAACTCGGTTGTATATGGGAACACATCGTTTACTGTGAAAAAATTAGAGTGTTTAAAGCATGCTTAAGCCGTTGAATACATTAGCATGGAATAATAAGATAAGACTTGGGTCATTATTTTGTTGGTTTGCGGATCGAGGTAATGATTAATAGGGATAGTTGAGGGTATTCATATTTAATTGTCAGAGGTGAAATTCTTGGATTTATGAAAGATGAACTTAGGCGAAAGCATTTACCAAGGATGTTTTCATTAATCAAGAACGAAAGTTAGGGGATCGAAGATGATTAGATACCA…
Pseudofungi	MAST-1	MAST-1A	HQ869759	885	PR2_v5.0.0	-	CAGCCGCGGTAATTCCAGCTCCAATAGCGTATATTAAAGTTGTTGCAGTTAAAAAGCTCGTAGTTGGATTTCTGGCTGGAGCGATCGGTCCGCCCCGCAAGGGGTGTGTACTAGCGTCGTCTCCGACCATCCTTGTGGGAACTGTGCGGCCGTTAACTCGGTTGTATATGGGAACACATCGTTTACTGTGAAAAAATTAGAGTGTTTAAAGCAGGCTTAAGCCGTTGAATACATTAGCATGGAATAATAAGATAAGACTTGGGTCATTATTTTGTTGGTTTGCGGATCGAGGTAATGATTAATAGGGATAGTTGGGGGTATTCATATTTAATTGTCAGAGGTGAAATTCTTGGATTTATGAAAGATGAACTTAGGCGAAAGCATTTACCAAGGATGTTT…
Pseudofungi	MAST-1	MAST-1A	HM561256	994	PR2_v5.0.0	-	TTAAAAAGCTCGTAGTTGGATTTCTGGCTGGAGCGATCGGTCCGCCCCGCAAGGGGTGTGTACTAGCGTCGTCTCCGACCATCCTTGTGGGAACTGTGCGGCCGTTAACTCGGTTGTATATGGGAACACATCGTTTACTGTGAAAAAATTAGAGTGTTTAAAGCAGGCTTAAGCCGTTGAATACATTAGCATGGAATAATAAGATAAGACTTGGGTCATTATTTTGTTGGTTTGCGGATCGAGGTAATGATTAATAGGGATAGTTGGGGGTATTCATATTTAATTGTCAGAGGTGAAATTCTTGGATTTATGAAAGATGAACTTAGGCGAAAGCATTTACCAAGGATGTTTTCGTTAATCAAGAACGAAAGTTAGGGGATCGAAGATGATTAGATACCA…
Pseudofungi	MAST-1	MAST-1A	HQ864927	890	PR2_v5.0.0	-	GCCAGCAGCCGCGGTAATTCCAGCTCCAATAGCGTATATTAAAGTTGTTGCAGTTAAAAAGCTCGTAGTTGGATTTCTGGCTGGAGCGATCGGTCCGCCCCGCAAGGGGTGTGTACTAGCGTCGTCTCCGACCATCCTTGTGGGAACTGTGCGGCCGTTAACTCGGTTGTATATGGGAACACATCGTTTACTGTGAAAAAATTAGAGTGTTTAAAGCAGGCTTAAGCCGTTGAATACATTAGCATGGAATAATAAGATAAGACTTGGGTCATTATTTTGTTGGTTTGCGGATCGAGGTAATGATTAATAGGGATAGTTGGGGGTATTCATATTTAATTGTCAGAGGTGAAATTCTTGGATTTATGAAAGATGAACTTAGGCGAAAGCATTTACCAAGGA…
Pseudofungi	MAST-1	MAST-1A	HQ869660	883	PR2_v5.0.0	-	AGCCGCGGTAATTCCAGCTCCAATAGCGTATATTAAAGTTGTTGCAGTTAAAAAGCTCGTAGTTGGATTTCTGGCTGGAGCGATCGGTCCGCCCCGCAAGGGGTGTGTACTAGCGTCGTCTCCGACCATCCTTGTGGGAACTGTGCGGCCGTTAACTCGGTTGTATATGGGAACACATCGTTTACTGTGAAAAAATTAGAGTGTTTAAAGCAGGCTTAAGCCGTTGAATACATTAGCATGGAATAATAAGATAAGACTTGGGTCATTATTTTGTTGGTTTGCGGATCGAGGTAATGATTAATAGGGATAGTTGGGGGTATTCATATTTAATTGTCAGAGGTGAAATTCTTGGATTTATGAAAGATGAACTTAGGCGAAAGCATTTACCAAGGATGTTTT…
Pseudofungi	MAST-1	MAST-1A	HQ869467	890	PR2_v5.0.0	-	GCCAAGCAGCCGCGGTAATTCCAGCTCCAATAGCGTATATTAAAGTTGTTGCAGTTAAAAAGCTCGTAGTTGGATTTCTGGCTGGAGCGATCGGTCCGCCCCGCAAGGGGTGTGTACTAGCGTCGTCTCCGACCATCCTTGTGGGAACTGTGCGGCCGTTAACTCGGTTGTATATGGGAACACATCGTTTACTGTGAAAAAATTAGAGTGTTTAAAGCAGGCTTAAGCCGTTGAATACATTAGCATGGAATAATAAGATAAGACTTGGGTCATTATTTTGTTGGTTTGCGGATCGAGGTAATGATTAATAGGGATAGTTGGGGGTATTCATATTTAATTGTCAGAGGTGAAATTCTTGGATTTATGAAAGATGAACTTAGGCGAAAGCATTTACCAAGG…
Pseudofungi	MAST-1	MAST-1A	DQ121422	1641	PR2_v5.0.0	-	CCATGCATCTCTAAGTAAAAACAACTTTACTGTGAAACTGCGAATGGCTCATTATATCAGTTATAGTTTACTTGATAGTACCTTACTACTTGGATACCCGTGGTAATTCTAGAGCTAATACATGCATCAACTCCCAACTTCTGGACGGGACGCGTTTATTAGATAGAAACCAAACACTTCGGTGGTTTGTGGTGATTCATAATAACTGTGCGAATCGCATGCTTTTTGCGGCGATGAATCAATCAAGTTTCTGCCCTATCAGCTTTCGATGGTAGGGTATTGGCCTACCATGGCGTTAACGGGTGACGGAGAATTAGGGTTCGATTCCGGAGAGGGAGCCTGAGAAACGGCTACCACATCCAAGGAAGGCAGCAGGCGCGTAAATTACCCAATCCTGAC…
Pseudofungi	MAST-1	MAST-1A	HQ864939	885	PR2_v5.0.0	-	AGCAGCCGCGGTAATTCCAGCTCCAATAGCGTATATTAAAGTTGTTGCAGTTAAAAAGCTCGTAGTTGGATTTCTGGCTGGAGCGATCGGTCCGCCCCGCAAGGGGTGTGTACTAGCGTCGTCTCCGACCATCCTTGTGGGAACTGTGCGGCCGTTAACTCGGTTGTATATGGGAACACATCGTTTACTGTGAAAAAATTAGAGTGTTTAAAGCAGGCTTAAGCCGTTGAATACATTAGCATGGAATAATAAGATAAGACTTGGGTCATTATTTTGTTGGTTTGCGGATCGAGGTAATGATTAATAGGGATAGTTGGGGGTATTCATATTTAATTGTCAGAGGTGAAATTCTTGGATTTATGAAAGATGAACTTAGGCGAAAGCATTTACCAAGGATGT…
Pseudofungi	MAST-1	MAST-1A	HQ864882	892	PR2_v5.0.0	-	TGCCAAGCAGCCGCGGTAATTCCAGCTCCAATCGCGTATATTAAAGTTGTTGCAGTTAAAAAGCTCGTAGTTGGATTTCTGGCTGGAGCGATCGGTCCGCCCCGCAAGGGGTGTGTACTAGCGTCGTCTCCGACCATCCTTGTGGGAACTGTGCGGCCGTTAACTCGGTTGTATATGGGAACACATCGTTTACTGTGAAAAAATTAGAGTGTTTAAAGCAGGCTTAAGCCGTTGAATACATTAGCATGGAATAATAAGATAAGACTTGGGTCATTATTTTGTTGGTTTGCGGATCGAGGTAATGATTAATAGGGATAGTTGGGGGTATTCATATTTAATTGTCAGAGGTGAAATTCTTGGATTTATGAAAGATGAACTTAGGCGAAAGCATTTACCAAG…
Pseudofungi	MAST-1	MAST-1A	HQ869244	884	PR2_v5.0.0	-	GCCAGCAGCCGCGGTAATTCCAGCTCCAATAGCGTATATTAAAGTTGTTGCAGTTAAAAAGCTCGTAGTTGGATTTCTGGCTGGAGCGATCGGTCCGCCCCGCAAGGGGTGTGTACTAGCGTCGTCTCCGACCATCCTTGTGGGAACTGTGCGGCCGTTAACTCGGTTGTATATGGGAACACATCGTTTACTGTGAAAAAATTAGAGTGTTTAAAGCAGGCTTAAGCCGTTGAATACATTAGCATGGAATAATAAGATAAGACTTGGGTCATTATTTTGTTGGTTTGCGGATCGAGGTAATGATTAATAGGGATAGTTGGGGGTATTCATATTTAATTGTCAGAGGTGAAATTCTTGGATTTATGAAAGATGAACTTAGGCGAAAGCATTTACCAAGGA…
Pseudofungi	MAST-1	MAST-1A	HQ865120	875	PR2_v5.0.0	-	GGTAATTCCAGCTCCAATAGCGTATATTAAAGTTGTTGCAGTTAAAAAGCTCGTAGTTGGATTTCTGGCTGGAGCGATCGGTCCGCCCCGCAAGGGGTGTGTACTAGCGTCGTCTCCGACCATCCTTGTGGGAACTGTGCGGCCGTTAACTCGGTTGTATATGGGAACACATCGTTTACTGTGAAAAAATTAGAGTGTTTAAAGCAGGCTTAAGCCGTTGAATACATTAGCATGGAATAATAAGATAAGACTTGGGTCATTATTTTGTTGGTTTGCGGATCGAGGTAATGATTAATAGGGATAGTTGGGGGTATTCATATTTAATTGTCAGAGGTGAAATTCTTGGATTTATGAAAGATGAACTTAGGCGAAAGCATTTACCAAGGATGTTTTCATTAA…
Pseudofungi	MAST-1	MAST-1A	HQ869647	876	PR2_v5.0.0	-	GCAGCCGCGGTAATTCCAGCTCCAATAGCGTATATTAAAGTTGTTGCAGTTAAAAAGCTCGTAGTTGGATTTCTGGCTGGAGCGATCGGTCCGCCCCGCAAGGGGTGTGTACTAGCGTCGTCTCCGACCATCCTTGTGGGAACTGTGCGGCCGTTAACTCGGTTGTATATGGGAACACATCGTTTACTGTGAAAAAATTAGAGTGTTTAAAGCAGGCTTAAGCCGTTGAATACATTAGCATGGAATAATAAGATAAGACTTGGGTCATTATTTTGTTGGTTTGCGGATCGAGGTAATGATTAATAGGGATAGTTGGGGGTATTCATATTTAATTGTCAGAGGTGAAATTCTTGGATTTATGAAAGATGAACTTAGGCGAAAGCATTTGCCAAGGATGTT…
Pseudofungi	MAST-1	MAST-1A	HQ865059	893	PR2_v5.0.0	-	GTGCCAAGCAGCCGCGGTAATTCCAGCTCCAATAGCGTATATTAAAGTTGTTGCAGTTAAAAAGCTCGTAGTTGGATTTCTGGCTGGAGCGATCGGTCCGCCCCGCAAGGGGTGTGTACTAGCGTCGTCTCCGACCATCCTTGTGGGAACTGTGCGGCCGTTAACTCGGTTGTATATGGGAACACATCGTTTACTGTGAAAAAATTAGAGTGTTTAAAGCAGGCTTAAGCCGTTGAATACATTAGCATGGAATAATAAGATAAGACTTGGGTCATTATTTTGTTGGTTTGCGGATCGAGGTAATGATTAATAGGGATAGTTGGGGGTATTCATATTTAATTGTCAGAGGTGAAATTCTTGGATTTATGAAAGATGAACTTAGGCGAAAGCATTTACCAA…
Pseudofungi	MAST-1	MAST-1A	HQ869448	879	PR2_v5.0.0	-	CCGCGGTAATTCCAGCTCCAATAGCGTATATTAAAGTTGTTGCAGTTAAAAAGCTCGTAGTTGGATTTCTGGCTGGAGCGATCGGTCCGCCCCGCAAGGGGTGTGTACTAGCGTCGTCTCCGACCATCCTTGTGGGAACTGTGCGGCCGTTAACTCGGTTGTATATGGGAACACATCGTTTACTGTGAAAAAATTAGAGTGTTTAAAGCAGGCTTAAGCCGTTGAATACATTAGCATGGAATAATAAGATAAGACTTGGGTCATTATTTTGTTGGTTTGCGGATCGAGGTAATGATTAATAGGGATAGTTGGGGGTATTCATATTTAATTGTCAGAGGTGAAATTCTTGGATTTATGAAAGATGAACTTAGGCGAAAGCATTTACCAAGGATGTTTTCA…
Pseudofungi	MAST-1	MAST-1A	HQ869254	886	PR2_v5.0.0	-	GCAGCCGCGGTAATTCCAGCTCCAATAGCGTATATTAAAGTTGTTGCAGTTAAAAAGCTCGTAGTTGGATTTCTGGCTGGAGCGATCGGTCCGCCCCGCAAGGGGTGTGTACTAGCGTCGTCTCCGACCATCCTTGTGGGAACTGTGCGGCCGTTAACTCGGTTGTATATGGGAACACATCGTTTACTGTGAAAAAATTAGAGTGTTTAAAGCAGGCTTAAGCCGTTGAATACATTAGCATGGAATAATAAGATAAGACTTGGGTCATTATTTTGTTGGTTTGCGGATCGAGGTAATGATTAATAGGGATAGTTGGGGGTATTCATATTTAATTGTCAGAGGTGAAATTCTTGGATTTATGAAAGATGAACTTAGGCGAAAGCATTTACCAAGGATGTT…
Pseudofungi	MAST-1	MAST-1A	HQ869479	880	PR2_v5.0.0	-	CAGCCGCGGTAATTCCAGCTCCAATAGCGTATATTAAAGTTGTTGCAGTTAAAAAGCTCGTAGTTGGATTTCTGGCTGGAGCGATCGGTCCGCCCCGCAAGGGGTGTGTACTAGCGTCGTCTCCGACCATCCTTGTGGGAACTGTGCGGCCGTTAACTCGGTTGTATATGGGAACACATCGTTTACTGTGAAAAAATTAGAGTGTTTAAAGCAGGCTTAAGCCGTTGAATACATTAGCATGGAATAATAAGATAAGACTTGGGTCATTATTTTGTTGGTTTGCGGATCGAGGTAATGATTAATAGGGATAGTTGGGGGTATTCATATTTAATTGTCAGAGGTGAAATTCTTGGATTTATGAAAGATGAACTTAGGCGAAAGCATTTACCAAGGATGTTT…
Pseudofungi	MAST-1	MAST-1A	HM561250	988	PR2_v5.0.0	-	GCAGCAGGCGCGTAAATTACCCAATCCTGACACAGGGAGGTAGTGACAATAAATAACAATGCCGGGCTTTTTCAAGTCTGGCAATTGGAATGAGAACAATTTAAATCCCTTAACGAGGATCAATTGGAGGGCAAGTCTGGTGCCAGCAGCCGCGGTAATTCCAGCTCCAATAGCGTATATTAAAGTTGTTGCAGTTAAAAAGCTCGTAGTTGGATTTCTGGCTGGAGCGATCGGTCCGCCCCGCAAGGGGTGTGTACTAGCGTCGTCTCCGACCATCCTTGTGGGAACTGTGCGGCCGTTAACTCGGTTGTATATGGGAACACATCGTTTACTGTGAAAAAATTAGAGTGTTTAAAGCAGGCTTAAGCCGTTGAATACATTAGCATGGAATAATAAGAT…
Pseudofungi	MAST-1	MAST-1A	HQ869561	887	PR2_v5.0.0	-	CAGCAGCCGCGGTAATTCCAGCTCCAATAGCGTATATTAAAGTTGTTGCAGTTAAAAAGCTCGTAGTTGGATTTCTGGCTGGAGCGATCGGTCCGCCCCGCAAGGGGTGTGTACTAGCGTCGTCTCCGACCATCCTTGTGGGAACTGTGCGGCCGTTAACTCGGTTGTATATGGGAACACATCGTTTACTGTGAAAAAATTAGAGTGTTTAAAGCAGGCTTAAGCCGTTGAATACATTAGCATGGAATAATAAGATAAGACTTGGGTCATTATTTTGTTGGTTTGCGGATCGAGGTAATGATTAATAGGGATAGTTGGGGGTATTCATATTTAATTGTCAGAGGTGAAATTCTTGGATTTATGAAAGATGAACTTAGGCGAAAGCATTTACCAAGGATG…
Pseudofungi	MAST-1	MAST-1A	HQ869347	884	PR2_v5.0.0	-	CAGCAGCCGCGGTAATTCCAGCTCCAATAGCGTATATTAAAGTTGTTGCAGTTAAAAAGCTCGTAGTTGGATTTCTGGCTGGAGCGATCGGTCCGCCCCGCAAGGGGTGTGTACTAGCGTCGTCTCCGACCATCCTTGTGGGAACTGTGCGGCCGTTAACCCGGTTGTATATGGGAACACATCGTTTACTGTGAAAAAATTAGAGTGTTTAAAGCAGGCTTAAGCCGTTGAATACATTAGCATGGAATAATAAGATAAGACTTGGGTCATTATTTTGTTGGTTTGCGGATCGAGGTAATGATTAATAGGGATAGTTGGGGGTATTCATATTTAATTGTCAGAGGTGAAATTCTTGGATTTATGAAAGATGAACTTAGGCGAAAGCATTTACCAAGGATG…
Pseudofungi	MAST-1	MAST-1A	HQ867688	884	PR2_v5.0.0	-	CAGCCGCGGTAATTCCAGCTCCAATAGCGTATATTAAAGTTGTTGCAGTTAAAAAGCTCGTAGTTGGATTTCTGGCTGGAGCGATCGGTCCGCCCCGCAAGGGGTGTGTACTAGCGTCGTCTCCGACCATCCTTGTGGGAACTGTGCGGCCGTTAACTCGGTTGTATATGGGAACACATCGTTTACTGTGAAAAAATTAGAGTGTTTAAAGCAGGCTTAAGCCGTTGAATACATTAGCATGGAATAATAAGATAAGACTTGGGTCATTATTTTGTTGGTTTGCGGATCGAGGTAATGATTAATAGGGATAGTTGGGGGTATTCATATTTAATTGTCAGAGGTGAAATTCTTGGATTTATGAAAGATGAACTTAGGCGAAAGCATTTACCAAGGATGTTT…
Pseudofungi	MAST-1	MAST-1A	HQ222484	963	PR2_v5.0.0	-	AAAGCTCGTAGTTGGATTTCTGGTGGGAGCGATCGGTCCGCCCCGCAAGGGGTGTGTACTAGCGTCGTCTCCGGCCATCCTTGTGGGAACTGCTCTGTCCTTAGTTGGATGGGGTTTGGGAACACATCGTTTACTGTGAAAAAATTAGAGTGTTTAAAGCAGGCTTAGGCCGTTGAATACATTAGCATGGAATAATAAGATAAGACTTGGGTCATTATTTTGTTGGTTTGCGGATCGAGGTAATGATTAATAGGGATAGTTGGGGGTATTCATATTTAATTGTCAGAGGTGAAATTCTTGGATTTATGAAAGATGAACTTAGGCGAAAGCATTTACCAAGGATGTTTTCATTAATCAAGAACGAAAGTTAGGGGATCGAAGATGATTAGATACCATCGT…
Pseudofungi	MAST-1	MAST-1A	HQ864967	890	PR2_v5.0.0	-	GCAGCCGCGGTAATTCCAGCTCCAATAGCGTATATTAAAGTTGTTGCAGTTAAAAAGCTCGTAGTTGGATTTCTGGCTGGAGCGATCGGTCCGCCCCGCAAGGGGTGTGTACTAGCGTCGTCTCCGACCATCCTTGTGGGAACTGTGCGGCCGTTAACTCGGTTGTATATGGGAACACATCGTTTACTGTGAAAAAATTAGAGTGTTTAAAGCAGGCTTAAGCCGTTGAATACATTAGCATGGAATAATAAGATAAGACTTGGGTCATTATTTTGTTGGTTTGCGGATCGAGGTAATGATTAATAGGGATAGTTGGGGGTATTCATATTTAATTGTCAGAGGTGAAATTCTTGGATTTATGAAAGATGAACTTAGGCGAAAGCATTTACCAAGGATGTT…
Pseudofungi	MAST-1	MAST-1A	JQ956095	896	PR2_v5.0.0	-	TAGCGTCGTCTCCGACCATCCTTGTGGGAACTGTGCGGCCGTTAGCTCGGTTGTATATGGGAACACATCGTTTACTGTGAAAAAATTAGAGTGTTTAAAGCAGGCTTAAGCCGTTGAATACATTAGCATGGAATAATAAGATAAGACTTGGGTCATTATTTTGTTGGTTTGCGGATCGAGGTAATGATTAATAGGGATAGTTGGGGGTATTCATATTTAATTGTCAGAGGTGAAATTCTTGGATTTATGAAAGATGAACTTAGGCGAAAGCATTTACCAAGGATGTTTTCGTTAATCAAGAACGAAAGTTAGGGGATCGAAGATGATTAGATACCATCGTAGTCTTAACCATAAACTATGCCGACTAGGGATTGGCGGTCGTTACTTAATGACTCCGTC…
Pseudofungi	MAST-1	MAST-1A	HM561247	946	PR2_v5.0.0	-	TTAAAAAGCTCGTAGTTGGATTTCTGGCTGGAGCGATCGGTCCGCCCCGCAAGGGGTGTGTACTAGCGTCGTCTCCGACCATCCTTGTGGGAACTGTGCGGCCGTTAACTCGGTTGTATATGGGAACACATCGTTTACTGTGAAAAAATTAGAGTGTTTAAAGCAGGCTTAAGCCGTTGAATACATTAGCATGGAATAATAAGATAAGACTGGGGTCATTATCTTGTTGGTTTGCGGATCGAGGTAATGATTAATAGGGATAGTTGGGGGTATTCATATTTAATTGTCAGAGGTGAAATTCTTGGATTTATGAAAGATGAACTTAGGCGAAAGCATTTACCAAGGATGTTTTCATTAATCAAGAACGAAAGTTAGGGGATCGAAGATGATTAGATGCCA…
Pseudofungi	MAST-1	MAST-1A	HQ869339	883	PR2_v5.0.0	-	AGCCGCGGTAATTCCAGCTCCAATAGCGTATATTAAAGTTGTTGCAGTTAAAAAGCTCGTAGTTGGATTTCTGGCTGGAGCGATCGGTCCGCCCCGCAAGGGGTGTGTACTAGCGTCGTCTCCGACCATCCTTGTGGGAACTGTGCGGCCGTTAACTCGGTTGTATATGGGAACACATCGTTTACTGTGGAAAAATTAGAGTGTTTAAAGCAGGCTTAAGCCGTTGAATACATTAGCATGGAATAATAAGATAAGACTTGGGTCATTATTTTGTTGGTTTGCGGATCGAGGTAATGATTAATAGGGATAGTTGGGGGTATTCATATTTAATTGTCAGAGGTGAAATTCTTGGATTTATGAAAGATGAACTTAGGCGAAAGCATTTACCAAGGATGTTTT…
Pseudofungi	MAST-1	MAST-1A	FJ775651	880	PR2_v5.0.0	-	TTTCTGGCTGGAGCGATCGGTCCGCCCCGCAAGGGGTGTGTACTAGCGTCGTCTCCGACCATCCTTGTGGGAACTGTGCGGCCGTTAACTCGGTTGTATATGGGAACACATCGTTTACTGTGAAAAAATTAGAGTGTTTAAAGCAGGCTTAAGCCGTTGAATACATTAGCATGGAATAATAAGATAAGACTTGGGTCATTATTTTGTTGGTTTGCGGATCGAGGTAATGATTAATAGGGATAGTTGGGGGTATTCATATTTAATTGTCAGAGGTGAAATTCTTGGATTTATGAGAGATGAACTTAGGCGAAAGCATTTACCAAGGATGTTTTCATTAATCAAGAACGAAAGTTAGGGGATCGAAGATGATTAGATACCATCGTAGTCTTAACCATAAAC…
Pseudofungi	MAST-1	MAST-1A	HQ865084	888	PR2_v5.0.0	-	GTGCCAAGCAGCCGCGGTAATTCCAGCTCCAATAGCGTATATTAAAGTTGTTGCAGTTAAAAAGCTCGTAGTTGGATTTCTGGCTGGAGCGATCGGTCCGCCCCGCAAGGGGTGTGTACTAGCGTCGTCTCCGACCATCCTTGTGGGAACTGTGCGGCCGTTAACTCGGTTGTATATGGGAACACATCGTTTACTGTGAAAAAATTAGAGTGTTTAAAGCAGGCTTAAGCCGTTGAATACATTAGCATGGAATAATAAGATAAGACTTGGGTCATTATTTTGTTGGTTTGCGGATCGAGGTAATGATTAATAGGGATAGTTGGGGGTATTCATATTTAATTGTCAGAGGTGAAATTCTTGGATTTATGAAAGATGAACTTAGGCGAAAGCATTTACCAA…
Pseudofungi	MAST-1	MAST-1A	HQ156834	1174	PR2_v5.0.0	-	TAGCGTATATTAAAGTTGTTGCAGTTAAAAAGCTCGTAGTTGGATTTCTGGCTGGAGCGATCGGTCCGCCCCGCAAGGGGTGTGTACTAGCGTCGTCTCCGACCATCCTTGTGGGAACTGTGCGGCCGTTAACTCGGTTGTATATGGGAACACATCGTTTACTGTGAAAAAATTAGAGTGTTTAAAGCAGGCTTAAGCCGTTGAATACATTAGCATGGAATAATAAGATAAGACTTGGGTCATTATTTTGTTGGTTTGCGGATCGAGGTAATGATTAATAGGGATAGTTGGGGGTATTCATATTTAATTGTCAGAGGTGAAATTCTTGGATTTATGAAAGATGAACTTAGGCGAAAGCATTTACCAAGGATGTTTTCATTAATCAAGAACGAAAGTTAG…
Pseudofungi	MAST-1	MAST-1A	HQ867685	880	PR2_v5.0.0	-	AGCCGCGGTAATTCCAGCTCCAATAGCGTATATTAAAGTTGTTGCAGTTAAAAAGCTCGTAGTTGGATTTCTGGCTGGAGCGATCGGTCCGCCCCGCAAGGGGTGTGTACTAGCGTCGTCTCCGACCATCCTTGTGGGAACTGTGCGGCCGTTAACTCGGTTGTATATGGGAACACATCGTTTACTGTGAAAAAATTAGAGTGTTTAAAGCAGGCTTAAGCCGTTGAATACATTAGCATGGAATAATAAGATAAGACTTGGGTCATTATTTTGTTGGTTTGCGGATCGAGGTAATGATTAATAGGGATAGTTGGGGGTATTCATATTTAATTGTCAGAGGTGAAATTCTTGGATTTATGAAAGATGAACTTAGGCGAAAGCATTTACCAAGGATGTTTT…
Pseudofungi	MAST-1	MAST-1A	HQ864898	893	PR2_v5.0.0	-	GTGCCAAGCAGCCGCGGTAATTCCAGCTCCAATAGCGTATATTAAAGTTGTTGCAGTTAAAAAGCTCATAGTTGGATTTCTGGCTGGAGCGATCGGTCCGCCCCGCAAGGGGTGTGTACTAGCGTCGTCTCCGACCATCCTTGTGGGAACTGTGCGGCCGTTAACTCGGTTGTATATGGGAACACATCGTTTACTGTGAAAAAATTAGAGTGTTTAAAGCAGGCTTAAGCCGTTGAATACATTAGCATGGAATAATAAGATAAGACTTGGGTCATTATTTTGTTGGTTTGCGGATCGAGGTAATGATTAATAGGGATAGTTGGGGGTATTCATATTTAATTGTCAGAGGTGAAATTCTTGGATTTATGAAAGATGAACTTAGGCGAAAGCATTTACCAA…
Pseudofungi	MAST-1	MAST-1A	JQ956123	967	PR2_v5.0.0	-	TTAAAAAGCTCGTAGTCGGATTTCTGGCTGGAGCGATCGGTCCGCCCCGCAAGGGGTGTGTACTAGCGTCGTCTCCGACCATCCTTGTGGGAACTGTGCGGCCGTTAACTCGGTTGTATATGGGAACACATCGTTTACTGTGAAAAAATTAGAGTGTTTAAAGCAGGCTTAAGCCGTTGAATACATTAGCATGGAATAATAAGATAAGACTTGGGTCATTATTTTGTTGGTTTGCGGATCGAGGTAATGATTAATAGGGATAGTTGGGGGTATTCATATTTAATTGTCAGAGGTGAAATTCTTGGATTTATGAAAGATGAACTTAGGCGAAAGCATTTACCAAGGATGTTTTCATTAATCAAGAACGAAAGTTAGGGGATCGAAGATGATTAGATACCA…
Pseudofungi	MAST-1	MAST-1A	FJ169685	802	PR2_v5.0.0	-	GGGGTGTGTACTAGCGTCGTCTCCGACCATCCTTGTGGGAACTGTGCGGCCGTTAACTCGGTTGTATATGGGAACACATCGTTTACTGTGAAAAAATTAGAGTGTTTAAAGCAGGCTTAAGCCGTTGAATACATTAGCATGGAATAATAAGATAAGACTTGGGTCATTATTTTGTTGGTTTGCGGATCGAGGTAATGATTAATAGGGATAGTTGGGGGTATTCATATTTAATTGTCAGAGGTGAAATTCTTGGATTTATGAAAGATGAACTTAGGCGAAAGCATTTACCAAGGATGTTTTCATTAATCAAGAACGAAAGTTAGGGGATCGAAGATGATTAGATACCATCGTAGTCTTAACCATAAACTATGCCGACTAGGGATTGGCGGTCGTTACTTA…
Pseudofungi	MAST-1	MAST-1A	HM561264	932	PR2_v5.0.0	-	TTAAAAAGCTCGTAGTTGAATTTCTGGTGGGAGCGATCGGTCCGCCCCGCAAGGGGTGTGTACTAGCGTCGTCTCCGGCCATCCTTGTGGGAACTGCTCTGTCCTTAGTTGGATGGGGTTTGGGAACACATCGTTTACTGTGAAAAAGTTAGAGTGTTTAAAGCAGGCTTAGGCCGTTGAATACATTAGCATGGAATAATAAGATAAGACTTGGGTCATTATTTTGTTGGTTTGCGGATCGAGGTAATGATTAATAGGGATAGTTGGGGGTATTCATATTTAATTGTCAGAGGTGAAATTCTTGGATTTATGAAAGATGAACTTAGGCGAAAGCATTTACCAAGGATGTTTTCATTAATCAAGAACGAAAGTTAGGGGATCGAAGATGATTAGATACCA…
Pseudofungi	MAST-1	MAST-1A	HQ869423	876	PR2_v5.0.0	-	GCAGCCGCGGTAATTCCAGCTCCAATAGCGTATATTAAAGTTGTTGCAGTTAAAAAGCTCGTAGTTGGATTTCTGGCTGGAGCGATCGGTCCGCCCCGCAAGGGGTGTGTACTAGCGTCGTCTCCGACCATCCTTGTGGGAACTGTGCGGCCGTTAACTCGGTTGTATATGGGAACACATCGTTTACTGTGAAAAAATTAGAGTGTTTAAAGCAGGCTTAAGCCGTTGAATACATTAGCATGGAATAATAAGATAAGACTTGGGTCATTATTTTGTTGGTTTGCGGATCGAGGTAATGATTAATAGGGATAGTTGGGGGTATTCATATTTAATTGTCAGAGGTGAAATTCTTGGATTTATGAAAGATGAACTTAGGCGAAAGCATTTACCAAGGATGTT…
Pseudofungi	MAST-1	MAST-1A	HQ864992	885	PR2_v5.0.0	-	AGCAGCCGCGGTAATTCCGCTCCATAGCGTATATTAAAGTTGTTGCAGTTAAAAAGCTCGTAGTTGGATTTCTGGCTGGAGCGATCGGTCCGCCCCGCAAGGGGTGTGTACTAGCGTCGTCTCCGACCATCCTTGTGGGAACTGTGCGGCCGTTAACTCGGTTGTATATGGGAACACATCGTTTACTGTGAAAAAATTAGAGTGTTTAAAGCAGGCTTAAGCCGTTGAATACATTAGCATGGAATAATAAGATAAGACTTGGGTCATTATTTTGTTGGTTTGCGGATCGAGGTAATGATTAATAGGGATAGTTGGGGGTATTCATATTTAATTGTCAGAGGTGAAATTCTTGGATTTATGAAAGATGAACTTAGGCGAAAGCATTTACCAAGGATGTTT…
Pseudofungi	MAST-1	MAST-1A	HQ865184	891	PR2_v5.0.0	-	TGCCAGCAGCCGCGGTAATTCCAGCTCCAATAGCGTATATTAAAGTTGTTGCAGTTAAAAAGCTCGTAGTTGGATTTCTGGCTGGAGCGATCGGTCCGCCCCGCAAGGGGTGTGTACTAGCGTCGTCTCCGACCATCCTTGTGGGAACTGTGCGGCCGTTAACTCGGTTGTATATGGGAACACATCGTTTACTGTGAAAAAATTAGAGTGTTTAAAGCAGGCTTAAGCCGTTGAATACATTAGCATGGAATAATAAGATAAGACTTGGGTCATTATTTTGTTGGTTTGCGGATCGAGGTAATGATTAATAGGGATAGTTGGGGGTATTCATATTTAATTGTCAGAGGTGAAATTCTTGGATTTATGAAAGATGAACTTAGGCGAAAGCATTTACCAAGG…
Pseudofungi	MAST-1	MAST-1A	HQ865093	887	PR2_v5.0.0	-	AGCAGCCGCGGTAATTCCAGCTCCAATAGCGTATATTAAAGTTGTTGCAGTTAAAAAGCTCGTAGTTGGATTTCTGGCTGGAGCGATCGGTCCGCCCCGCAAGGGGTGTGTACTAGCGTCGTCTCCGACCATCCTTGTGGGAACTGTGCGGCCGTTAACTCGGTTGTATATGGGAACACATCGTTTACTGTGAAAAAATTAGAGTGTTTAAAGCAGGCTTAAGCCGTTGAATACATTAGCATGGAATAATAAGATAAGACTTGGGTCATTATTTTGTTGGTTTGCGGATCGAGGTAATGATTAATAGGGATAGTTGGGGGTATTCATATTTAATTGTCAGAGGTGAAATTCTTGGATTTATGAAAGATGAACTTAGGCGAAAGCATTTACCAAGGATGT…
Pseudofungi	MAST-1	MAST-1A	HQ869655	883	PR2_v5.0.0	-	CAGCCGCGGTAATTCCAGCTCCAATAGCGTATATTAAAGTTGTTGCAGTTAAAAAGCTCGTAGTTGGATTTCTGGCTGGAGCGATCGGTCCGCCCCGCAAGGGGTGTGTACTAGCGTCGTCTCCGACCATCCTTGTGGGAACTGTGCGGCCGTTAACTCGGTTGTATATGGGAACACATCGTTTACTGTGAAAAAATTAGAGTGTTTAAAGCAGGCTTAAGCCGTTGAATACATTAGCATGGAATAATAAGATAAGACTTGGGTCATTATTTTGTTGGTTTGCGGATCGAGGTAATGATTAATAGGGATAGTTGGGGGTATTCATATTTAATTGTCAGAGGTGAAATTCTTGGATTTATGAAAGATGAACTTAGGCGAAAGCATTTACCAAGGATGTTT…
Pseudofungi	MAST-1	MAST-1A	HQ869669	877	PR2_v5.0.0	-	GCCGCGGTAATTCCAGCTCCAATAGCGTATATTAAAGTTGTTGCAGTTAAAAAGCTCGTAGTTGGATTTCTGGCTGGAGCGATCGGTCCGCCCCGCAAGGGGTGTGTACTAGCGTCGTCTCCGACCATCCTTGTGGGAACTGTGCGGCCGTTAACTCGGTTGTATATGGGAACACATCGTTTACTGTGAAAAAATTAGAGTGTTTAAAGCAGGCTTAAGCCGTTGAATACATTAGCATGGAATAATAAGATAAGACTTGGGTCATTATTTTGTTGGTTTGCGGATCGAGGTAATGATTAATAGGGATAGTTGGGGGTATTCATATTTAATTGTCAGAGGTGAAATTCTTGGATTTATGAAAGATGAACTTAGGCGAAAGCATTTACCAAGGATGTTTTC…
Pseudofungi	MAST-1	MAST-1A	HQ869505	888	PR2_v5.0.0	-	GCCAGCAGCCGCGGTAATTCCAGCTCCAATAGCGTATATTAAAGTTGTTGCAGTTAAAAAGCTCGTAGTTGGATTTCTGGCTGGAGCGATCGGTCCGCCCCGCAAGGGGTGTGTACTAGCGTCGTCTCCGACCATCCTTGTGGGAACTGTGCGGCCGTTAACTCGGTTGTATATGGGAACACATCGTTTACTGTGAAAAAATTAGAGTGTTTAAAGCAGGCTTAAGCCGTTGAATACATTAGCATGGAATAATAAGATAAGACTTGGGTCATTATTTTGTTGGTTTGCGGATCGAGGTAATGATTAATAGGGATAGTTGGGGGTATTCATATTTAATCGTCAGAGGTGAAATTCTTGGATTTATGAAAGATGAACTTAGGCGAAAGCATTTACCAAGGA…
Pseudofungi	MAST-1	MAST-1A	HQ864889	893	PR2_v5.0.0	-	GTGCCAAGCAGCCGCGGTAATTCCAGCTCCAATAGCGTATATTAAAGTTGTTGCAGTTAAAAAGCTCGTAGTTGGATTTCTGGCTGGAGCGATCGGTCCGCCCCGCAAGGGGTGTGTACTAGCGTCGTCTCCGACCATCCTTGTGGGAACTGTGCGGCCGTTAACTCGGTTGTATATGGGAACACATCGTTTACTGTGAAAAAATTAGAGTGTTTAAAGCAGGCTTAAGCCGTTGAATACATTAGCATGGAATAATAAGATAAGACTTGGGTCATTATTTTGTTGGTTTGCGGATCGAGGTAATGATTAATAGGGATAGTTGGGGGTATTCATATTTAATTGTCAGAGGTGAAATTCTTGGATTTATGAAAGATGAACTTAGGCGAAAGCATTTACCAA…
Pseudofungi	MAST-1	MAST-1A	HQ870356	858	PR2_v5.0.0	-	ATTCCAGCTCCAATAGCGTATTATTAAAGTTGTTGCAGTTAAAAAGCTCGTAGTTGGATTTCTGGTGGGAGCGATCGGTCCGCCCCGCAAGGGGTGTGTACTAGCGTCGTCTCCGGCCATCCTTGTGGGAACTGCTCTGTCCTTAGTTGGATGGGGTTTGGGAACACATCGTTTACTGTGAAAAAATTAGAGTGTTTAAAGCAGGCTTAGGCCGTTGAATACATTAGCATGGAATAATAAGATAAGACTTGGGTCATTATTTTGTTGGTTTGCGGATCGAGGTAATGATTAATAGGGATAGTTGGGGGTATTCATATTTAATTGTCAGAGGTGAAATTCTTGGATTTATGAAAGATGAACTTAGGCGAAAGCATTTACCAAGGATGTTTTCATTAATCA…
Pseudofungi	MAST-1	MAST-1A	KC147222	1023	PR2_v5.0.0	-	TAAAAAGCTCGTAGTTGGATTTCTGGTGGGAGCGATCGGTCCGCCCCGCAAGGGGTGTGTACTAGCGTCGTCTCCGGCCATCCTTGTGGGAACTGCTCTGTCCTTAGTTGGATGGGGTTTGGGAACACATCGTTTACTGTGAAAAAATTAGAGTGTTTAAAGCAGGCTTAGGCCGTTGAATACATTAGCATGGAATAATAAGATAAGACTTGGGTCATTATTTTGTTGCTTTGCGGATCGAGGTAATGATTAATAGGGATAGTTGGGGGCATTCATATTTAATTGTCAGAGGTGAAATTCTTGGATTTATGAAAGATGAACTTAGGCGAAAGCATTTACCAAGGATGTTTTCATTAATCAAGAACGAAAGTTAGGGGATCGAAGATGATTAGATACCAT…
Pseudofungi	MAST-1	MAST-1A	HQ869210	881	PR2_v5.0.0	-	GCCGCGGTAATTCCAGCTCCAATAGCGTATATTAAAGTTGTTGCAGTTAAAAAGCTCGTAGTTGGATTTCTGGCTGGAGCGATCGGTCCGCCCCGCAAGGGGTGTGTACTAGCGTCGTCTCCGACCATCCTTGTGGGAACTGTGCGGCCGTTAACTCGGTTGTATATGGGAACACATCGTTTACTGTGAAAAAATTAGAGTGTTTAAAGCAGGCTTAAGCCGTTGAATACATTAGCATGGAATAATAAGATAAGACTTGGGTCATTATTTTGTTGGTTTGCGGATCGAGGTAATGATTAATAGGGATAGTTGGGGGTATTCATATTTAATTGTCAGAGGTGAAATTCTTGGATTTATGAAAGATGAACTTAGGCGAAAGCATTTACCAAGGATGTTTTC…
Pseudofungi	MAST-1	MAST-1A	HM561259	956	PR2_v5.0.0	-	TTAAAAAGCTCGTAGTTGGATTTCTGGCTGGAGCGATCGGTCCGCCCCGCAAGGGGTCGTGTACTAGCGTCGTCTCCGACCATCCTTGTGGGAACTGTGCGGCCGTTAACTCGGTTGTATATGGGAACACATCGTTTACTGTGAAAAAATTAGAGTGTTTAAAGCAGGCTTAAGCCGTTGAATACATTAGCATGGAATAATAAGATAAGACTTGGGTCATTATTTTGTTGGTTTGCGGATCGAGGTAATGATTAATAGGGATAGTTGGGGGTATTCATATTTAATTGTCAGAGGTGAAATTCTTGGATTTATGAAAGATGAACTTAGGCGAAAGCATTTACCAAGGATGTTTTCATTAATCAAGAACGAAAGTTAGGGGATCGAAGATGATTAGATACC…
Pseudofungi	MAST-1	MAST-1A	FJ753989	1072	PR2_v5.0.0	-	TTAAAAAGCTCGTAGTTGGATTTCTGGCTGGAGCGATCGGTCCGCCCCGCAAGGGGTGTGTACTAGCGTCGTCTCCGACCATCCTTGTGGGAACTGTGCGGCCGTTAACTCGGTTGTATATGGGAACACATCGTTTACTGTGAAAAAATTAGAGTATTTAAAGCAGGCTTAAGCCGTTGAATACATTAGCATGGAATAATAAGATAAGACTTGGGTCGTTATTTTGTTGGTTTGCGGATCGAGGTAATGATTAATAGGGATAGTTGGGGGTATTCATATTTAATTGTCAGAGGTGAAATTCTTGGATTTATGAAAGATGAACTTAGGCGAAAGGATTTACCAAGGATGTTTTCATTAATCAAGAACGAAAGTTAGGGGATCGAAGATGATTAGATACCA…
Pseudofungi	MAST-1	MAST-1A	FJ169707	911	PR2_v5.0.0	-	TGGAGCGATCGGTCCGCCCCGCAAGGGGTGTGTACTAGCGTCGTCTCCGACCATCCTTGTGGGAACTGTGCGGCCGTTAACTCGGTTGTATATGGGAACACATCGTTTACTGTGAAAAAATTAGAGTGTTTAAAGCAGGCTTAAGCCGTTGAATACATTAGCATGGAATAATAAGATAAGACTTGGGTCATTATTTTGTTGGTTTGCGGATCGAGGTAATGATTAATAGGGATAGTTGGGGGTATTCATATTTAATTGTCAGAGGTGAAATTCTTGGATTTATGAAAGATGAACTTAGGCGAAAGCATTTACCAAGGATGTTTTCATTAATCAAGAACGAAAGTTAGGGGATCGAAGATGATTAGATACCATCGTAGTCTTAACCATAAACTATGCCGA…
Pseudofungi	MAST-1	MAST-1A	HQ869620	877	PR2_v5.0.0	-	GCCGCGGTAATTCCAGCTCCAATAGCGTATATTAAAGTTGTTGCAGTTAAAAAGCTCGTAGTTGGATTTCTGGCTGGAGCGATCGGTCCGCCCCGCAAGGGGTGTGTACTAGCGTCGTCTCCGACCATCCTTGTGGGAACTGTGCGGCCGTTAACTCGGTTGTATATGGGAACACATCGTTTACTGTGAAAAAATTAGAGTGTTTAAAGCAGGCTTAAGCCGTTGAATACATTAGCATGGAATAATAAGATAAGACTTGGGTCATTATTTTGTTGGTTTGCGGATCGAGGTAATGATTAATAGGGATAGTTGGGGGTATTCATATTTAATTGTCAGAGGTGAAATTCTTGGATTTATGAAAGATGAACTTAGGCGAAAGCATTTACCAAGGATGTTTTC…
Pseudofungi	MAST-1	MAST-1A	GU823299	1192	PR2_v5.0.0	-	CGGTAATTCCAGCTCCAATAGCGTATATTAAAGTTGTTGTAGTTAAAAAGCTCGTAGTTGGATTTCTGGTGGGAGCGATCGGTCCGCCCCGCAAGGGGTGTGTACTAGCGTCGTCTCCGGCCATCCTTGTGGGAACTGTGCGGCCCTTAGTTGGACTGTATATGGGAACACATCGTTTACTGTGAAAAAATTAGAGTGTTTAAAGCAGGCTTAAGCCGTTGAATACATTAGCGTGGAATAATAAGATAAGACTTGGGTCATTATTTTGTTGGTTTGCGGATCGAGGTAATGATTAATAGGGATAGTTGGGGGTATTCATATTTAATTGTCAGAGGTGAAATTCTTGGATTTATGAAAGATGAACTTAGGCGAAAGCATTTACCAAGGATGTTTTCATTA…
Pseudofungi	MAST-1	MAST-1A	HM561268	958	PR2_v5.0.0	-	GCAGGCGCGTAAATTACCCAATCCTGACACAGGGAGGTAGTGACAATAAATAACAATGCCGGGCTTTTTCAAGTCTGGCAATTGGAATGAGAACAATTTAAATCCCTTAACGAGGATCAATTGGAGGGCAAGTCTGGTGCCAGCAGCCGCGGTAATTCCAGCTCCAATAGCGTATATTAAAGTTGTTGCAGTTAAAAAGCTCGTAGTTGGATTTCTGGTGGGAGCGATCGGTCCGCCCCGCAAGGGGTGTGTATTAGCGTCGTCTCCGGCCATCCTTGTGGGAACTGCTCTGTCCTTAGTTGGATGGGGTTTGGGAACACATCGTTTACTGTGAAAAAATTAGAGTGTTTAAAGCAGGCTTAGGCCGTTGAATACACTAGCATGGAATAATAAGATAAG…
Pseudofungi	MAST-1	MAST-1A	JQ956089	935	PR2_v5.0.0	-	GGATTTCTGGCTGGAGCGATCGGTCCGCCCCGCAAGGGGTGTGTACTAGCGTCGTCTCCGACCATCCTTGTGGGAACTGTGCGGCCGTTAACTCGGTTGTATATGGGAACACATCGTTTACTGTGAAAAAATTAGAGTGTTTAAAGCAGGCTTAAGCCGTTGAATACATTAGCATGGAATAATAAGATAAGACTTGGGTCATTATTTTGTTGGTTTGCGGATCGAGGTAATGATTAATAGGGATAGTTGGGGGTATTCATATTTAATTGTCAGAGGTGAAATTCTTGGATTTATGAAAGATGAACTTAGGCGAAAGCATTTACCAAGGATGTTTTCATTAATCAAGAACGAAAGTTAGGGGATCGAAGATGATTAGATACCATCGTAGTCTTAACCATA…
Pseudofungi	MAST-1	MAST-1A	JN832789	983	PR2_v5.0.0	-	CCATGCATGTCTAAGTAAAAACAACTTTACTGTGAAACTGCGAATGGCTCATTATATCAGTTATAGTTTACTTGATAGTACCTTACTACTTGGATACCCGTAGTAATTCTAGAGCTAATACATGCATCAACTCCCAACTTCTGGACGGGACGCGTTTATTAGATAGAAACCAAACACTTCGGTGGTTTGTGGTGATTCATAATAACTGTGCGAATCGCATGCTTTTTGCGGCGATGAATCAATCAAGTTTCTGCCCTATCAGCTTTCGATGGTAGGGTATTGGCCTACCATGGCGTTAACGGGTGACGGAGAATTAGGGTTCGATTCCGGAGAGGGAGCCTGAGAAACGGCTACCACATCCAAGGAAGGCAGCAGGCGCGTAAATTACCCAATCCTGAC…
Pseudofungi	MAST-1	MAST-1A	HQ869434	887	PR2_v5.0.0	-	GCCAGCAGCCGCGGTAATTCCAGCTCCAATAGCGTATATTAAAGTTGTTGCAGTTAAAAAGCTCGTAGTTGGATTTCTGGCTGGAGCGATCGGTCCGCCCCGCAAGGGGTGTGTACTAGCGTCGTCTCCGACCATCCTTGTGGGAACTGTGCGGCCGTTAACTCGGTTGTATATGGGAACACATCGTTTACTGTGAAAAAATTAGAGTGTTTAAAGCAGGCTTAAGCCGTTGAATACATTAGCATGGAATAATAAGATAAGACTTGGGTCATTATTTTGTTGGTTTGCGGATCGAGGTAATGATTAATAGGGATAGTTGGGGGTATTCATATTTAATTGTCAGAGGTGAAATTCTTGGATTTATGAAAGATGAACTTAGGCGAAAGCATTTACCAAGGA…
Pseudofungi	MAST-1	MAST-1A	HQ869476	883	PR2_v5.0.0	-	CAGCCGCGGTAATTCCAGCTCCAATAGCGTATATTAAAGTTGTTGCAGTTAAAAAGCTCGTAGTTGGATTTCTGGCTGGAGCGATCGGTCCGCCCCGCAAGGGGTGTGTACTAGCGTCGTCTCCGACCATCCTTGTGGGAACTGTGCGGCCGTTAACTCGGTTGTATATGGGAACACATCGTTTACTGTGAAAAAATTAGAGTGTTTAAAGCAGGCTTAAGCCGTTGAATACATTAGCATGGAATAATAAGATAAGACTTGGGTCATTATTTTGTTGGTTTGCGGATCGAGGTAATGATTAATAGGGATAGTTGGGGGTATTCATATTTAATTGTCAGAGGTGAAATTCTTGGATTTATGAAAGATGAACTTAGGCGAAAGCATTTACCAAGGATGTTT…
Pseudofungi	MAST-1	MAST-1A	HQ865003	890	PR2_v5.0.0	-	GCCAGCAGCCGCGGTAATTCCAGCTCCAATAGCGTATATTAAAGTTGTTGCAGTTAAAAAGCTCGTAGTTGGATTTCTGGCTGGAGCGATCGGTCCGCCCCGCAAGGGGTGTGTACTAGCGTCGTCTCCGACCATCCTTGTGGGAACTGTGCGGCCGTTAACTCGGTTGTATATGGGAACACATCGTTTACTGTGAAAAAATTAGAGTGTTTAAAGCAGGCTTAAGCCGTTGAATACATTAGCATGGAATAATAAGATAAGACTTGGGTCATTATTTTGTTGGTTTGCGGATCGAGGTAATGATTAATAGGGATAGTTGGGGGTATTCATATTTAATTGTCAGAGGTGAAATTCTTGGATTTATGAAAGATGAACTTAGGCGAAAGCATTTACCAAGGA…
Pseudofungi	MAST-1	MAST-1A	HQ865178	892	PR2_v5.0.0	-	GTGCCAGCAGCCGCGGTAATTCCAGCTCCAATAGCGTATATTAAAGTTGTTGCAGTTAAAAAGCTCGTAGTTGGATTTCTGGCTGGAGCGATCGGTCCGCCCCGCAAGGGGTGTGTACTAGCGTCGTCTCCGACCATCCTTGTGGGAACTGTGCGGCCGTTAACTCGGTTGTATATGGGAACACATCGTTTACTGTGAAAAAATTAGAGTGTTTAAAGCAGGCTTAAGCCGTTGAATACATTAGCATGGAATAATAAGATAAGACTTGGGTCATTATTTTGTTGGTTTGCGGATCGAGGTAATGATTAATAGGGATAGTTGGGGGTATTCATATTTAATTGTCAGAGGTGAAATTCTTGGATTTATGAAAGATGAACTTAGGCGAAAGCATTTACCAAG…
Pseudofungi	MAST-1	MAST-1A	FJ753988	1072	PR2_v5.0.0	-	TTAAAAAGCTCGTAGTTGGATTTCTGGCTGGAGCGATCGGTCCGCCCCGCAAGGGGTGTGTACTAGCGTCGTCTCCGACCATCCTTGTGGGAACTGTGCGGCCGTTAACTCGGTTGTATATGGGAACACATCGTTTACTGTGAAAAAATTAGAGTGTTTAAAGCAGGCTTAAGCCGTTGAATACATTAGCATGGAATAATAAGATAAGACTTGGGTCATTATTTTGTTGGTTTGCGGATCGAGGTAATGATTAATAGGGATAGTTGGGGGTATTCATATTTAATTGTCAGAGGTGAAGTTCTTGGATTTATGAAAGATGAACTTAGGCGAAAGCATTTACCAAGGATGTTTTCATTAATCAAGAACGAAAGTTAGGGGATCGAAGATGATTAGATACCA…
Pseudofungi	MAST-1	MAST-1A	HQ869704	883	PR2_v5.0.0	-	AGCCGCGGTAATTCCAGCTCCAATAGCGTATATTAAAGTTGTTGCAGTTAAAAAGCTCGTAGTTGGATTTCTGGCTGGAGCGATCGGTCCGCCCCGCAAGGGGTGTGTACTAGCGTCGTCTCCGACCATCCTTGTGGGAACTGTGCGGCCGTTAACTCGGTTGTATATGGGAACACATCGTTTACTGTGAAAAAATTAGAGTGTTTAAAGCAGGCTTAAGCCGTTGAATACATTAGCATGGAATAATAAGATAAGACTTGGGTCATTATTTTGTTGGTTTGCGGATCGAGGTAATGATTAATAGGGATAGTTGGGGGTATTCATATTTAATTGTCAGAGGTGAAATTCTTGGATTTATGAAAGATGAACTTAGGCGAAAGCATTTACCAAGGATGTTTT…
Pseudofungi	MAST-1	MAST-1A	HQ864930	878	PR2_v5.0.0	-	GGTAATTCCAGCTCCAATAGCGTATATTAAAGTTGTTGCAGTTAAAAAGCTCGTAGTTGGATTTCTGGCTGGAGCGATCGGTCCGCCCCCGCAAGGGGTGTGTACTAGCGTCGTCTCCGACCATCCTTGTGGGAACTGTGCGGCCGTTAACTCGGTTGTATATGGGAACACATCGTTTACTGTGAAAAAATTAGAGTGTTTAAAGCAGGCTTAAGCCGTTGAATACATTAGCATGGAATAATAAGATAAGACTTGGGTCATTATTTTGTTGGTTTGCGGATCGAGGTAATGATTAATAGGGATAGTTGGGGGTATTCATATTTAATTGTCAGAGGTGAAATTCTTGGATTTATGAAAGATGAACTTAGGCGAAAGCATTTACCAAGGATGTTTTCATTA…
Pseudofungi	MAST-1	MAST-1A	HM561246	938	PR2_v5.0.0	-	TTAAAAAGCTCGTAGTTGGATTTCTGGCTGGAGCGATCGGTCCGCCCCGCAAGGGGTGTGTACTAGCGTCGTCTCCGACCATCCTTGTGGGAACTGTGCGGCCGTTAACTCGGTTGTATATGGGAACACATCGTTTACTGTGAAAAAATTAGAGTGTTTAAAGCAGGCTTAAGCCGTTGAATACATTAGCATGGAATAATAAGATAAGACTTGGGTCATTATTTTGTTGGTTTGCGGATCGAGGTAATGATTAATAGGGATAGTTGGGGGTATTCATATTTAATTGTCAGAGGTGAAATTCTTGGATTTATGAAAGATGAACTTAGGCGAAAGCATTTACCAAGGATGTTTTCATTAATCAAGAACGAAAGTTAGGGGATCGAAGATGATTAGATACCA…
Pseudofungi	MAST-1	MAST-1A	HQ865104	890	PR2_v5.0.0	-	GTGCCAAGCAGCCGCGGTAATTCCAGCTCCAATAGCGTATATTAAAGTTGTTGCAGTTAAAAAGCTCGTAGTTGGATTTCTGGCTGGAGCGATCGGTCCGCCCCGCAAGGGGTGTGTACTAGCGTCGTCTCCGACCATCCTTGTGGGAACTGTGCGGCCGTTAACTCGGTTGTATATGGGAACACATCGTTTACTGTGAAAAAATTAGAGTGTTTAAAGCAGGCTTAAGCCGTTGAATACATTAGCATGGAATAATAAGATAAGACTTGGGTCATTATTTTGTTGGTTTGCGGATCGAGGTAATGATTAATAGGGATAGTTGGGGGTATTCATATTTAATTGTCAGAGGTGAAATTCTTGGATTTATGAAAGATGAACTTAGGCGAAAGCATTTACCAA…
Pseudofungi	MAST-1	MAST-1A	HQ864988	886	PR2_v5.0.0	-	CAGCAGCCGCGGTAATTCCAGCTCCATAGCGTATATTAAAGTTGTTGCAGTTAAAAAGCTCGTAGTTGGATTTCTGGCTGGAGCGATCGGTCCGCCCCGCAAGGGGTGTGTACTAGCGTCGTCTCCGACCATCCTTGTGGGAACTGTGCGGCCGTTAACTCGGTTGTATATGGGAACACATCGTTTACTGTGAAAAAATTAGAGTGTTTAAAGCAGGCTTAAGCCGTTGAATACATTAGCATGGAATAATAAGATAAGACTTGGGTCATTATTTTGTTGGTTTGCGGATCGAGGTAATGATTAATAGGGATAGTTGGGGGTATTCATATTTAATTGTCAGAGGTGAAATTCTTGGATTTATGAAAGATGAACTTAGGCGAAAGCATTTACCAAGGATGT…
Pseudofungi	MAST-1	MAST-1A	JQ955993	980	PR2_v5.0.0	-	AAAAGCTCGTAGTTGGATTTCTGGTGGGAGCGATCGGTCCGCCCCGCAAGGGGTGTGTACTAGCGTCGTCTCCGGCCATCCTTGTGGGAACTGCTCTGTCCTTAGTTGGATGGGGTTTGGGAACACATCGTTTACTGTGAAAAAATTAGAGTGTTTAAAGCAGGCTTAGGCCGTTGAATACATTAGCATGGAATAATAAGATAAGACTTGGGTCATTATTTTGTTGGTTTGCGGATCGAGGTAATGATTAATAGGGATAGTTGGGGGTATTCATATTTAATTGTCAGAGGTGAAATTCTTGGATTTATGAAAGATGAACTTAGGCGAAAGCATTTACCAAGGATGTTTTCATTAATCAAGAACGAAAGTTAGGGGATCGAAGATGATTAGATACCATCG…
Pseudofungi	MAST-1	MAST-1A	EU682535	931	PR2_v5.0.0	-	TTCTGGCTGGAGCGATCGGTCCGCCCCGCAAGGGGTGTGTACTAGCGTCGTCTCCGACCATCCTTGTGGGAACTGTGCGGCCGTTAACTCGGTTGTATATGGGAACACATCGTTTACTGTGAAAAAATTAGAGTGTTTAAAGCAGGCTTAAGCCGTTGAATACATTAGCATGGAATAATAAGATAAGACTTGGGTCATTATTTTGTTGGTTTGCGGATCGAGGTAATGATTAATAGGGATAGTTGGGGGTATTCATATTTAATTGTCAGAGGTGAAATTCTTGGATTTATGAAAGATGAACTTAGGCGAAAGCATTTACCAAGGATGTTTTCATTAATCAAGAACGAAAGTTAGGGGATCGAAGATGATTAGATACCATCGTAGTCTTAACCATAAACT…
Pseudofungi	MAST-1	MAST-1A	JQ956091	948	PR2_v5.0.0	-	TTAAAAAGCTCGTAGTTGGATTTCTGGCTGGAGCGATCGGTCCGCCCCGCAAGGGGTGTGTACTAGCGTCGTCTCCGACCATCCTTGTGGGAACTGTGCGGCCGTTAACTCGGTTGTATATGGGAACACATCGTTTACTGTGAAAAAATTAGAGTGTTTAAAGCAGGCTTAAGCCGTTGAATACATTAGCATGGAATAATAGGATAAGACTTGGGTCATTATTTTGTTGGTTTGCGGACCGAGGTAATGATTAATAGGGATAGTTGGGGGTATTCATATTTAATTGTCAGAGGTGAAATTCTTGGATTTATGAAAGATGAACTTAGGCGAAAGCATTTACCAAGGATGTTTTCATTAATCAAGAACGAAAGTTAGGGGATCGAAGATGATTAGATACCA…
Pseudofungi	MAST-1	MAST-1A	HM561252	937	PR2_v5.0.0	-	GCAGCAGGCGCGCAAATTACCCAATCCTGACACAGGGAGGTAGTGACAATAAATAACAATGCCGGGCTTTTTCAAGTCTGGCAATTGGAATGAGAACAATTTAAATCCCTTAACGAGGATCAATTGGAGGGCAAGTCTGGTGCCAGCAGCCGCGGTAATTCCAGCTCCAATAGCGTATATTAAAGTTGTTGCAGTTAAAAAGCTCGTAGTTGGATTTCTGGCTGGAGCGATCGGTCCGCCCCGCAAGGGGTGTGTACTAGCGTCGTCTCCGACCATCCTTGTGGGAACTGTGCGGCCGTTAACTCGGTTGTATATGGGAACACATCGTTTACTGTGAAAAAATTAGAGTGTTTAAAGCAGGCTTAAGCCGTTGAATACATTAGCATGGAATAATAAGAT…
Pseudofungi	MAST-1	MAST-1A	HQ222486	969	PR2_v5.0.0	-	CGTAGTTGGATTTCTGGTGGGAGCGATCGGTCCGCTCCGCAAGGGGTGTGTACTAGCGTCGTCTCCGGCCATCCTTGTGGGAACTGCTCTGTCCTTAGTTGGATGGGGTTTGGGAACACATCGTTTACTGTGAAAAAATTAGAGTGTTTAAAGCAGGCTTAGGCCGTTGAATACATTAGCATGGAATAATAAGATAAGACTTGGGTCATTATTTTGTTGGTTTGCGGATCGAGGTAATGATTAATAGGGATAGTTGGGGGTATTCATATTTAATTGTCAGAGGTGAAATTCTTGGATTTATGAAAGATGAACTTAGGCGAAAGCATTTACCAAGGATGTTTTCATTAATCAAGAACGAAAGTTAGGGGATCGAAGATGATTAGATACCATCGTAGTCTT…
Pseudofungi	MAST-1	MAST-1A	HQ865165	891	PR2_v5.0.0	-	TGCCAGCAGCCGCGGTAATTCCAGCTCCAATAGCGTATATTAAAGTTGTTGCAGTTAAAAAGCTCGTAGTTGGATTTCTGGCTGGAGCGATCGGTCCGCCCCGCAAGGGGTGTGTACTAGCGTCGTCTCCGACCATCCTTGTGGGAACTGTGCGGCCGTTAACTCGGTTGTATATGGGAACACATCGTTTACTGTGAAAAAATTAGAGTGTTTAAAGCAGGCTTAAGCCGTTGAATACATTAGCATGGAATAATAAGATAAGACTTGGGTCATTATTTTGTTGGTTTGCGGATCGAGGTAATGATTAATAGGGATAGTTGGGGGTATTCATATTTAATTGTCAGAGGTGAAATTCTTGGATTTATGAAAGATGAACTTAGGCGAAAGCATTTACCAAGG…
Pseudofungi	MAST-1	MAST-1A	HM561257	937	PR2_v5.0.0	-	TTAAAAAGCTCGTAGTTGGATTTCTGGCTGGAGCGATCGGTCCGCCCCGCAAGGGGTGTGTACTAGCGTCGTCTCCGACCATCCTTGTGGGAACTGTGCGGCCGTTAACTCGGTTGTATATGGGAACACATCGTTTACTGTGAAAAAATTAGAGTGTTTAAAGCAGGCTTGAGCCGTTGAATACATTAGCATGGAATAATAAGATAAGACTTGGGTCATTATTTTGTTGGTTTGCGGATCGAGGTAATGATTAATAGGGATAGTTGGGGGTATTCATATTTAATTGTCAGAGGTGAAATTCTTGGATTTATGAAAGATGAACTTAGGCGAAAGCATTTACCAAGGATGTTTTCATTAATCAAGAACGAAAGTTAGGGGATCGAAGATGATTAGATACCA…
Pseudofungi	MAST-1	MAST-1A	FJ169702	902	PR2_v5.0.0	-	GCCCCGCAAGGGGTGTGTACTAGCGTCGTCTCCGACCATCCTTGTGGGAACTGTGCGGCCGTTAACTCGGTTGTATATGGGAACACATCGTTTACTGTGAAAAAATTAGAGTGTTTAAAGCAGGCTTAAGCCGTTGAATACATTAGCATGGAATAATAAGATAAGACTTGGGTCATTATTTTGTTGGTTTGCGGATCGAGGTAATGATTAATAGGGATAGTTGGGGGTATTCATATTTAATTGTCAGAGGTGAAATTCTTGGATTTATGAAAGATGAACTTAGGCGAAAGCATTTACCAAGGATGTTTTCATTAATCAAGAACGAAAGTTAGGGGATCGAAGATGATTAGATACCATCGTAGTCTTAACCATAAACTATGCCGACTAGGGATTGGCGGT…
Pseudofungi	MAST-1	MAST-1A	HM561261	972	PR2_v5.0.0	-	TTACCCAATCCTGACACAGGGAGGTAGTGACAATAAATAACAATGCCGGGCTTTTTCAAGTCTGGCAATTGGAATGAGAACAATTTAAATCCCTTAACGAGGATCAATTGGAGGGCAAGTCTGGTGCCAGCAGCCGCGGTAATTCCAGCTCCAATAGCGTATATTAAAGTTGTTGCAGTTAAAAAGCTCGTAGTTGGATTTCTGGCTGGAGCGATCGGTCCGCCCCGCAAGGGGTGTGTACTAGCGTCGTCTCCGACCATCCTTGTGGGAACTGTGCGGCCGTTAACTCGGTTGTATATGGGAACACATCGTTTACTGTGAAAAAATTAGAGTGTTTAAAGCAGGCTTAAGCCGTTGAATACATTAGCATGGAATAATAAGATAAGACTTGGGTCATTA…
Pseudofungi	MAST-1	MAST-1A	HM561251	938	PR2_v5.0.0	-	GGCAGCAGGCGCGTAAATTACCCAATCCTGACACAGGGAGGTAGTGACAATAAATAACAATGCCGGGCTTTTTCAAGTCTGGCAATTGGAATGAGAACAATTTAAATCCCTTAACGAGGATCAATTGGAGGGCAAGTCTGGTGCCAGCAGCCGCGGTAATTCCAGCTCCAATAGCGTATATTAAAGTTGTTGCAGTTAAAAAGCTCGTAGTTGGATTTCTGGCTGGAGCGATCGGTCCGCCCCGCAAGGGGTGTGTACTAGCGTCGTCTCCGACCATCCTTGTGGGAACTGTGCGGCCGTTAACTCGGTTGTATATGGGAACACATCGTTTACTGTGAAAAAATTAGAGTGTTTAAAGCAGGCTTAAGCCGTTGAATACATTAGCATGGAATAATAAGA…
Pseudofungi	MAST-1	MAST-1A	HQ864904	885	PR2_v5.0.0	-	GTGCCAGCAGCCGCGGTAATTCCAGCTCCAATAGCGTATATTAAAGTTGTTGCAGTTAAAAAGCTCGTAGTTGGATTTCTGGCTGGAGCGATCGGTCCGCCCCGCAAGGGGTGTGTACTAGCGTCGTCTCCGACCATCCTTGTGGGAACTGTGCGGCCGTTAACTCGGTTGTATATGGGAACACATCGTTTACTGTGAAAAAATTAGAGTGTTTAAAGCAGGCTTAAGCCGTTGAATACATTAGCATGGAATAATAAGATAAGACTTGGGTCATTATTTTGTTGGTTTGCGGATCGAGGTAATGATTAATAGGGATAGTTGGGGGTATTCATATTTAATTGTCAGAGGTGAAATTCTTGGATTTATGAAAGATGAACTTAGGCGAAAGCATTTACCAAG…
Pseudofungi	MAST-1	MAST-1A	HQ865148	893	PR2_v5.0.0	-	GTGCCAAGCAGCCGCGGTAATTCCAGCTCCAATAGCGTATATTAAAGTTGTTGCAGTTAAAAAGCTCGTAGTTGGATTTCTGGCTGGAGCGATCGGTCCGCCCCGCAAGGGGTGTGTACTAGCGTCGTCTCCGACCATCCTTGTGGGAACTGTGCGGCCGTTAACTCGGTTGTATATGGGAACACATCGTTTACTGTGAAAAAATTAGAGTGTTTAAAGCAGGCTTAAGCCGTTGAATACATTAGCATGGAATAATAAGATAAGACTTGGGTCATTATTTTGTTGGTTTGCGGATCGAGGTAATGATTAATAGGGATAGTTGGGGGTATTCATATTTAATTGTCAGAGGTGAAATTCTTGGATTTATGAAAGATGAACTTAGGCGAAAGCATTTACCAA…
Pseudofungi	MAST-1	MAST-1A	DQ121419	1661	PR2_v5.0.0	-	AACTGCGAATGGCTCATTATATCAGTTATAGTTTACTTGATAGTACCTTACTACTTGGATAACCGTAGTAATTCTAGAGCTAATACATGCATCAACTCCCAACTTCTGGACGGGACGCGTTTATTAGATAGAAACCAATGCTCTTCGGAGGTTTTGTGGTGATTCATAATAACTGTGCGAATCGCATGCGTCAGCGGCGATGAATCAATCAAGTTTCTGCCCTATCAGCTTTTGATGGTAGGGTATTGGCCTACCATGGCGTTAACGGGTGACGGAGAATTAGGGTTCGATTCCGGAGAGGGAGCCTGAGAAACGGCTACCACATCCAAGGAAGGCAGCAGGCGCGTAAATTACCCAATCCTGACACAGGGAGGTAGTAACAATAAATAACAATGCCGG…
Pseudofungi	MAST-1	MAST-1A	HQ869515	887	PR2_v5.0.0	-	AGCAGCCGCGGTAATTCCAGCTCCAATAGCGTATATTAAAGTTGTTGCAGTTAAAAAGCTCGTAGTTGGATTTCTGGCTGGAGCGATCGGTCCGCCCCGCAAGGGGTGTGTACTAGCGTCGTCTCCGACCATCCTTGTGGGAACTGTGCGGCCGTTAACTCGGTTGTATATGGGAACACATCGTTTACTGTGAAAAAATTAGAGTGTTTAAAGCAGGCTTAAGCCGTTGAATACATTAGCATGGAATAATAAGATAAGACTTGGGTCATTATTTTGTTGGTTTGCGGATCGAGGTAATGATTAATAGGGATAGTTGGGGGTATTCATATTTAATTGTCAGAGGTGAAATTCTTGGATTTATGAAAGATGAACTTAGGCGAAAGCATTTACCAAGGATGT…
Pseudofungi	MAST-1	MAST-1A	HQ864895	890	PR2_v5.0.0	-	TGCCAGCAGCCGCGGTAATTCCAGCTCCAATAGCGTATATTAAAGTTGTTGCAGTTAAAAAGCTCGTAGTTGGATTTCTGGCTGGAGCGATCGGTCCGCCCCGCAAGGGGTGTGTACTAGCGTCGTCTCCGACCATCCTTGTGGGAACTGTGCGGCCGTTAACTCGGTTGTATATGGGAACACATCGTTTACTGTGAAAAAATTAGAGTGTTTAAAGCAGGCTTAAGCCGTTGAATACATTAGCATGGAATAATAAGATAAGACTTGGGTCATTATTTTGTTGGTTTGCGGATCGAGGTAATGATTAATAGGGATAGTTGGGGGTATTCATATTTAATTGTCAGAGGTGAAATTCTTGGATTTATGAAAGATGAACTTAGGCGAAAGCATTTACCAAGG…
Pseudofungi	MAST-1	MAST-1A	HM561262	987	PR2_v5.0.0	-	TTAAAAAGCTCGTAGTTGGATTTCTGGTGGGAGCGATCGGTCCGCCCCGCAAGGGGTGTGTACTAGCGTCGTCTCCGGCCATCCTTGTGGGAACTGCTCTGTCCTTAGTTGGATGGGGTTTGGGAACACATCGTTTACTGTGAAAAAATTAGAGTGTTTAAAGCAGGCTTAGGCCGTTGAATACATTAGCATGGAATAATAAGATAAGACTTGGGTCATTATTTTGTTGGTTTGCGGATCGAGGTAATGATTAATAGGGATAGTTGGGGGTATTCATATTTAATTGTCAGAGGTGAAATTCTTGGATTTATGAAAGATGAACTTAGGCGAAAGCATTTACCAAGGATGTTTTCATTAATCAAGAACGAAAGTTAGGGGATCGAAGATGATTAGATACCA…
Pseudofungi	MAST-1	MAST-1A	JQ956136	970	PR2_v5.0.0	-	TTAAAAAGCTCGTAGTTGGATTTCTGGCTGGAGCGATCGGTCCGCCCCGCAAGGGGTGTGTACTAGCGTCGTCTCCGACCATCCTTGTGGGAACTGTGCGGCCGTTAACTCGGTTGTATATGGGAACACATCGTTTACTGTGAAAAAATTAGAGTGTTTAAAGCAGGCTTAAGCCGTTGAATACATTAGCATGGAATAATAAGATAAGACTTGGGTCATTATTTTGTTGGCTTGCGGATCGAGGTAATGATTAATAGGGATAGTTGGGGGTATTCATATTTAATTGTCAGAGGTGAAATTCTTGGATTTATGAAAGATGAACTTAGGCGAAAGCATTTACCAAGGATGTTTTCATTAATCAAGAACGAAAGTTAGGGGATCGAAGATGATTAGATACCA…
Pseudofungi	MAST-1	MAST-1A	HM561249	953	PR2_v5.0.0	-	AGCAGGCGCGTAAATTACCCAATCCTGACACAGGGAGGTAGTGACAATAAATAACAATGCCGGGCTTTTTCAAGTCTGGCAATTGGAATGAGAACAATTTAAATCCCTTAACGAGGATCAATTGGAGGGCAAGTCTGGTGCCAGCAGCCGCGGTAATTCCAGCTCCAATAGCGTATATTAAAGTTGTTGCAGTTAAAAAGCTCGTAGTTGGATTTCTGGCTGGAGCGATCGGTCCGCCCCGCAAGGGGTGTGTACTAGCGTCGTCTCCGACCATCCTTGTGGGAACTGTGCGGCCGTTAACTCGGTTGTATATGGGAACACATCGTTTACTGTGAAAAAATTAGAGTGTTTAAAGCAGGCTTAAGCCGTTGAATACATTAGCATGGAATAATAAGATAA…
Pseudofungi	MAST-1	MAST-1A	FJ753994	1072	PR2_v5.0.0	-	TTAAAAAGCTCGTAGTTGGATTTCCGGCTGGAGCGATCGGTCCGCCCCGCAAGGGGTGTGTACTAGCGTCGTCTCCGACCATCCTTGTGGGAACTGCGCGGCCGTTAACTCGGTTGTATATGGGAACACATCGTTTACTGTGAAAAAATTAGAGTGTTTAAAGCAGGCTTAAGCCGTTGAATACATTAGCATGGAATAATAAGATAAGACTTGGGTCATTATTTTGTTGGTTTGCGGATCGAGGTAATGATTAATAGGGATAGTTGGGGGTATTCATATTTAATTGTCAGAGGTAAAATTCTTGGATTTATGAAAGATGAACTTAGGCGAAAGCATTTACCAAGGATGTTTTCATTAATCAAGAACGAAAGTTAGGGGATCGAAGATGATTAGATACCA…
Pseudofungi	MAST-1	MAST-1A	HQ865083	893	PR2_v5.0.0	-	GTGCCAAGCAGCCGCGGTAATTCCAGCTCCAATAGCGTATATTAAAGTTGTTGCAGTTAAAAAGCTCGTAGTTGGATTTCTGGCTGGAGCGATCGGTCCGCCCCGCAAGGGGTGTGTACTAGCGTCGTCTCCGACCATCCTTGTGGGAACTGTGCGGCCGTTAACTCGGTTGTATATGGGAACACATCGTTTACTGTGAAAAAATTAGAGTGTTTAAAGCAGGCTTAAGCCGTTGAATACATTAGCATGGAATAATAAGATAAGACTTGGGTCATTATTTTGTTGGTTTGCGGATCGAGGTAATGATTAATAGGGATAGTTGGGGGTATTCATATTTAATTGTCAGAGGTGAAATTCTTGGATTTATGAAAGATGAACTTAGGCGAAAGCATTTACCAA…
Pseudofungi	MAST-1	MAST-1A	FJ775652	911	PR2_v5.0.0	-	TTTCTGGCTGGAGCGATCGGTCCGCCCCGCAAGGGGTGTGTACTAGCGTCGTCTCCGACCATCCTTGTGGGAACTGTGCGGCCGTTAACTCGGTTGTATATGGGAACACATCGTTTACTGTGAAAAAATTAGAGTGTTTAGAGCAGGCTTAAGCCGTTGAATACATTAGCATGGAATAATAAGATAAGACTTGGGTCATTATTTTGTTGGTTTGCGGATCGAGGTAATGATTAATAGGGATAGTTGGGGGTATTCATATTTAATTGTCAGAGGTGAAATTCTTGGATTTATGAAAGATGAACTTAGGCGAAAGCATTTACCAAGGATGTTTTCATTAATCAAGAACGAAAGTTAGGGGATCGAAGATGACTAGATACCATCGTAGTCCTAACCATAAAC…
Pseudofungi	MAST-1	MAST-1A	GQ863795	1643	PR2_v5.0.0	-	AGCCATGCATGTCTAAGTAAAAACAACTTTACTGTGAACCTGCGAAAGGCTCATTATATCAGTTATAGTTTACTTGATAGTACCTTACTACTTGGATACCCGTAGTAATTCTAGAGCTAATACATGCATCAACTCCCAACTTCTGGACGGGACGCGTTTATTAGATAGAAACCAAACACTTCGGTGGTTTGTGGTGATTCATAATAACTGTGCGAATCGCATGCTTTTTGCGGCGATGAATCAATCAAGTTTCTGCCCTATCAGCTTTCGATGGTAGGGTATTGGCCTACCATGGCGTTAACGGGTGACGGAGAATTAGGGTTCGATTCCGGAGAGGGAGCCTGAGAAACGGCTACCACATCCAAGGAAGGCAGCAGGCGCGTAAATTACCCAATCCTG…
Pseudofungi	MAST-1	MAST-1A	JQ956144	967	PR2_v5.0.0	-	TTAAAAAGCTCGTAGTTGGATTTCTGGCTGGAGCGATCGGTCCGCCCCGCAAGGGGTGTGTACTAGCGTCGTCTCCGACCATCCTTGTGGGAACTGTGCGGCCGTTAACTCGGTTGTATATGGGAACACATCGTTTACTGTGAAAAAATTAGAGTGTTTAAAGCAGGCTTAAGCCGTTGAATACATTAGCATGGAATAATAAGATAAGACTTGGGTCATTATTTTGTTGGTTTGCGGATCGAGGTAATGATTAATAGGGATAGTTGGGGGTATTCATATTTAATTGTCAGAGGTGAAATTCTTGGATTTATGAAAGATGAACTTAGGCGAAAGCATTTACCAAGGATGTTTTCATTAATCAAGAACGAAAGTTAGGGGATCGAAGATGATTAGATACCA…
Pseudofungi	MAST-1	MAST-1A	DQ062481	819	PR2_v5.0.0	-	AGTTGTTGCAGTTAAAAAGCTCGTAGTTGGATTTCTGGCTGGAGCGATCGGTCCGCCCCGCAAGGGGTGTGTACTAGCGTCGTCTCCGACCATCCTTGTGGGAACTGTGCGGCCGTTAACTCGGTTGTATATGGGAACACATCGTTTACTGTGAAAAAATTAGAGTGTTTAAAGCAGGCTTAAGCCGTTGAATACATTAGCATGGAATAATAAGATAAGACTTGGGTCATTATTTTGTTGGTTTGCGGATCGAGGTAATGATTAATAGGGATAGTTGGGGGTATTCATATTTAATTGTCAGAGGTGAAATTCTTGGATTTATGAAAGATGAACTTAGGCGAAAGCATTTACCAAGGATGTTTTCATTAATCAAGAACGAAAGTTAGGGGATCGAAGATG…
Pseudofungi	MAST-1	MAST-1A	JQ956118	985	PR2_v5.0.0	-	TTAAAAAGCTCGTAGTTGGATTTCTGGCTGGAGCGATCGGTCCGCCCCGCAAGGGGTGTGTACTAGCGTCGTCTCCGACCATCCTTGTGGGAACTGTGCGGCCGTTAACTCGGTTGTATATGGGAACACATCGTTTACTGTGAAAAAATTAGAGTGTTTAAAGCAGGCTTAAGCCGTTGAATACATTAGCATGGAATAATAAGATAAGACTTGGGTCATTATTTTGTTGGTTTGCGGATCGAGGTAATGATTAATAGGGATAGTTGGGGGTATTCATATTTAATTGTCAGAGGTGAAATTCTTGGATTTATGAAAGATGAACTTAGGCGAAAGCATTTACCAAGGATGTTTTCATTAATCAAGAACGAAAGTTAGGGGATCGAAGATGATTAGATACCA…
Pseudofungi	MAST-1	MAST-1A	HQ864938	890	PR2_v5.0.0	-	GTGCCAAGCAGCCGCGGTAATTCCAGCTCCAATAGCGTATATTAAAGTTGTTGCAGTTAAAAAGCTCGTAGTTGGATTTCTGGCTGGAGCGATCGGTCCGCCCCGCAAGGGGTGTGTACTAGCGTCGTCTCCGACCATCCTTGTGGGAACTGTGCGGCCGTTAACTCGGTTGTATATGGGAACACATCGTTTACTGTGAAAAAATTAGAGTGTTTAAAGCAGGCTTAAGCCGTTGAATACATTAGCATGGAATAATAAGATAAGACTTGGGTCATTATTTTGTTGGTTTGCGGATCGAGGTAATGATTAATAGGGATAGTTGGGGGTATTCATATTTAATTGTCAGAGGTGAAATTCTTGGATTTATGAAAGATGAACTTAGGCGAAAGCATTTACCAA…
Pseudofungi	MAST-1	MAST-1A	HQ869437	877	PR2_v5.0.0	-	AGCCGCGGTAATTCCAGCTCCAATAGCGTATATTAAAGTTGTTGCAGTTAAAAAGCTCGTAGTTGGATTTCTGGCTGGAGCGATCGGTCCGCCCCGCAAGGGGTGTGTACTAGCGTCGTCTCCGACCATCCTTGTGGGAACTGTGCGGCCGTTAACTCGGTTGTATATGGGAACACATCGTTTACTGTGAAAAAATTAGAGTGTTTAAAGCAGGCTTAAGCCGTTGAATACATTAGCATGGAATAATAAGATAAGACTTGGGTCATTATTTTGTTGGTTTGCGGATCGAGGTAATGATTAATGGGGATAGTTGGGGGTATTCATATTTAATTGTCAGAGGTGAAATTCTTGGATTTATGAAAGATGAACTTAGGCGAAAGCATTTACCAAGGATGTTTT…
Pseudofungi	MAST-1	MAST-1A	JQ956226	966	PR2_v5.0.0	-	TTAAAAAGCTCGTAGTTGGATTTCTGGCTGGAGCGATCGGTCCGCCCCGCAAGGGGTGTGTACTAGCGTCGTCTCCGACCATCCTTGTGGGAACTGTGCGGCCGTTAACTCGGTTGTATATGGGAACACATCGTTTACTGTGAAAAAATTAGAGTGTTTAAAGCAGGCTTAAGCCGTTGAATACATTAGCATGGAATAATAAGATAAGACTTGGGTCATTATTTTGTTGGTTTGCGGATCGAGGTAATGATTAATAGGGATAGTTGGGGGTATTCATATTTAATTGTCAGAGGTGAAATTCTTGGATTTATGAAAGATGAACTTAGGCGAAAGCATTTACCAAGGATGTTTTCATTAATCAAGAACGAAAGTTAGGGGATCGAAGATGATTAGATACCA…
Pseudofungi	MAST-1	MAST-1A	HQ870620	857	PR2_v5.0.0	-	TCCAGCTCCAATAGCGTATATTAAAGTTGTTGCAGTTAAAAAGCTCGTAGTTGGATTTCTGGTGGGAGCGATCGGTCCGCCCCGCAAGGGGTGTGTACTAGCGTCGTCTCCGGCCATCCTTGTGGGAACTGCTCTGTCCTTAGTTGGATGGGGTTTGGGAACACATCGTTTACTGTGAAAAAATTAGAGTGTTTAAAGCAGGCTTAGGCCGTTGAATACATTAGCATGGAATAATAAGATAAGACTTGGGTCATTATTTTGTTGGTTTGCGGATCGAGGTAATGATTAATAGGGATAGTTGGGGGTATTCATATTTAATTGTCAGAGGTGAAATTCTTGGATTTATGAAAGATGAACTTAGGCGAAAGCATTTACCAAGGATGTTTTCATTAATCAAGA…
Pseudofungi	MAST-1	MAST-1A	HM561253	987	PR2_v5.0.0	-	AGCAGGCGCGTAAATTACCCAATCCTGACACAGGGAGGTAGCGACAATAAATAACAATGCCGGGCTTTTTCAAGTCTGGCAATTGGAATGAGAACAATTTAAATCCCTTAACGAGGATCAATTGGAGGGCAAGTCTGGTGCCAGCAGCCGCGGTAATTCCAGCTCCAATAGCGTATATTAAAGTTGTTGCAGTTAAAAAGCTCGTAGTTGGATTTCTGGCTGGAGCGATCGGTCCGCCCCGCAAGGGGTGTGTACTAGCGTCGTCTCCGACCATCCTTGTGGGAACTGTGCGGCCGTTAACTCGGTTGTATATGGGAACACATCGTTTACTGTGAAAAAATTAGAGTGTTTAAAGCAGGCTTAAGCCGTTGAATACATTAGCATGGAATAATAAGATAA…
Pseudofungi	MAST-1	MAST-1A	HQ222485	974	PR2_v5.0.0	-	AAGCTCGTAGTTGGATTTCTGGTGGGAGCGATCGGTCCGCCCCGCAAGGGGTGTGTACTAGCGTCGTCTCCGGCCATCCTTGTGGGAACTGCTCTGTCCTTAGTTGGATGGGGTTTGGGAACACATCGTTTACTGTGAAAAAATTAGAGTGTTTAAAGCAGGCTTAGGCCGTTGAATACATTAGCATGGAATAATAAGATAAGACTTGGGTCATTATTTTGTTGGTTTGCGGATCGAGGTAATGATTAATAGGGATAGTTGGGGGTATTCATATTTGATTGTCAGAGGTGAAATTCTTGGATTTATGAAAGATGAACTTAGGCGAAAGCATTTACCAAGGATGTTTTCATTAATCAAGAACGAAAGTTAGGGGATCGAAGATGATTAGATACCATCGTA…
Pseudofungi	MAST-1	MAST-1A	AJ402339	1735	PR2_v5.0.0	-	GTCATACGCTCGTCTAAAAGATTAAGCCATGCATGTCTAAGTAAAAACAACTTTACTGTGAAACTGCGAATGGCTCATTATATCAGTTATAGTTTACTTGATAGTACCTTACTACTTGGATAACCGTAGTAATTCTAGAGCTAATACATGCATCAACTCCCAACTTCTGGACGGGACGCGTTTATTAGATTGAAACCAATGCTCTTCGGAGGTTTTGTGGTGATTCATAATAACTGTGCGAATCGCATGCGTCAGCGGCGATGAATCAATCAAGTTTCTGCCCTATCAGCTTTCGATGGTAGGGTATTGGCCTACCATGGCGTTAACGGGTGACGGAGAATTAGGGTTCGATTCCGGAGAGGGAGCCTGAGAAACGGCTACCACATCCAAGGAAGGCAG…
Pseudofungi	MAST-1	MAST-1A	HM561260	974	PR2_v5.0.0	-	ATTACCCAATCCTGACACAGGGAGGTAGTGACAATAAATAACAATGCCGGGCTTTTTCAAGTCTGGCAATTGGAATGAGAACAATTTAAATCCCTTAACGAGGATCAATTGGAGGGCAAGTCTGGTGCCAGCAGCCGCGGTAATTCCAGCTCCAATAGCGTATATTAAAGTTGTTGCAGTTAAAAAGCTCGTAGTTGGATTTCTGGCTGGAGCGATCGGTCCGCCCCGCAAGGGGTGTGTACTAGCGTCGTCTCCGACCATCCTTGTGGGAACTGTGCGGCCGTTAACTCGGTTGTATATGGGAACACATCGTTTACTGTGAAAAAATTAGAGTGTTTAAAGCAGGCTTAAGCCGTTGAATACATTAGCATGGAATAATAAGATAAGACTTGGGTCATT…
Pseudofungi	MAST-1	MAST-1A	FJ169695	910	PR2_v5.0.0	-	TCTGGCTGGAGCGATCGGTCCGCCCCGCAAGGGGTGTGTACTAGCGTCGTCTCCGACCATCCTTGTGGGAACTGTGCGGCCGTTAACTCGGTTGTATATGGGAACACATCGTTTACTGTGAAAAAATTAGAGTGTTTAAAGCAGGCTTAAGCCGTTGAATACATTAGCATGGAGTAATAAGATAAGACTTGGATCATTATTTTGTTGGTTTGCGGATCGAGGTAATGATTAATAGGGATAGTTGGGGGTATTCATATTTAATTGTCAGAGGTGAAATTCTTGGATTTATGAAAGATGAACTTAGGCGAAAGCATTTACCAAGGATGTTTTCATTAATCAAGAACGAAAGTTAGGGGATCGAAGATGATTAGATACCATCGTAGTCTTAACCATAAACTA…
Pseudofungi	MAST-1	MAST-1A	HQ865161	873	PR2_v5.0.0	-	TTCCAGCTCCAATAGCGTATATTAAAGTTGTTGCAGTTAAAAAGCTCGTAGTTGGATTTCTGGCTGGAGCGATCGGTCCGCCCCGCAAGGGGTGTGTACTAGCGTCGTCTCCGACCATCCTTGTGGGAACTGTGCGGCCGTTAACTCGGTTGTATATGGGAACACATCGTTTACTGTGAAAAAATTAGAGTGTTTAAAGCAGGCTTAAGCCGTTGAATACATTAGCATGGAATAATAAGATAAGACTTGGGTCATTATTTTGTTGGTTTGCGGATCGAGGTAATGATTAATAGGGATAGTTGGGGGTATTCATATTTAATTGTCAGAGGTGAAATTCTTGGATTTATGAAAGATGAACTTAGGCGAAAGCATTTACCAAGGATGTTTTCATTAATCAAG…
Pseudofungi	MAST-1	MAST-1A	FJ753993	1069	PR2_v5.0.0	-	AAAAGCTCGTAGTTGGATTTCTGGCTGGAGCGATCGGTCCGCCCCGCAAGGGGTGTGTACTAGCGTCGTCTCCGACCATCCTTGTGGGAACTATGCGGCCGTTAACTCGGTTGTATATGGGAACACATCGTTTACTGTGAAAAAATTAGAGTGTTTAAAGCAGGCTTAAGCCGTTGAATACATTAGCATGGAATAATAAGATAAGACTTGGGTCATTATTTTGTTGGTTTGCGGATCGAGGTAATGATTAATAGGGATAGTTGGGGGTATTCATATTTAATTGTCAGAGGTGAAATTCTTGGATTTATGAAAGATGAACTTAGACGAAAGCATTTACCAAGGATGTTTTCATTAATCAAGAACGAAAGTTAGGGGATCGAAGATGATTAGATACCATCG…
Pseudofungi	MAST-1	MAST-1A	FJ032662	1553	PR2_v5.0.0	-	CTGGACGGGACGCGTTTATTAGATAGAAACCAATGCTCTTCGGAGGTTTTGTGGTGATTCATAATAACTGTGCGAATCGCATACGTCAGCGGCGATGAATCAATCAAGTTTCTGCCCTATCAGCTTTCGATGGTAGGGTATTGGCCTACCATGGCGTTAACGGGTGACGGAGAATTAGGGTTCGATTCCGGAGAGGGAGCCTGAGAAACGGCTACCACATCCAAGGAAGGCAGCAGGCGCGTAAATTACCCAATCCTGACACAGGGAGGTAGTGACAATAAATAACAATGCCGGGCTTTTTCAAGCCTGGCAATTGGAATGAGAACAATTTAAATCCCTTAACGAGGATCAATTGGAGGGCAAGTCTGGTGCCAGCAGCCGCGGTAATTCCAGCTCCAA…
Pseudofungi	MAST-1	MAST-1A	HQ867666	881	PR2_v5.0.0	-	AGCAGCCGCGGTAATTCCAGCTCCAATAGCGTATATTAAAGTTGTTGCAGTTAAAAAGCTCGTAGTTGGATTTCTGGCTGGAGCGATCGGTCCGCCCCGCAAGGGGTGTGTACTAGCGTCGTCTCCGACCATCCTTGTGGGAACTGTGCGGCCGTTAACTCGGTTGTATATGGGAACACATCGTTTACTGTGAAAAAATTAGAGTGTTTAAAGCAGGCTTAAGCCGTTGAATACATTAGCATGGAATAATAAGATAAGACTTGGGTCATTATTTTGTTGGTTTGCGGATCGAGGTAATGATTAATAGGGATAGTTGGGGGTATTCATATTTAATTGTCAGAGGTGAAATTCTTGGATTTATGAAAGATGAACTTAGGCGAAAGCATTTACCAAGGATGT…
Pseudofungi	MAST-1	MAST-1A	HQ865114	885	PR2_v5.0.0	-	GTGCCAAGCAGCCGCGGTAATTCCAGCTCCAATAGCGTATATTAAAGTTGTTGCAGTTAAAAAGCTCGTAGTTGGATTTCTGGCTGGAGCGATCGGTCCGCCCCGCAAGGGGTGTGTACTAGCGTCGTCTCCGACCATCCTTGTGGGAACTGTGCGGCCGTTAACTCGGTTGTATATGGGAACACATCGTTTACTGTGAAAAAATTAGAGTGTTTAAAGCAGGCTTAAGCCGTTGAATACATTAGCATGGAATAATAAGATAAGACTTGGGTCATTATTTTGTTGGTTTGCGGATCGAGGTAATGATTAATAGGGATAGTTGGGGGTATTCATATTTAATTGTCAGAGGTGAAATTCTTGGATTTATGAAAGATGAACTTAGGCGAAAGCGTTTACCAA…
Pseudofungi	MAST-1	MAST-1A	HM561266	932	PR2_v5.0.0	-	AGCAGGCGCGTAAATTACCCAATCCTGACACAGGGAGGTAGTGACAATAAATAACAATGCCGGGCTTTTTCAAGTCTGGCAATTGGAATGAGAACAATTTAAATCCCTTAACGAGGATCAATTGGAGGGCAAGTCTGGTGCCAGCAGCCGCGGTAATTCCAGCTCCAATAGCGTATATTAAAGTTGTTGCAGTTAAAAAGCTCGTAGTTGGATTTCTGGTGGGAGCGATCGGTCCGCCCCGCAAGGGGTGTGTACTAGCGTCGTCTCCGGCCATCCTTGTGGGAACTGCTCTGTCCTTAGTTGGATGGGGTTTGGGAACACATCGTTTACTGTGAAAAAATTAGAGTGTTTAAAGCAGGCTTAGGCCGTTGAATACATTAGCATGGAATAATAAGATAA…
Pseudofungi	MAST-1	MAST-1A	HQ864925	886	PR2_v5.0.0	-	GCAGCCGCGGTAATTCCAGCTCCAATAGCGTATATTAAAGTTGTTGCAGTTAAAAAGCTCGTAGTTGGATTTCTGGCTGGAGCGATCGGTCCGCCCCGCAAGGGGTGTGTACTAGCGTCGTCTCCGACCATCCTTGTGGGAACTGTGCGGCCGTTAACTCGGTTGTATATGGGAACACATCGTTTACTGTGAAAAAATTAGAGTGTTTAAAGCAGGCTTAAGCCGTTGAATACATTAGCATGGAATAATAAGATAAGACTTGGGTCATTATTTTGTTGGTTTGCGGATCGAGGTAATGATTAATAGGGATAGTTGGGGGTATTCATATTTAATTGTCAGAGGTGAAATTCTTGGATTTATGAAAGATGAACTTAGGCGAAAGCATTTACCAAGGATGTT…
Pseudofungi	MAST-1	MAST-1A	HQ869503	882	PR2_v5.0.0	-	CAGCCGCGGTAATTCCAGCTCCAATAGCGTATATTAAAGTTGTTGCAGTTAAAAAGCTCGTAGTTGGATTTCTGGCTGGAGCGATCGGTCCGCCCCGCAAGGGGTGTGTACTAGCGTCGTCTCCGACCATCCTTGTGGGAACTGTGCGGCCGTTAACTCGGTTGTATATGGGAACACATCGTTTACTGTGAAAAAATTAGAGTGTTTAAAGCAGGCTTAAGCCGTTGAATACATTAGCATGGAATAATAAGATAAGACTTGGGTCATTATTTTGTTGGTTTGCGGATCGAGGTAATGATTAATAGGGATAGTTGGGGGTATTCATATTTAATTGTCAGAGGTGAAATTCTTGGATTTATGAAAGATGAACTTAGGCGAAAGCATTTACCAAGGATGTTT…
Pseudofungi	MAST-1	MAST-1A	HQ869326	887	PR2_v5.0.0	-	CCAGCAGCCGCGGTAATTCCAGCTCCAATAGCGTATATTAAAGTTGTTGCAGTTAAAAAGCTCGTAGTTGGATTTCTGGCTGGAGCGATCGGTCCGCCCCGCAAGGGGTGTGTACTAGCGTCGTCTCCGACCATCCTTGTGGGAACTGTGCGGCCGTTAACTCGGTTGTATATGGGAACACATCGTTTACTGTGAAAAAATTAGAGTGTTTAAAGCAGGCTTAAGCCGTTGAATACATTAGCATGGAATAATAAGATAAGACTTGGGTCATTATTTTGTTGGTTTGCGGATCGAGGTAATGATTAATAGGGATAGTTGGGGGTATTCATATTTAATTGTCAGAGGTGAAATTCTTGGATTTATGAAAGATGAACTTAGGCGAAAGCATTTACCAAGGAT…
Pseudofungi	MAST-1	MAST-1A	HQ865030	892	PR2_v5.0.0	-	GTGCCAGCAGCCGCGGTAATTCCAGCTCCAATAGCGTATATTAAAGTTGTTGCAGTTAAAAAGCTCGTAGTTGGATTTCTGGCTGGAGCGATCGGTCCGCCCCGCAAGGGGTGTGTACTAGCGTCGTCTCCGACCATCCTTGTGGGAACTGTGCGGCCGTTAACTCGGTTGTATATGGGAACACATCGTTTACTGTGAAAAAATTAGAGTGTTTAAAGCAGGCTTAAGCCGTTGAATACATTAGCATGGAATAATAAGATAAGACTTGGGTCATTATTTTGTTGGTTTGCGGATCGAGGTAATGATTAATAGGGATAGTTGGGGGTATTCATATTTAATTGTCAGAGGTGAAATTCTTGGATTTATGAAAGATGAACTTAGGCGAAAGCATTTACCAAG…
Pseudofungi	MAST-1	MAST-1A	HM561255	987	PR2_v5.0.0	-	AGCAGGCGCGTAAATTACCCAATCCTGACACAGGGAGGTAGTGACAATAAATAACAATGCCGGGCTTTTTCAAGTCTGGCAATTGGAATGAGAACAATTTAAATCCCTTAACGAGGATCAATTGGAGGGCAAGTCTGGTGCCAGCAGCCGCGGTAATTCCAGCTCCAATAGCGTATATTAAAGTTGTTGCAGTTAAAAAGCTCGTAGTTGGATTTCTGGCTGGAGCGATCGGTCCGCCCCGCAAGGGGTGTGTACTAGCGTCGTCCCCGACCATCCTTGTGGGAACTGTGCGGCCGTTAACTCGGTTGTATATGGGAACACATCGTTTACTGTGAAAAAATTAGAGTGTTTAAAGCAGGCTTAAGCCGTTGAATACATTAGCATGGAATAATAAGATAA…
Pseudofungi	MAST-1	MAST-1A	KC147320	899	PR2_v5.0.0	-	AAAGCTCGTAGTTGGATTTCTGGTGGGAGCGATCGGTCCGCCCCGCAAGGGGTGTGTACTAGCGTCGTCTCCGGCCATCCTTGTGGGAACTGCTCTGTCCTTAGTTGGATGGGGTTTGGGAACACATCGTTTACTGTGAAAAAATTAGAGTGTTTAAAGCAGGCTTAGGCCGTTGAATACATTAGCATGGAATAATAAGATAAGACTTGGGTCATTATTTTGTTGCTTTGCGGATCGAGGTAATGATTAATAGGGATAGTTGGGGGCATTCATATTTAATTGTCAGAGGTGAAATTCTTGGATTTATGAAAGATGAACTTAGGCGAAAGCATTTACCAAGGATGTTTTCATTAATCAAGAACGAAAGTTAGGGGATCGAAGATGATTAGATACCATCGT…
Pseudofungi	MAST-1	MAST-1A	HQ865066	889	PR2_v5.0.0	-	TGCCAAGCAGCGCGGTAATTCCAGCTCCAATAGCGTATATTAAAGTTGTTGCAGTTAAAAAGCTCGTAGTTGGATTTCTGGCTGGAGCGATCGGTCCGCCCCGCAAGGGGTGTGTACTAGCGTCGTCTCCGGCCATCCTTGTGGGAACTGTGCGGCCGTTAACTCGGTTGTATATGGGAACACATCGTTTACTGTGAAAAAATTAGAGTGTTTAAAGCAGGCTTAAGCCGTTGAATACATTAGCATGGAATAATAAGATAAGACTTGGGTCATTATTTTGTTGGTTTGCGGATCGAGGTAATGATTAATAGGGATAGTTGGGGGTATTCATATTTAATTGTCAGAGGTGAAATTCTTGGATTTATGAAAGATGAACTTAGGCGAAAGCATTTACCAAGG…
Pseudofungi	MAST-1	MAST-1A	FJ753986	1072	PR2_v5.0.0	-	TTAAAAAGCTCGTAGTTGGATTTCTGGCTGGAGCGATCGGTCCGCCCCGCAAGGGGTGTGTACTAGCGTCGTCTCCGACCATCCTTGTGGGAACTGTGCGGCCGTTAACTCGGTTGTATATGGGAACACATCGTTAACTGTGAAAAAATTAGAGTGTTTAAAGCAGGCTTAAGCCGTTGAATACATTAGCATGGAATAATAAGATAGGACTTGGGTCATTATTTTGTTGGTTTGCGGATCGAGGTAATGATTAATAGGGATAGTTGGGGGTATTCATATTTAATTGTCAGAGGTGAAATTCTTGGATTTATGAAAGATGAACTTAGGCGAAAGCATTTACCAAGGATGTTTTCATTAATCAAGAACGAAAGTTAGGGGATCGAAGATGATTAGATACCA…
Pseudofungi	MAST-1	MAST-1A	HQ869666	891	PR2_v5.0.0	-	GTGCCAAGCAGCCGCGGTAATTCCAGCTCCAATAGCGTATATTAAAGTTGTTGCAGTTAAAAAGCTCGTAGTTGGATTTCTGGTGGGAGCGATCGGTCCGCCCCGCAAGGGGTGTGTACTAGCGTCGTCTCCGGCCATCCTTGTGGGAACTGCTCTGTCCTTAGTTGGATGGGGTTTGGGAACACATCGTTTACTGTGAAAAAATTAGAGTGTTTAAAGCAGGCTTAGGCCGTTGAATACATTAGCATGGAATAATAAGATAAGACTTGGGTCATTATTTTGTTGGTTTGCGGATCGAGGTAATGATTAATAGGGATAGTTGGGGGTATTCATATTTAATTGTCAGAGGTGAAATTCTTGGATTTATGAAAGATGAACTTAGGCGAAAGCATTTACCAA…
Pseudofungi	MAST-1	MAST-1A	JQ956139	969	PR2_v5.0.0	-	TTAAAAAGCTCGTAGTTGGATTTCTGGCTGGAGCGATCGGTCCGCCCCGCAAGGGGTGTGTACTAGCGTCGTCTCCGACCATCCTTGTGGGAACTGTGCGGCCGTTAACTCGGTTGTATATGGGAACACATCGTTTACTGTGAAAAAATTAGAGTGTTTAAAGCAGGCTTAAGCCGTTGAATACATTAGCATGGAATAATAAGATAAGACTTGGGTCATTATTTTGTTGGTTTGCGGATCGAGGTAATGATTAATAGGGATAGTTGGGGGTATTCATATTTAATTGTCAGAGGTGAAATTCTTGGATTTATGAAAGATGAACTTAGGCGAAAGCATTTACCAAGGATGTTCTCATTAATCAAGAACGAAAGTTAGGGGATCGGAGATGATTAGATACCA…
Pseudofungi	MAST-1	MAST-1A	JQ955886	986	PR2_v5.0.0	-	GTTAAAAAGCTCGTAATTTGGATTTCTGGCTGGAGCGATCGGTCCGCCCCGCAAGGGGTGTGTACAAGCGTCGTCTCCGACCATCCTTGTGGGAACTGTGCGGCCGTTAACTCGGTTGTATATGGGAACACATCGTTTACTGTGAAAAAATTAGAGTGTTTAAAGCAGGCTTAAGCCGTTGAATACATTAGCATGGAATAATAAGATAAGACTTGGGTCATTATTTTGTTGGTTTGCGGATCGAGGTAATGATTAATAGGGATAGTTGGGGGTATTCATATTTAATTGTCAGAGGTGAAATTCTTGGATTTATGAAAGATGAACTTAGGCGAAAGCATTTACCAAGGATGTTTTCATTAATCAAGAACGAAAGTTAGGGGATCGAAGATGATTAGATAC…
Pseudofungi	MAST-1	MAST-1A	JQ956231	953	PR2_v5.0.0	-	TTAAAAAGCTCGTAGTTGGATTTCTGGCTGGAGCGATCGGTCCGCCCCGCAAGGGGTGTGTACTAGCGTCGTCTCCGACCATCCTTGTGGGAACTGTGCGGCCGTTAACTCGGTTGTATATGGGAACACATCGTTTACTGTGAAAAAATTAGAGTGTTTAAAGCAGGCTTAAGCCGTTGAATACATTAGCATGGAATAATAAGATAAGACTTGGGTCATTATTTTGTTGGTTTGCGGATCGAGGTAATGATTAATAGGGATAGTTGGGGGTATTCATATTTAATTGTCAGAGGTGAAATTCTTGGATTTATGAAAGATGAACTTAGGCGAAAGCATTTACCAAGGATGTTTTCATTAATCAAGAACGAAAGTTAGGGGATCGAAGATGATTAGATACCA…
Pseudofungi	MAST-1	MAST-1A	JQ956147	964	PR2_v5.0.0	-	TTAAAAAGCTCGTAGTTGGATTTCTGGCTGGAGCGATCGGTCCGCCCTGCAAGGGGTGTGTACTAGCGTCGTCTCCGACCATCCTTGTGGGAACTGTGCGGCCGTTAACTCGGTTGTATATGGGAACACATCGTTTACTGTGAAAAAATTAGAGTGTTTAAAGCAGGCTTAAGCCGTTGAATACATTAGCATGGAATAATAAGATAAGACTTGGGTCATTATTTTGTTGGTTTGCGGATCGAGGTAATGATTAATAGGGATAGTTGGGGGTATTCATATTTAATTGTCAGAGGTGAAATTCTTGGATTTATGAAAGATGAACTTAGGCGAAAGCATTTACCAAGGATGTTTTCATTAATCAAGAACGAAAGTTAGGGGATCGAAGATGATTAGATACCA…
Pseudofungi	MAST-1	MAST-1A	HQ865163	891	PR2_v5.0.0	-	TGCCAGCAGCCGCGGTAATTCCAGCTCCAATAGCGTATATTAAAGTTGTTGCAGTTAAAAAGCTCGTAGTTGGATTTCTGGCTGGAGCGATCGGTCCGCCCCGCAAGGGGTGTGTACTAGCGTCGTCTCCGACCATCCTTGTGGGAACTGTGCGGCCGTTAACTCGGTTGTATATGGGAACACATCGTTTACTGTGAAAAAATTAGAGTGTTTAAAGCAGGCTTAAGCCGTTGAATACATTAGCATGGAATAATAAGATAAGACTTGGGTCATTATTTTGTTGGTTTGCGGATCGAGGTAATGATTAATAGGGATAGTTGGGGGTATTCATATTTAATTGTCAGAGGTGAAATTCTTGGATTTATGAAAGATGAACTTAGGCGAAAGCATTTACCAAGG…
Pseudofungi	MAST-1	MAST-1A	HQ869285	883	PR2_v5.0.0	-	AGCCGCGGTAATTCCAGCTCCAATAGCGTATATTAAAGTTGTTGCAGTTAAAAAGCTCGTAGTTGGATTTCTGGCTGGAGCGATCGGTCCGCCCCGCAAGGGGTGTGTACTAGCGTCGTCTCCGACCATCCTTGTGGGAACTGTGCGGCCGTTAACTCGGTTGTATATGGGAACACATCGTTTACTGTGAAAAAATTAGAGTGTTTAAAGCAGGCTTAAGCCGTTGAATACATTAGCATGGAATAATAAGATAAGACTTGGGTCATTATTTTGTTGGTTTGCGGATCGAGGTAATGATTAATAGGGATAGTTGGGGGTATTCATATTTAATTGTCAGAGGTGAAATTCTTGGATTTATGAAAGATGAACTTAGGCGAAAGCATTTACCAAGGATGTTTT…
Pseudofungi	MAST-1	MAST-1A	GQ344725	838	PR2_v5.0.0	-	AAAGCTCGTAGTTGGATTTCTGGTGGGAGCGATCGGTCCGCCCCGCAAGGGGTGTGTACTAGCGTCGTCTCCGGCCATCCTTGTGGGAACTGTGCGGCCCTTCATTGGACTGTATATGGGAACACATCGTTTACTGTGAAAAAATTAGAGTGTTTAAAGCAGGCTTAAGCCGTTGAATACATTAGCATGGAATAATAAGATAAGACTTGGGTCATTATTTTGTTGGTTTGCGGATCGAGGTAATGATTAATAGGGATAGTTGGGGGTATTCATATTTAATTGTCAGAGGTGAAATTCTTGGATTTATGAAAGATGAACTTAGGCGAAAGCATTTACCAAGGATGTTTTCATTAATCAAGAACGAAAGTTAGGGGATCGAAGATGATTAGATACCATCGT…
Pseudofungi	MAST-1	MAST-1A	HM561269	969	PR2_v5.0.0	-	TTAAAAAGCTCGTAGTTGGATTTCTGGTGGGAGCGATCGGTCCGCCCCGCAAGGGGTGTGTACTAGCGTCGTCTCCGGCCATCCTTGTGGGAACTGCTCTGTCCTTAGTTGGATGGGGTTTGGGAACACATCGTTTACTGTGAAAAAATTAGAGTGCTTAAAGCAGGCTTAGGCCGTTGAATACATTAGCATGGAATAATAAGATAAGACTTGGGTCATTATTTTGTTGGTTTGCGGATCGAGGTAATGATTAATAGGGATAGTTGGGGGTATTCATATTTAATTGTCAGAGGTGAAATTCTTGGATTTATGAAAGATGAACTTAGGCGAAAGCATTTACCAAGGATGTTTTCATTAATCAAGAACGAAAGTTAGGGGATCGAAGATGATTAGATACCA…
Pseudofungi	MAST-1	MAST-1A	FJ753991	1072	PR2_v5.0.0	-	TTAAAAAGCTCGTAGTTGGATTTCTGGCTGGAGCGATCGGTCCGCCCCGCAAGGGGTGTGTACTAGCGTCGTCTCCGACCATCCTTGTGGGAACTGAGCGGCCGTTAACTCGGTTGTATATGGGAACACATCGTTTACTGTGAAAAAATTAGAGTGTTTAAAGCAGGCTTAAGCCGTTGAATACATTAGCATGGAATAATAAGATAAGACTTGGGTCATTATTTTGTTGGTTTGCGGATCGAGGTAATGATTAATAGGGATAGTTGGGGGTATTCATATTTAATTGTCAGAGGTGAAATTCTTGGATTTATGAAAGATGAACTTAGGCGAAAGCATTTACCAAGGATGTTTTCATTAATCAAGAACGAAAGTTAGGGGATCGAAGATGATTAGATACCA…
Pseudofungi	MAST-1	MAST-1A	HQ865124	893	PR2_v5.0.0	-	GTGCCAAGCAGCCGCGGTAATTCCAGCTCCAATAGCGTATATTAAAGTTGTTGCAGTTAAAAAGCTCGTAGTTGGATTTCTGGCTGGAGCGATCGGTCCGCCCCGCAAGGGGTGTGTACTAGCGTCGTCTCCGACCATCCTTGTGGGAACTGTGCGGCCGTTAACTCGGTTGTATATGGGAACACATCGTTTACTGTGAAAAAATTAGAGTGTTTAAAGCAGGCTTAAGCCGTTGAATACATTAGCATGGAATAATAAGATAAGACTTGGGTCATTATTTTGTTGGTTTGCGGATCGAGGTAATGATTAATAGGGATAGTTGGGGGTATTCATATTTAATTGTCAGAGGTGAAATTCTTGGATTTATGAAAGATGAACTTAGGCGAAAGCATTTACCAA…
Pseudofungi	MAST-1	MAST-1A	FJ753987	1072	PR2_v5.0.0	-	TTAAAAAGCTCGTAGTTGGATTTCTGGCTGGAGCGATCGGTCCGCCCCGCAAGGGGTGTGTACTAGCGTCGTCTCCGACCATCCTTGTGGGAACTGTGCGGCCGTTAACTCGGTTGTATATGGGAACACATCGTTTACTGTGAAAAAATTAGAGTGTTTAAAGCAGGCTTAAGCCGTTGAATACATTAGCATGGAATAATAAGATAAGACTTGGGTCATTATTTTGTTGGTTTGCGGATCGAGGTAATGATTAATAGGGATAGTTGGGGGTATTCATATTTAATTGTCAGAGGTGAAATTCTTGGATTTATGAAAGATGAACTTAGGCGAAAGCATTTACCAAGGATGTTTTCATTAATCAAGAACGAAAGTTAGGGGATCGAAGATGATTAGATACCA…
Pseudofungi	MAST-1	MAST-1A	HQ865414	893	PR2_v5.0.0	-	GTGCCAAGCAGCCGCGGTAATTCCAGCTCCAATAGCGTATATTAAAGTTGTTGCAGTTAAAAAGCTCGTAGTTGGATTTCTGGCTGGAGCGATCGGTCCGCCCCGCAAGGGGTGTGTACTAGCGTCGTCTCCGACCATCCTTGTGGGAACTGTGCGGCCGTTAACTCGGTTGTATATGGGAACACATCGTTTACTGTGAAAAAATTAGAGTGTTTAAAGCAGGCTTAAGCCGTTGAATACATTAGCATGGAATAATAAGATAAGACTTGGGTCATTATTTTGTTGGTTTGCGGATCGAGGTAATGATTAATAGGGATAGTTGGGGGTATTCATATTTAATTGTCAGAGGTGAAATTCTTGGATTTATGAAAGATGAACTTAGGCGAAAGCATTTACCAA…
Pseudofungi	MAST-1	MAST-1A	HM561267	957	PR2_v5.0.0	-	GCAGCAGGCGCGTAAATTACCCAATCCTGACACAGGGAGGTAGTGACAATAAATAACAATGCCGGGCTTTTTCAAGTCTGGCAATTGGAATGAGAACAATTTAAATCCCTTAACGAGGATCAATTGGAGGGCAAGTCTGGTGCCAGCAGCCGCGGTAATTCCAGCTCCAATAGCGTATATTAAAGTTGTTGCAGTTAAAAAGCTCGTAGTTGGATTTCTGGTGGGAGCGATCGGTCCGCCCCGCAAGGGGTGTGTACTAGCGTCGTCTCCGGCCATCCTTGTGGGAACTGCTCTGTCCTTAGTTGGATGGGGTTTGGGAACACATCGTTTACTGTGAAAAAATTAGAGTGTTTAAAGCAGGCTTAGGCCGTTGAATACATTAGCATGGAATAATAAGAT…
Pseudofungi	MAST-1	MAST-1A	HQ868851	881	PR2_v5.0.0	-	GCCGCGGTAATTCCAGCTCCAATAGCGTATATTAAAGTTGTTGCAGTTAAAAAGCTCGTAGTTGGATTTCTGGCTGGAGCGATCGGTCCGCCCCGCAAGGGGTGTGTACTAGCGTCGTCTCCGACCATCCTTGTGGGAACTGTGCGGCCGTTAACTCGGTTGTATATGGGCACACATCGTTTACTGTGAAAAAATTAGAGTGTTTAAAGCAGGCTTAAGCCGTTGAATACATTAGCATGGAATAATAAGATAAGACTTGGGTCATTATTTTGTTGGTTTGCGGATCGAGGTAATGATTAATAGGGATAGTTGGGGGTATTCATATTTAATTGTCAGAGGTGAAATTCTTGGATTTATGAAAGATGAACTTAGGCGAAAGCATTTACCAAGGATGTTTTC…
Pseudofungi	MAST-1	MAST-1A	JQ226560	1608	PR2_v5.0.0	-	ACGCTCGTCTAAAAGATTAAGCCATGCATGTCTAAGTAAAAACAACTTTACTGTGAAACTGCGAATGGCTCATTATATCAGTTATAGTTTACTTGATAGTACCTTACTACTTGGATAACCGTAGTAATTCTAGAGCTAATACATGCATCAACTCCCAACTTCTGGACGGGACGCGTTTATTAGATAGAAACCAATGCTCTTCGGAGGTTTTGTGGTGATTCATAATAACTGTGCGAATCGCATGCGTCAGCGGCGATGAATCAATCAAGTTTCTGCCCTATCAGCTTTCGATGGTAGGGTATTGGCCTACCATGGCGTTAACGGGTGACGGAGAATTAGGGTTCGATTCCGGAGAGGGAGCCTGAGAAACGGCTACCACATCCAAGGAAGGCAGCAGGC…
Pseudofungi	MAST-1	MAST-1A	HQ870298	857	PR2_v5.0.0	-	ATTCCAGCTCCAATAGCGTATATTAAAGTTGTTGCAGTTAAAAAGCTCGTAGTTGGATTTCTGGCTGGAGCGATCGGTCCGCCCCGCAAGGGGTGTGTACTAGCGTCGTCTCCGACCATCCTTGTGGGAACTGTGCGGCCGTTAACTCGGTTGTATATGGGAACACATCGTTTACTGTGAAAAAATTAGAGTGTTTAAAGCAGGCTTAAGCCGTTGAATACATTAGCATGGAATAATAAGATAAGACTTGGGTCATTATTTTGTTGGTTTGCGGATCGAGGTAATGATTAATAGGGATAGTTGGGGGTATTCATATTTAATTGTCAGAGGTGAAATTCTTGGATTTATGAAAGATGAACTTAGGCGAAAGCATTTACCAAGGATGTTTTCATTAATCAA…
Pseudofungi	MAST-1	MAST-1A	HQ867467	888	PR2_v5.0.0	-	GCCAGCAGCCGCGGTAATTCCAGCTCCAATAGCGTATATTAAAGTTGTTGCAGTTAAAAAGCTCGTAGTTGGATTTCTGGCTGGAGCGATCGGTCCGCCCCGCAAGGGGTGTGTACTAGCGTCGTCTCCGACCATCCTTGTGGGAACTGTGCGGCCGTTAACTCGGTTGTATATGGGAACACAGCGTTTACTGTGAAAAAATTAGAGTGTTTAAAGCAGGCTTAAGCCGTTGAATACATTAGCATGGAATAATAAGATAAGACTTGGGTCATTATTTTGTTGGTTTGCGGGTCGAGGTAATGATTAATAGGGATAGTTGGGGGTATTCATATTTAATTGTCAGAGGTGAAATTCTTGGATTTATGAAAGATGAACTTAGGCGAAAGCATTTACCAAGGA…
Pseudofungi	MAST-1	MAST-1A	HQ869550	879	PR2_v5.0.0	-	CAGCCGCGGTAATTCCAGCTCCAATAGCGTATATTAAAGTTGTTGCAGTTAAAAAGCTCGTAGTTGGATTTCTGGCTGGAGCGATCGGTCCGCCCCGCAAGGGGTGTGTACTAGCGTCGTCTCCGACCATCCTTGTGGGAACTGTGCGGCCGTTAACTCGGTTGTATATGGGAACACATCGTTTACTGTGAAAAAATTAGAGTGTTTAAAGCAGGCTTAAGCCGTTGAATACATTAGCATGGAATAATAAGATAAGACTTGGGTCATTATTTTGTTGGTTTGCGGATCGAGGTAATGATTAATAGGGATAGTTGGGGGTATTCATATTTAATTGTCAGAGGTGAAATTCTTGGATTTATGAAAGATGAACTTAGGCGAAAGCATTTACCAAGGATGTTT…
Pseudofungi	MAST-1	MAST-1A	JQ955887	985	PR2_v5.0.0	-	GTTAAAAAGCTCGTAGTTGGATTTCTGGCTGGAGCGATCGGTCCGCCCCGCAAGGGGTGTGTACTAGCGTCGTCTCCGACCATCCTTGTGGGAACTGTGCGGCCGTTAACTCGGTTGTATATGGGAACACATCGTTTACTGTGAAAAAATTAGAGTGTTTAAAGCAGGCTTAAGCCGTTGAATACATTAGCATGGAATAATAAGATAAGACTTGGGTCATTATTTTGTTGGTTTGCGGATCGAGGTAATGATTAATAGGGATAGTTGGGGGTATTCATATTTAATTGTCAGAGGTGAAATTCTTGGATTTATGAAAGATGGACTTAGGCGGAAGCATTTACCAAGGATGTTTTCATTAATCAAGAACGAAAGTTAGGGGATCGAAGATGATTAGATACC…
Pseudofungi	MAST-1	MAST-1A	HM561248	874	PR2_v5.0.0	-	TTAAAAAGCTCGTATATGGATTTCTGGCTGGAGCGACCGGTCCGCCCCGCAAGGGGTGTGTACTAGCGTCGTCTCCGACCATCCTTGTGGGAACTGTGCGGCCGTTAACTCGGTTGTATATGGGAACACATCGTTTACTGTGAAAAAATTAGAGTGTTTAAAGCAGGCTTAAGCCGTTGAATACATTAGCATGGAATAATAAGATAAGACTTGGGTCATTATTTTGTTGGTTTGCGGATCGAGGTAATGATTAATAGGGATAGTTGGGGGTATTCATATTTAATTGTCAGAGGTGAAATTCTTGGATTTATGAAAGATGAACTTAGGCGAAAGCATTTACCAAGGATGTTTTCATTAATCAAGAACGAAAGTTAGGGGATCGAAGATGATTAGATACCA…
Pseudofungi	MAST-1	MAST-1A	HM561263	979	PR2_v5.0.0	-	TTAAAAAGCTCGTAGTTGGATTTCTGGTGGGAGCGATCGGTCCGCCCCGCAAGGGGTGTGTACTAGCGTCGTCTCCGGCCATCCTTGTGGGAACTGCTCTGTCCTTAGTTGGATGGGGTTTGGGAACACATCGTTTACTGTGAAAAAATTAGAGTGTTTAAAGCAGGCTTAGGCCGTTGAATACATTAGCATGGAATAATAAGATAAGACTTGGGTCATTATTTTGTTGGTTTGCGGATCGAGGTAATGATTAATAGGGATAGTTGGGGGTATTCATATTTAATTGTCAGAGGTGAAATTCTTGGATTTATGAAAGATGAACTTAGGCGAAAGCATTTACCAAGGATGTTTTCATTAATCAAGAACGAAAGTTAGGGGATCGAAGATGATTAGATACCA…
Pseudofungi	MAST-1	MAST-1A	HQ864905	890	PR2_v5.0.0	-	GCCAGCAGCCGCGGTAATTCCAGCTCCAATAGCGTATATTAAAGTTGTTGCAGTTAAAAAGCTCGTAGTTGGATTTCTGGCTGGAGCGATCGGTCCGCCCCGCAAGGGGTGTGTACTAGCGTCGTCTCCGACCATCCTTGTGGGAACTGTGCGGCCGTTAACTCGGTTGTATATGGGAACACATCGTTTACTGTGAAAAAATTAGAGTGTTTAAAGCAGGCTTAAGCCGTTGAATACATTAGCATGGAATAATAAGATAAGACTTGGGTCATTATTTTGTTGGTTTGCGGATCGAGGTAATGATTAATAGGGATAGTTGGGGGTATTCATATTTAATTGTCAGAGGTGAAATTCTTGGATTTATGAAAGATGAACTTAGGCGAAAGCATTTACCAAGGA…
Pseudofungi	MAST-1	MAST-1A	HQ864945	888	PR2_v5.0.0	-	GTGCCAAGCAGCCGCGGTAATTCCAGCTCCAATAGCGTATATTAAAGTTGTTGCAGTTAAAAAGCTCGTAGTTGGATTTCTGGCTGGAGCGATCGGTCCGCCCCGCAAGGGGTGTGTACTAGCGTCGTCTCCGACCATCCTTGTGGGAACTGTGCGGCCGTTAACTCGGTTGTATATGGGAACACATCGTTTACTGTGAAAAAATTAGAGTGTTTAAAGCAGGCTTAAGCCGTTGAATACATTAGCATGGAATAATAAGATAAGACTTGGGTCATTATTTTGTTGGTTTGCGGATCGAGGTAATGATTAATAGGGATAGTTGGGGGTATTCATATTTAATTGTCAGAGGTGAAATTCTTGGATTTATGAAAGATGAACTTAGGCGAAAGCATTTACCAA…
Pseudofungi	MAST-1	MAST-1A	FJ753992	1072	PR2_v5.0.0	-	TTAAAAAGCTCGTAGTTGGATTTCTGGCTGGAGCGATCGGTCCGCCCCGCAAGGGGTGTGTACTAGCGTCGTCTCCGACCATCCTTGTGGGAACTGTGCGGCCGTTAGCTTGGTTGTATATGGGAACACATCGTTTACTGTGAAAAAATTAGAGTGTTTAAAGCAGGCTTAAGCCGTTGAATACATTAGCATGGAATAATAAGATAAGACTTGGGTCATTATTTTGTTGGTTTGCGGATCGAGGTAATGATTAATAGGGATAGTTGGGGGTATTCATATTTAATTGTCAGAGGTGAAATTCTTGGATTTATGAAAGATGAACTTAGGCGAAAGCATTTACCAAGGATGTTTTCATTAATCAAGAACGAAAGTTAGGGGATCGAAGATGATTAGATACCA…
Pseudofungi	MAST-1	MAST-1A	FJ753984	1071	PR2_v5.0.0	-	TTAAAAAGCTCGTAGTTGGATTTCTGGCTGGAGCGATCGGTCCGCCCCGCAAGGGGTGTGTACTAGCGTCGTCTCCGACCATCCTTGTGGGAACTGTGCGGCCGTTAACTCGGTTGTATATGGGAACACATCGTTTACTGTGAAAAAATTAGAGTGTTTAAAGCAGGCCTAAGCCGTTGAATACATTAGCATGGAATAATAAGATAAGACTTGGGTCATTATTTTGTTGGTTTGCGGATCGAGGTAATGATTAATAGGGATAGTTGGGGGTATTCATATTTAATTGTCAGAGGTGAAATTCTTGGACTTATGAAAGATGAACATAGGCGAAAGCATTTACCAAGGATGTTTTCATTAATCAAGAACGAAAGTAGGGGATCGAAGATGATTAGATACCAT…
Pseudofungi	MAST-1	MAST-1A	JQ956141	986	PR2_v5.0.0	-	TTTCTGGCTGGAGCGATCGGTCCGCCCCGCAAGGGGTGTGTACTAGCGTCGTCTCCGACCATCCTTGTGGGAACTGTGCGGCCGTTAACTCGGTTGTATATGGGAACACATCGTTTACTGTGAAAAAATTAGAGTGTTTAAAGCAGGCTTAAGCCGTTGAATACATTAGCATGGAATAATAAGATAAGACTTGGGTCATTATTTTGTTGGTTTGCGGATCGAGGTAATGATTAATAGGGATAGTTGGGGGTATTCATATTTAATTGTCAGAGGTGAAATTCTTGGATTTATGAAAGATGAACTTAGGCGAAAGCATTTACCAAGGATGTTTTCATTAATCAAGAACGAAAGTTAGGGGATCGAAGATGATTAGATACCATCGTAGTCTTAACCATAAAC…
Pseudofungi	MAST-1	MAST-1A	HQ864963	878	PR2_v5.0.0	-	GGTAATTCCAGCTCCAATAGCGTATATTAAAGTTGTTGCAGTTAAAAAGCTCGTAGTTGGATTTCTGGCTGGAGCGATCGGTCCGCCCCGCAAGGGGTGTGTACTAGCGTCGTCTCCGACCATCCTTGTGGGAACTGTGCGGCCGTTAACTCGGTTGTATATGGGAACACATCGTTTACTGTGAAAAAATTAGAGTGTTTAAAGCAGGCTTAAGCCGTTGAATACATTAGCATGGAATAATAAGATAAGACTTGGGTCATTATTTTGTTGGTTTGCGGATCGAGGTAGTGATTAATAGGGATAGTTGGGGGTATTCATATTTAATTGTCAGAGGTGAAATTCTTGGATTTATGAAAGATGAACTTAGGCGAAAGCATTTACCAAGGATGTTTTCATTAA…
Pseudofungi	MAST-1	MAST-1A	JQ956185	968	PR2_v5.0.0	-	TTAAAAAGCTCGTAGTTGGATTTCTGGCTGGAGCGATCGGTCCGCCCCGCAAGGGGTGTGTACTAGCGTCGTCTCCGACCATCCTTGTGGGAACTGTGCGGCCGTTAACTCGGTTGTATATGGGAACACATCGTTTACTGTGAAAAAATTAGAGTGTTTAAAGCAGGCTTAAGCCGTTGAATACATTAGCATGGAATAATAAGATAAGACTTGGGTCATTATTTTGTTGGTTTGCGGATCGAGGTAATGATTAATAGGGATAGTTGGGGGTATTCATATTTAATTGTCAGAGGTGAAATTCTTGGATTTATGAAAGATGAACTTAGGCGAAAGCATTTACCAAGGATGTTTTCATTAATCAAGAACGAAAGTTAGGGGATCGAAGATGATTAGATACCA…
Pseudofungi	MAST-1	MAST-1A	FJ169690	889	PR2_v5.0.0	-	TAGTTGGATTTCTGGCTGGAGCGATCGGTCCGCCCCGCAAGGGGTGTGTACTAGCGTCGTCTCCGACCATCCTTGTGGGAACTGTGCGGCCGTTAACTCGGTTGTATATGGGAACACATCGTTTACTGTGAAAAAATTAGAGTGTTTAAAGCAGGCTTAAGCCGTTGAATACATTAGCATGGAATAATAAGATAAGACTTGGGTCATTATTTTGTTGGTTTGCGGATCGAGGTAATGATTAATAGGGATAGTTGGGGGTATTCATATTTAATTGTCAGAGGTGAAATTCTTGGATTTATGAAAGATGAACTTAGGCGAAAGCATTTACCAAGGATGTTTTCATTAATCAAGAACGAAAGTTAGGGGATCGAAGATGATTAGATACCATCGTAGTCTTAA…
Pseudofungi	MAST-1	MAST-1A	HQ869622	885	PR2_v5.0.0	-	GCAGCCGCGGTAATTCCAGCTCCAATAGCGTATATTAAAGTTGTTGCAGTTAAAAAGCTCGTAGTTGGATTTCTGGCTGGAGCGATCGGTCCGCCCCGCAAGGGGTGTGTACTAGCGTCGTCTCCGACCATCCTTGTGGGAACTGTGCGGCCGTTAACTCGGTTGTATATGGGAACACATCGTTTACTGTGAAAAAATTAGAGTGTTTAAAGCAGGCTTAAGCCGTTGAATACATTAGCATGGAATAATAAGATAAGACTTGGGTCATTATTTTGTTGGTTTGCGGATCGAGGTAATGATTAATAGGGATAGTTGGGGGTATTCATATTTAATTGTCAGAGGTGAAATTCTTGGATTTATGAAAGATGAACTTAGGCGAAAGCATTTACCAAGGATGTT…
Pseudofungi	MAST-1	MAST-1A	JQ956125	978	PR2_v5.0.0	-	TTAAAAAGCTCGTAGTTGGATTTCTGGCTGGAGCGATCGGCCCGCCCCGCAAGGGGTGTGTACTAGCGTCGTCTCCGACCATCCTTGTGGGAACTGTGCGGCCGTTAACTCGGTTGTATATGGGAACACATCGTTTACTGTGAAAAAATTAGAGTGTTTAAAGCAGGCTTAAGCCGTTGAATACATTAGCATGGAATAATAAGATAAGACTTGGGTCATTATTTTGTTGGTTTGCGGATCGAGGTAATGATTAATAGGGATAGTTGGGGGTATTCATATTTAATTGTCAGAGGTGAAATTCTTGGATTTATGAAAGATGAACTTAGGCGAAAGCATTTACCAAGGATGTTTTCATTAATCAAGAACGAAAGTTAGGGGATCGAAGATGATTAGATACCA…
Pseudofungi	MAST-1	MAST-1A	JQ956188	958	PR2_v5.0.0	-	TTAAAAAGCTCGTAGTTGGATTTCTGGCTGGAGCGATCGGTCCGCCCCGCAAGGGGTGTGTACTAGCGTCGTCTCCGACCATCCTTGTGGGAACTGTGCGGCCGTTAACTCGGTTGTATATGGGAACACATCGTTTACTGTGAAAAAATTAGAGTGTTTAAAGCAGGCTTAAGCCGTTGAATACATTAGCATGGAATAATAAGATAAGACTTGGGTCATTATTTTGTTGGTTTGCGGATCGAGGTAATGATTAATAGGGATAGTTGGGGGTATTCATATTTAATTGTCAGAGGTGAAATTCTTGGATTTATGAAAGATGAACTTAGGCGAAAGCATTTACCAAGGATGTTTTCATTAATCAAGAACGAAAGTTAGGGGATCGAAGATGATTAGATACCA…
Pseudofungi	MAST-1	MAST-1A	HM561258	983	PR2_v5.0.0	-	GCAGCAGGCGCGTAAATTACCCAATCCTGACGCAGGGAGGTAGTGACAATAAATAACAATGCCGGGCTTTTTCAAGTCTGGCAATTGGAATGAGAACAATTTAAATCCCTTAACGAGGATCAATTGGAGGGCAAGTCTGGTGCCAGCAGCCGCGGTAATTCCAGCTCCAATAGCGTATATTAAAGTTGTTGCAGTTAAAAAGCTCGTAGTTGGATTTCTGGCTGGAGCGATCGGTCCGCCCCGCAAGGGGTGTGTACTAGCGTCGTCTCCGACCATCCTTGTGGGAACTGTGCGGCCGTTAACTCGGTTGTATATGGGAACACATCGTTTACTGTGAAAAAATTAGAGTGTTTAAAGCAGGCTTAAGCCGTTGAATACATTAGCATGGAATAATAAGAT…
Pseudofungi	MAST-1	MAST-1A	JQ955913	986	PR2_v5.0.0	-	GTTAAAAAGCTCGTAGTTGGATTTCTGGCTGGAGCGATCGGTCCGCCCCGCAAGGGGTGTGTACTAGCGTCGTCTCCGACCATCCTTGTGGGAACTGTGCGGCCGTTAACTCGGTTGTATATGGGAACACATCGTTTACTGTGAAAAAATTAGAGTGTTTAAAGCAGGCTTAAGCCGTTGAATACATTAGCATGGAATAATAAGATAAGACTTGGGTCATTATTTTGTTGGTTTGCGGATCGAGGTAATGATTAATAGGGATAGTTGGGGGTATTCATATTTAATTGTCAGAGGTGAAATTCTTGGATTTATGAAAGATGAACTTAGGCGAAAGCATTTACCAAGGATGTTTTCATTAATCAAGAACGAAAGTTAGGGGATCGAAGATGATTAGATACC…
Pseudofungi	MAST-1	MAST-1A	HM561270	970	PR2_v5.0.0	-	TTAAAAAGCTCGTAGTTGGATTTCTGGTGGGAGCGATCGGTCCGCCCCGCAAGGGGTGTGTACTAGCGTCGTCTCCGGCCATCCTTGTGGGAACTGCTCTGTCCTTAGTTGGATGGGGTTTGGGAACACATCGTTTACTGTGAAAAAATTAGAGTGTTTAAAGCAGGCTTAGGCCGTTGAATACATTAGCATGGAATAATAAGATAAGACTTGGGTCATTATTTTGTTGGTTTGCGGATCGAGGTAATGATTAATAGGGATAGTTGGGGGTATTCATATTTAATTGTCAGAGGTGAAATTCTTGGATTTATGAAAGATGAACTTAGGCGAAAGCATTTACCAAGGATGTTTTCATTAATCAAGAACGAAAGTTAGGGGATCGAAGATGATTAGATACCA…
Pseudofungi	MAST-1	MAST-1A	KC147220	831	PR2_v5.0.0	-	TCGTAGTTGGATCTCTGGTGGGAGCGATCGGTCCGCCCCGCAAGGGGTGTGTACTAGCGTCGTCTCCGGCCATCCTTGTGGGAACTGCTCTGTCCTTAGTTGGATGGGGTTTGGGAACACATCGTTTACTGTGAAAAAATTAGAGTGTTTAAAGCAGGCTTAGGCCGTTGAATACATTAGCATGGAATAATAAGATAAGACTTGGGTCATTATTTTGTTGCTTTGCGGATCGAGGTAATGATTAATAGGGATAGTTGGGGGCATTCATATTTAATTGTCAGAGGTGAAATTCTTGGATTTATGAAAGATGAACTTAGGCGAAAGCATTTACCAAGGATGTTTTCATTAATCAAGAACGAAAGTTAGGGGATCGAAGATGATTAGATACCATCGTAGTCT…
Pseudofungi	MAST-1	MAST-1A	HQ864990	879	PR2_v5.0.0	-	CGGTAATTCCAGCTCCAATAGCGTATATTAAAGTTGTTGCAGTTAAAAAGCTCGTAGTTGGATTTCTGGCTGGAGCGATCGGTCCGCCCCGCAAGGGGTGTGTACTAGCGTCGTCTCCGACCATCCTTGTGGGAACTGTGCGGCCGTTAACTCGGTTGTATATGGGAACACATCGTTTACTGTGAAAAAATTAGAGTGTTTAAAGCAGGCTTAAGCCGTTGAATACATTAGCATGGAATAATAAGATAAGACTTGGGTCATTATTTTGTTGGTTTGCGGATCGAGGTAATGATTAATAGGGATAGTTGGGGGTATTCATATTTAATTGTCAGAGGTGAAATTCTTGGATTTATGAAAGATGAACTTAGGCGAAAGCATTTACCAAGGATGTTTTCATTA…
Pseudofungi	MAST-1	MAST-1A	KC488521	1657	PR2_v5.0.0	-	TTACTGTGAAACTGCGAATGGCTCATTATATCAGTTATAGTTTACTTGATAGTACCTTACTACTTGGATAACCGTAGTAATTCTAGAGCTAATACATGCATCAACTCCCAACTTCTGGACGGGACGCGTTTATTAGATAGAAACCAATGCTCTTCGGAGGTTTTGTGGTGATTCATAATAACTGTGCGAATCGCATGCGTCAGCGGCGATGAATCAATCAAGTTTCTGCCCTATCAGCTTTCGATGGTAGGGTATTGGCCTACCATGGCGTTAACGGGTGACGGAGAATTAGGGTTCGATTCCGGAGAGGGAGCCTGAGAAACGGCTACCACATCCAAGGAAGGCAGCAGGCGCGTAAATTACCCAATCCTGACACAGGGAGGTAGTGACAATAAATAA…
Pseudofungi	MAST-1	MAST-1A	KJ762918	1803	PR2_v5.0.0	-	AACCTGGTTGATCCTGCCAGTAGTCATACGCTCGTCTAAAAGATTAAGCCATGCATGTCTAAGTAAAAACAACTTTACTGTGAAACTGCGAATGGCTCATTATATCAGTTATAGTTTACTTGATAGTACCTTACTACTTGGATAACCGTAGTAATTCTAGAGCTAATACATGCATCAACTCCCAACTTCTGGACGGGACGCGTTTATTAGATAGAAACCAATGCTCTTAGGAGGTTTTGTGGTGATTCATAATAACTGTGCGAATCGCATGCGTCAGCGGCGATGAATCAATCAAGTTTCTGCCCTATCAGCTTTCGATGGTAGGGTATTGGCCTACCATGGCGTTAACGGGTGACGGAGAATTAGGGTTCGATTCCGGAGAGGGAGCCTGAGAAACGG…
Pseudofungi	MAST-1	MAST-1B	KJ762514	1777	PR2_v5.0.0	-	TACCTGGTTGATCCTGCCAGTAGTCATACGCTCGTCTCAAAGATTAAGCCATGCACGTCTAAGTAAAAGCAACTTTACTGTGAAACTGCGAATGGCTCATTATATCAGTTATAGTCTACTTGATAGTACCTTACTACTTGGATACCCGTAGTAATTCTAGAGCTAATACATGCATTAAATGGGCTTCACGGCTCTGCGTTTATTAGATTGAAACCAATAGCTTCGGCTTTCTCGGTGAATCATAATAACTGTGCGGATCGCGTTCGCGCGACAAATCAATCGAGTTTCTGCCCTATCAGCTTTGGATGGTAGGGTATTGGCCTACCATGGCGTTAACGGGTAACGGAGAATTAGGGTTCGATTCCGGAGAGGGAGCCTGAGAAACGGCTACCACATCCA…
Pseudofungi	MAST-1	MAST-1B	GU823278	1071	PR2_v5.0.0	-	CGGTAATTCCAGCTCCAATAGCGTATATTAAAGTTGTTGCAGTTAAAAAGCTCGTAGTTGGATTTCTGGTAGGAGCAGCCGATCCGCCCCGTTAGGGGTGTGCATTAGCGCTGTCTCTGGCCATCCTTGGGGGAACTGCGCGGGGAGACTTGCGTTCGGGAACCCATCGTTTACTGTGAAAAAATTAGAGTGTTTAAAGCAGGCTTATGCCGTTGAATACATTAGCATGGAATAATAAGATAGGACCGCGTGGTCGTCTCGTTGGTTTGCACCGCGAGGTAATGATTAATAGGTACAGTTGGGGGTATTCGTATTTAATTGTCAGAGGTGAAATTCTTGGATTTATGAAAGACGAACTTCTGCGAAAGCATTTACCAAGGATGTTTTCATTAATCAAGA…
Pseudofungi	MAST-1	MAST-1B	JQ782001	1776	PR2_v5.0.0	-	CCTGGTTGATCCTGCCAGTAGTCATACGCTCGTCTCAAAGATTAAGCCATGCACGTCTAAGTAGAAGCAACTTTACTGTGAAACTGCGAATGGCTCATTATATCAGTTATAGTCTACTTGATAGTACCTTACTACTTGGATACCCGTAGTAATTCTAGAGCTAATACATGCATTACATGGGCTTCACGGCTCTGCGTTTATTAGATTGAAACCAATAGCTTCGGCTTTCTCGGTGAATCATAATAACTGTGCGGATCGCGTTCGCGCGACAAATCAATCGAGTTTCTGCCCTATCAGCTTTGGATGGTAGGGTATTGGCCTACCATGGCGTTAACGGGTAACGGAGAATTAGGGTTCGATTCCGGAGAGGGAGCCTGAGAAACGGCTACCACATCCAAG…
Pseudofungi	MAST-1	MAST-1B	HQ870283	847	PR2_v5.0.0	-	ATTCCAGCTCCAATAGCGTATATTAAAGTTGTTGCAGTTAAAAAGCTCGTAGTTGGATTTCTGGTAGGAGCGACCGGTCCGCCCTGTTAAGGGTGTGTACTAGCGTTGTCTCTGGCCATCCTTGGGGGAACTGCGCGGGGAGACTTGCGTTAGGGAACCCATCGTTTACTGTGAAAAAATTAGAGTGTTTAAAGCAGGCTTATGCCGTTGAATACATTAGCATGGAATAATAAGATAGGACCGCGTGGTCGTCTTGTTGGTTTGCACCGCGAGGTAATGATTAATAGGTACAGTTGGGGGTATTCGTATTTAATTGTCAGAGGTGAAATTCTTGGATTTATGAAAGACGAACTTCTGCGAAAGCATTTACCAAGGATGTTTTCATTAATCAAGAACGAA…
Pseudofungi	MAST-1	MAST-1B	GU823376	1071	PR2_v5.0.0	-	CGGTAATTCCAGCTCCAATAGCGTATATTAAAGTTGTTGCAGTTAAAAAGCTCGTAGTTGGATTTCTGGTAGGAGCGGCCGATCCGCCCCGTTAGGGGTGTGCATTAGCGCTGTCTCTGGCCATCCTTGGGGGAACTGCGCGGGGAGACTTGCGTTCGGGAACCCATCGTTTACTGTGAAAAAATTAGAGTGTTTAAAGCAGGCTTATGCCGTTGAATACATTAGCATGGAATAATAAGATAGGACCGCGTGGTCGTCTTGTTGGTTTGCACCGCGAGGTAATGATTAATAGGTACAGTTGGGGGTATTCGTATTTAATTGTCAGAGGTGAAATTCTTGGATTTATGAAAGACGAACTTCTGCGAAAGCATTTACCAAGGATGTTTTCATTAATCAAGA…
Pseudofungi	MAST-1	MAST-1B	GU823007	1071	PR2_v5.0.0	-	CGGTAATTCCAGCTCCAATAGCGTATATTAAAGTTGTTGCAGTTAAAAAGCTCGTAGTTGGATTTCTGGTAGGAGCGGCCGATCCGCCCCGTTAGGGGTGTGCATTAGCGCTGTCTCTGGCCATCCTTGGGGGAACTGCGCGGGGAGACTTGCGTTCGGGAACCCATCGTTTACTGTGAAAAAATTAGAGTGTTTAAAGCAGGCTTATGCCGTTGAATACATTAGCATGGAATAATAAGATAGGACCGCGTGGTCGTCTTGTTGGTTCGCACCGCGAGGTAATGATTAATAGGTACAGTTGGGGGTATTCGTATTTAATTGTCAGAGGTGAAATTCTTGGATTTATGAAAGACGAACTTCTGCGAAAGCATTTACCAAGGATGTTTTCATTAATCAAGA…
Pseudofungi	MAST-1	MAST-1B	JQ956200	981	PR2_v5.0.0	-	TTAAAAAGCTCGTAGTTGGATTTCTGGTAGGAGCGACCGGTCCGCCCTGTTAAGGGTGTGTACTAGCGTTGTCTCTGGCCATCCTTGGGGGAACTGCGCGGGGAGACTTGCGTTAGGGAACCCATCGTTTACTGTGAAAAAATTAGAGTGTTTAAAGCAGGCTTATGCCGTTGAATACATTAGCATGGAATAATAAGATAGGACCGCGTGGTCGTCTTGTTGGTTTGCACCGCGAGGTAATGATTAATAGGTACAGTTGGGGGTATTCGTATTTAATTGTCAGAGGTGAAATTCTTGGATTTATGAAAGACGAACTTCTGCGAAAGCATTTACCAAGGATGTTTTCATTAATCAAGAACGAAAGTTAGGGGATCGAAGATGATTAGATACCATCGTAGT…
Pseudofungi	MAST-1	MAST-1B	HQ870409	847	PR2_v5.0.0	-	TCCAGCTCCAATAGCGTATATTAAAGTTGTTGCAGTTAAAAAGCTCGTAGTTGGATTTCTGGTAGGAGCGACCGGTCCGCCCTGTTAAGGGTGTGTACTAGCGTTGTCTCTGGCCATCCTTGGGGGAACTGCGCGGGGAGACTTGCGTTAGGGAACCCATCGTTTACTGTGAAAAAATTAGAGTGTTTAAAGCAGGCTTATGCCGTTGAATACATTAGCATGGAATAATAAGATAGGACCGCGTGGTCGTCTTGTTGGTTTGCACCGCGAGGTAATGATTAATAGGTACAGTTGGGGGTATTCGTATTTAATTGTCAGAGGTGAAATTCTTGGATTTATGAAAGACGAACTTCTGCGAAAGCATTTACCAAGGATGTTTTCATTAATCAAGAACGAAAG…
Pseudofungi	MAST-1	MAST-1B	HQ865062	873	PR2_v5.0.0	-	GTGCCAAGCAGCCGCGGTAATTCCAGCTCCAATAGCGTATATTAAAGTTGTTGCAGTTAAAAAGCTCGTAGTTGGATTTCTGGTAGGAGCGACCGGTCCGCCCTGTTAAGGGTGTGTACTAGCGTTGTCTCTGGCCATCCTTGGGGGAACTGCGCGGGGAGACTTGCGTTAGGGAACCCATCGTTTACTGTGAAAAAATTAGAGTGTTTAAAGCAGGCTTATGCCGTTGAATACATTAGCATGGAATAATAAGATAGGACCGCGTGGTCGTCTTGTTGGTTTGCACCGCGAGGTAATGATTAATAGGTACAGTTGGGGGTATTCGTATTTAATTGTCAGAGGTGAAATTCTTGGATTTATGAAAGACGAACTTCTGCGAAAGCATTTACCAAGGATGTT…
Pseudofungi	MAST-1	MAST-1B	HQ870496	847	PR2_v5.0.0	-	TCCAGCTCCAATAGCGTATATTAAAGTTGTTGCAGTTAAAAAGCTCGTAGTTGGATTTCTGGTAGGAGCGACCGGTCCGCCCTGTTAAGGGTGTGTACTAGCGTTGTCTCTGGCCATCCTTGGGGGAACTGCGCGGGGAGACTTGCGTTAGGGAACCCATCGTTTACTGTGAAAAAATTAGAGTGTTTAAAGCAGGCTTATGCCGTTGAATACATTAGCATGGAATAATAAGATAGGACCGCGTGGTCGTCTTGTTGGTTTGCACCGCGAGGTAATGATTAATAGGTACAGTTGGGGGTATTCGTATTTAATTGTCAGAGGTGAAATTCTTGGATTTATGAAAGACGAACTTCTGCGAAAGCATTTACCAAGGATGTTTTCATTAATCAAGAACGAAAG…
Pseudofungi	MAST-1	MAST-1B	HQ867736	871	PR2_v5.0.0	-	CAGCCGCGGTAATTCCAGCTCCAATAGCGTATATTAAAGTTGTTGCAGTTAAAAAGCTCGTAGTTGGATTTCTGGTAGGAGCGACCGGTCCGCCCTGTTAAGGGTGTGTACTAGCGTTGTCTCTGGCCATCCTTGGGGGAACTGCGCGGGGAGACTTGCGTTAGGGAACCCATCGTTTACTGTGAAAAAATTAGAGTGTTTAAAGCAGGCTTATGCCGTTGAATACATTAGCATGGAATAATAAGATAGGACCGCGTGGTCGTCTTGTTGGTTTGCACCGCGAGGTAATGATTAATAGGTACAGTTGGGGGTATTCGTATTTAATTGTCAGAGGTGAAATTCTTGGATTTATGAAAGACGAACTTCTGCGAAAGCATTTACCAAGGATGTTTTCATTAA…
Pseudofungi	MAST-1	MAST-1B	HQ868551	876	PR2_v5.0.0	-	GCCAAGCAGCCGCGGTAATTCCAGCTCCAATAGCGTATATTAAAGTTGTTGCAGTTAAAAAGCTCGTAGTTGGATTTCTGGTAGGAGCGACCGGTCCGCCCTGTTAAGGGTGTGTACTAGCGTTGTCTCTGGCCATCCTTGGGGGAACTGCGCGGGGAGACTTGCGTTAGGGAACCCATCGTTTACTGTGAAAAAATTAGAGTGTTTAAAGCAGGCTTATGCCGTTGAATACATTAGCATGGAATAATAAGATAGGACCGCGTGGTCGTCTTGTTGGTTTGCACCGCGAGGTAATGATTAATAGGTACAGTTGGGGGTATTCGTATTTAATTGTCAGAGGTGAAATTCTTGGATTTATGAAAGACGAACTTCTGCGAAAGCATTTACCAAGGATGTTTT…
Pseudofungi	MAST-1	MAST-1B	HQ869487	865	PR2_v5.0.0	-	GCCGCGGTAATTCCAGCTCCAATAGCGTATATTAAAGTTGTTGCAGTTAAAAAGCTCGTAGTTGGATTTCTGGTAGGAGCGACCGGTCCGCCCTGTTAAGGGTGTGTACTAGCGTTGTCTCTGGCCATCCTTGGGGGAACTGCGCGGGGAGACTTGCGTTAGGGAACCCATCGTTTACTGTGAAAAAATTAGAGTGTTTAAAGCAGGCTTATGCCGTTGAATACATTAGCATGGAATAATAAGATAGGACCGCGTGGTCGTCTTGTTGGTTTGCACCGCGAGGTAATGATTAATAGGTACAGTTGGGGGTATTCGTATTTAATTGTCAGAGGTGAAATTCTTGGATTTATGAAAGACGAACTTCTGCGAAAGCATTTACCAAGGATGTTTTCATTAATC…
Pseudofungi	MAST-1	MAST-1B	DQ062485	846	PR2_v5.0.0	-	GTTGCAGTTAAAAAGCTCGTAGTTGGATTTCTGGTAGGAGCGACCGGTCCGCCCTGTTAAGGGTGTGTACTAGCGTTGTCTCTGGCCATCCTTGGGGGAACTGCGCGGGGAGACTTGCGTTAGGGAACCCATCGTTTACTGTGAAAAAATTAGAGTGTTTAAAGCAGGCTTATGCCGTTGAATACATTAGCATGGAATAATAAGATAGGACCGCGTGGTCGTCTTGTTGGTTTGCACCGCGAGGTAATGATTAATAGGTACAGTTGGGGGTATTCGTATTTAATTGTCAGAGGTGAAATTCTTGGATTTATGAAAGACGAACTTCTGCGAAAGCATTTACCAAGGATGTTTTCATTAATCAAGAACGAAAGTTAGGGGATCGAAGATGATTAGATACCA…
Pseudofungi	MAST-1	MAST-1B	HQ869563	869	PR2_v5.0.0	-	CCAGCAGCCGCGGTAATTCCAGCTCCAATAGCGTATATTAAAGTTGTTGCAGTTAAAAAGCTCGTAGTTGGATTTCTGGTAGGAGCGACCGGTCCGCCCTGTTAAGGGTGTGTACTAGCGTTGTCTCTGGCCATCCTTGGGGGAACTGCGCGGGGAGACTTGCGTTAGGGAACCCATCGTTTACTGTGAAAAAATTAGAGTGTTTAAAGCAGGCTTATGCCGTTGAATACATTAGCATGGAATAATAAGATAGGACCGCGTGGTCGTCTTGTTGGTTTGCACCGCGAGGTAATGATTAATAGGTACAGTTGGGGGTATTCGTATTTAATTGTCAGAGGTGAAATTCTTGGATTTATGAAAGACGAACTTCTGCGAAAGCATTTACCAAGGATGTTTTCA…
Pseudofungi	MAST-1	MAST-1B	HQ869161	877	PR2_v5.0.0	-	GCCAAGCAGCCGCGGTAATTCCAGCTCCAATAGCGTATATTAAAGTTGTTGCAGTTAAAAAGCTCGTAGTTGGATTTCTGGTAGGAGCGACCGGTCCGCCCTGTTAAGGGTGTGTACTAGCGTTGTCTCTGGCCATCCTTGGGGGAACTGCGCGGGGAGACTTGCGTTAGGGAACCCATCGTTTACTGTGAAAAAATTAGAGTGTTTAAAGCAGGCTTATGCCGTTGAATACATTAGCATGGAATAATAAGATAGGACCGCGTGGTCGTCTTGTTGGTTTGCACCGCGAGGTAATGATTAATAGGTACAGTTGGGGGTATTCGTATTTAATTGTCAGAGGTGAAATTCTTGGATTTATGAAAGACGAACTTCTGCGAAAGCATTTACCAAGGATGTTTT…
Pseudofungi	MAST-1	MAST-1B	GU823691	1071	PR2_v5.0.0	-	CGGTAATTCCAGCTCCAATAGCGTATATTAAAGTTGTTGCAGTTAAAAAGCTCGTAGTTGGATTTCTGGTAGGAGCGGCCGATCCGCCCCGTTAGGGGTGTGCATTAGCGCTGTCTCTGGCCATCCTTGGGGGAACTGCGCGGGGAGACTTGCGTTCGGGAACCCATCGTTTACTGTGAAAAAATTAGAGTGTTTAAAGCAGGCTTATGCCGTTGAATACATTAGCATGGAATAATAAGATAGGACCGCGTGGTCGTCTTGTTGGTTTGCACCGCGAGGTAATGATTAATAGGTACAGTTGGGGGTATTCGTATTTAATTGTCAGAGGTGAAATTCTTGGATTTATGAAAGACGAACTTCTGCGAAAGCATTTACCAAGGATGTTTTCATTAATCAAGA…
Pseudofungi	MAST-1	MAST-1B	HQ868454	879	PR2_v5.0.0	-	CAGCAGCCGCGGTAATTCCAGCTCCAATAGCGTATATTAAAGTTGTTGCAGTTAAAAAGCTCGTAGTTGGATTTCTGGTAGGAGCGACCGGTCCGCCCTGTTAAGGGTGTGTACTAGCGTTGTCTCTGGCCCATCCTTGGGGGAACTGCGCGGGGAGACTTGCGTTAGGGAACCCATCGTTTACTGTGAAAAAATTAGAGTGTTTAAAGCAGGCTTATGCCGTTGAATACATTAGCATGGAATAATAAGATAGGACCGCGTGGTCGTCTTGTTGGTTTGCACCGCGAGGTAATGATTAATAGGTACAGTTGGGGGTATTCGTATTTAATTGTCAGAGGTGAAATTCTTGGATTTATGAAAGACGAACTTCTGCGAAAGCATTTACCAAGGATGTTTTCA…
Pseudofungi	MAST-1	MAST-1B	HQ869335	872	PR2_v5.0.0	-	AGCCGCGGTAATTCCAGCTCCAATAGCGTATATTAAAGTTGTTGCAGTTAAAAAGCTCGTAGTTGGATTTCTGGTAGGAGCGACCGGTCCGCCCTGTTAAGGGTGTGTACTAGCGTTGTCTCTGGCCCATCCTTGGGGGAACTGCGCGGGGAGACTTGCGTTAGGGAACCCATCGTTTACTGTGAAAAAATTAGAGTGTTTAAAGCAGGCTTATGCCGTTGAATACATTAGCATGGAATAATAAGATAGGACCGCGTGGTCGTCTTGTTGGTTTGCACCGCGAGGTAATGATTAATAGGTACAGTTGGGGGTATTCGTATTTAATTGTCAGAGGTGAAATTCTTGGATTTATGAAAGACGAACTTCTGCGAAAGCATTTACCAAGGATGTTTTCATTAA…
Pseudofungi	MAST-1	MAST-1B	HQ870575	847	PR2_v5.0.0	-	TCCAGCTCCAATAGCGTATATTAAAGTTGTTGCAGTTAAAAAGCTCGTAGTTGGATTTCTGGTAGGAGCGACCGGTCCGCCCTGTTAAGGGTGTGTACTAGCGTTGTCTCTGGCCATCCTTGGGGGAACTGCGCGGGGAGACTTGCGTTAGGGAACCCATCGTTTACTGTGAAAAAATTAGAGTGTTTAAAGCAGGCTTATGCCGTTGAATACATTAGCATGGAATAATAAGATAGGACCGCGTGGTCGTCTTGTTGGTTTGCACCGCGAGGTAATGATTAATAGGTACAGTTGGGGGTATTCGTATTTAATTGTCAGAGGTGAAATTCTTGGATTTATGAAAGACGAACTTCTGCGAAAGCATTTACCAAGGATGTTTTCATTAATCAAGAACGAAAG…
Pseudofungi	MAST-1	MAST-1B	HQ867722	875	PR2_v5.0.0	-	CAGCAGCCGCGGTAATTCCAGCTCCAATAGCGTATATTAAAGTTGTTGCAGTTAAAAAGCTCGTAGTTGGATTTCTGGTAGGAGCGACCGGTCCGCCCTGTTAAGGGTGTGTACTAGCGTTGTCTCTGGCCATCCTTGGGGGAACTGCGCGGGGAGACTTGCGTTAGGGAACCCATCGTTTACTGTGAAAAAATTAGAGTGTTTAAAGCAGGCTTATGCCGTTGAATACATTAGCATGGAATAATAAGATAGGACCGCGTGGTCGTCTTGTTGGTTTGCACCGCGAGGTAATGATTAATAGGTACAGTTGGGGGTATTCGTATTTAATTGTCAGAGGTGAAATTCTTGGATTTATGAAAGACGAACTTCTGCGAAAGCATTTACCAAGGATGTTTTCAT…
Pseudofungi	MAST-1	MAST-1B	HQ870325	847	PR2_v5.0.0	-	TCCAGCTCCAATAGCGTATATTAAAGTTGTTGCAGTTAAAAAGCTCGTAGTTGGATTTCTGGTAGGAGCGACCGGTCCGCCCTGTTAAGGGTGTGTACTAGCGTTGTCTCTGGCCATCCTTGGGGGAACTGCGCGGGGAGACTTGCGTTAGGGAACCCATCGTTTACTGTGAAAAAATTAGAGTGTTTAAGGCAGGCTTATGCCGTTGAATACATTAGCATGGAATAATAAGATAGGACCGCGTGGTCGTCTTGTTGGTTTGCACCGCGAGGTAATGATTAATAGGTACAGTTGGGGGTATTCGTATTTAATTGTCAGAGGTGAAATTCTTGGATTTATGAAAGACGAACTTCTGCGAAAGCATTTACCAAGGATGTTTTCATTAATCAAGAACGAAAG…
Pseudofungi	MAST-1	MAST-1B	HQ869230	874	PR2_v5.0.0	-	CAGCCGCGGTAATTCCAGCTCCAATAGCGTATATTAAAGTTGTTGCAGTTAAAAAGCTCGTAGTTGGATTTCTGGTAGGAGCGACCGGTCCGCCCTGTTAAGGGTGTGTACTAGCGTTGTCTCTGGCCATCCTTGGGGGAACTGCGCGGGGAGACTTGCGTTAGGGAACCCATCGTTTACTGTGAAAAAATTAGAGTGTTTAAAGCAGGCTTATGCCGTTGAATACATTAGCATGGAATAATAAGATAGGACCGCGTGGTCGTCTTGTTGGTTTGCACCGCGAGGTAATGATTAATAGGTACAGTTGGGGGTATTCGTATTTAATTGTCAGAGGTGAAATTCTTGGATTTATGAAAGACGAACTTCTGCGAAAGCATTTACCAAGGATGTTTTCATTAA…
Pseudofungi	MAST-1	MAST-1B	HQ869702	882	PR2_v5.0.0	-	CAGCAGCCGCGGTAATTCCAGCTCCAATAGCGTATATTAAAGTTGTTGCAGTTAAAAAGCTCGTAGTTGGATTTCTGGTAGGAGCGACCGGTCCGCCCTGTTAAGGGTGTGTACTAGCGTTGTCTCTGGCCATCCTTGGGGGAACTGCGCGGGGAGACTTGCGTTAGGGAACCCATCGTTTACTGTGAAAAAATTAGAGTGTTTAAAGCAGGCTTATGCCGTTGAATACATTAGCATGGAATAATAAGATAGGACCGCGTGGTCGTCTTGTTGGTTTGCACCGCGAGGTAATGATTAATAGGTACAGTTGGGGGTATTCGTATTTAATTGTCAGAGGTGAAATTCTTGGATTTATGAAAGACGAACTTCTGCGAAAGCATTTACCAAGGATGTTTTCAT…
Pseudofungi	MAST-1	MAST-1B	FJ169706	887	PR2_v5.0.0	-	GAGCGACCGGTCCGCCCTGTTAAGGGTGTGTACTAGCGTTGTCTCTGGCCATCCTTGGGGGAACTGCGCGGGGAGACTTGCGTTAGGGAACCCATCGTTTACTGTGAAAAAATTAGAGTGTTTAAAGCAGGCTTATGCCGTTGAATACATTAGCATGGAATAATAAGATAGGACCGCGTGGTCGTCTTGTTGGTTTGCACCGCGAGGTAATGATTAATAGGTACAGTTGGGGGTATTCGTATTTAATTGTCAGAGGTGAAATTCTTGGATTTATGAAAGACGAACTTCTGCGAAAGCATTTACCAAGGATGTTTTCATTAATCAAGAACGAAAGTTAGGGGATCGAAGATGATTAGATACCATCGTAGTCTTAACCATAAACTATGCCGACTAGGGATA…
Pseudofungi	MAST-1	MAST-1B	HQ869290	875	PR2_v5.0.0	-	CAGCCGCGGTAATTCCAGCTCCAATAGCGTATATTAAAGTTGTTGCAGTTAAAAAGCTCGTAGTTGGATTTCTGGTAGGAGCGACCGGTCCGCCCTGTTAAGGGTGTGTACTAGCGTTGTCTCTGGCCATCCTTGGGGGAACTGCGCGGGGAGACTTGCGTTAGGGAACCCATCGTTTACTGTGAAAAAATTAGAGTGTTTAAAGCAGGCTTATGCCGTTGAATACATTAGCATGGAATAATAAGATAGGACCGCGTGGTCGTCTTGTTGGTTTGCACCGCGAGGTAATGATTAATAGGTACAGTTGGGGGTATTCGTATTTAATTGTCAGAGGTGAAATTCTTGGATTTATGAAAGACGAACTTCTGCGAAAGCATTTACCAAGGATGTTTTCATTAA…
Pseudofungi	MAST-1	MAST-1B	HQ867740	860	PR2_v5.0.0	-	GCGGTAATTCCAGCTCCAATAGCGTATATTAAAGTTGTTGCAGTTAAAAAGCTCGTAGTTGGATTTCTGGTAGGAGCGACCGGTCCGCCCTGTTAAGGGTGTGTACTAGCGTTGTCTCTGGCCATCCTTGGGGGAACTGCGCGGGGAGACTTGCGTTAGGGAACCCATCGTTTACTGTGAAAAAATTAGAGTGTTTAAAGCAGGCTTATGCCGTTGAATACATTAGCATGGAATAATAAGATAGGACCGCGTGGTCGTCTTGTTGGTTTGCACCGCGAGGTAATGATTAATAGGTACAGTTGGGGGTATTCGTATTTAATTGTCAGAGGTGAAATTCTTGGATTTATGAAAGACGAACTTCTGCGAAAGCATTTACCAAGGATGTTTTCATTAATCAAG…
Pseudofungi	MAST-1	MAST-1B	HQ870703	848	PR2_v5.0.0	-	ATTCCAGCTCCAATAGCGTATATTAAAGTTGTTGCAGTTAAAAAGCTCGTAGTTGGATTTCTGGTAGGAGCGACCGGTCCGCCCTGTTAAGGGTGTGTACTAGCGTTGTCTCTGGCCATCCTTGGGGGAACTGCGCGGGGAGACTTGCGTTAGGGAACCCATCGTTTACTGTGAAAAAATTAGAGTGTTTAAAGCAGGCTTATGCCGTTGAATACATTAGCATGGAATAATAAGATAGGACCGCGTGGTCGTCTTGTTGGTTTGCACCGCGAGGTAATGATTAATAGGTACAGTTGGGGGTATTCGTATTTAATTGTCAGAGGTGAAATTCTTGGATTTATGAAAGACGAACTTCTGCGAAAGCATTTACCAAGGATGTTTTCATTAATCAAGAACGAA…
Pseudofungi	MAST-1	MAST-1B	HQ869391	871	PR2_v5.0.0	-	GCCGCGGTAATTCCAGCTCCAATAGCGTATATTAAAGTTGTTGCAGTTAAAAAGCTCGTAGTTGGATTTCTGGTAGGAGCGACCGGTCCGCCCTGTTAAGGGTGTGTACTAGCGTTGTCTCTGGCCATCCTTGGGGGAACTGCGCGGGGAGACTTGCGTTAGGGAACCCATCGTTTACTGTGAAAAAATTAGAGTGTTTAAAGCAGGCTTATGCCGTTGAATACATTAGCATGGAATAATAAGATAGGACCGCGTGGTCGTCTTGTTGGTTTGCACCGCGAGGTAATGATTAATAGGTACAGTTGGGGGTATTCGTATTTAATTGTCAGAGGTGAAATTCTTGGATTTATGAAAGACGAACTTCTGCGAAAGCATTTACCAAGGATGTTTTCATTAATC…
Pseudofungi	MAST-1	MAST-1B	DQ121426	1663	PR2_v5.0.0	-	TAAGTAAAAGCAACTTTACTGTGAAACTGCGAATGGCTCATTACATCAGTTATAGTCTACTTGATAGTACCTTACTACTTGGATACCCGTAGTAATTCTAGAGCTAATACATGCATTAAATGGGCTTCACGGCTCTGCGTTTATTAGATTGAAACCAATAGCTTCGGCTTTCTCGGTGAATCATAATAACTGTGCGGATCGCGTTCGCGCGACAAATCAATCGAGTTTCTGCCCTATCAGCTTTGGATGGTAGGGTATTGGCCTACCATGGCGTTAACGGGTAACGGAGAATTAGGGTTCGATTCCGGAGAGGGAGCCTGAGAAACGGCTACCACATCCAAGGAAGGCAGCAGGCGCGTAAATTACCCAATCCTGACACAGGGAGGTAGTGACAATAAA…
Pseudofungi	MAST-1	MAST-1B	GU823214	1371	PR2_v5.0.0	-	CGGAGAGGGCGCATGAGAAACGGCTACCACATCCAAGGAAGGCAGCAGGCGCGTAAATTACCCAATCCTGACACAGGGAGGTAGTGACAATAAATAACAATGCCGGGCTTTTTCAAGTCTGGCAATTGGAATGAGAACAATTTAAATCCCTTAACGAGTATCAATTGGAGGGCAAGTCTGGTGCCAGCAGCCGCGGTAATTCCAGCTCCAATAGCGTATATTAAAGTTGTTGCAGTTAAAAAGCTCGTAGTTGGATTTCTGGTAGGAGCGGCCGATCCGCCCCGTTAGGGGTGTGCATTAGCGCTGTCTCTGGCCATCCTTGGAGGAACTGCGCGGGGAGACTTGCGTTCGGGAACCCATCGTTTACTGTGAAAAAATTAGAGTGTTTAAAGCAGGCTT…
Pseudofungi	MAST-1	MAST-1B	HQ867386	876	PR2_v5.0.0	-	GTGCCAGCAGCCGCGGTAATTCCAGCTCCAATAGCGTATATTAAAGTTGTTGCAGTTAAAAAGCTCGTAGTTGGATTTCTGGTAGGAGCGACCGGTCCGCCCTGTTAAGGGTGTGTACTAGCGTTGTCTCTGGCCATCCTTGGGGGAACTGCGCGGGGAGACTTGCGTTAGGGAACCCATCGTTTACTGTGAAAAAATTAGAGTGTTTAAAGCAGGCTTATGCCGTTGAATACATTAGCATGGAATAATAAGATAGGACCGCGTGGTCGTCTTGTTGGTTTGCACCGCGAGGTAATGATTAATAGGTACAGTTGGGGGTATTCGTATTTAATTGTCAGAGGTGAAATTCTTGGATTTACGAAAGACGAACTTCTGCGAAAGCATTTACCAAGGATGTTT…
Pseudofungi	MAST-1	MAST-1B	HQ870337	847	PR2_v5.0.0	-	TCCAGCTCCAATAGCGTATATTAAAGTTGTTGCAGTTAAAAAGCTCGTAGTTGGATTTCTGGTAGGAGTGACCGGTCCGCCCTGTTAAGGGTGTGTACTAGCGTTGTCTCTGGCCATCCTTGGGGGAACTGCGCGGGGAGACTTGCGTTAGGGAACCCATCGTTTACTGTGAAAAAATTAGAGTGTTTAAAGCAGGCTTATGCCGTTGAATACATTAGCATGGAATAATAAGATAGGACCGCGTGGTCGTCTTGTTGGTTTGCACCGCGAGGTAATGATTAATAGGTACAGTTGGGGGTATTCGTATTTAATTGTCAGAGGTGAAATTCTTGGATTTATGAAAGACGAACTTCTGCGAAAGCATTTACCAAGGATGTTTTCATTAATCAAGAACGAAAG…
Pseudofungi	MAST-1	MAST-1B	HQ870354	847	PR2_v5.0.0	-	TCCAGCTCCAATAGCGTATATTAAAGTTGTTGCAGTTAAAAAGCTCGTAGTTGGATTTCTGGTAGGAGCGACCGGTCCGCCCTGTTAAGGGTGTGTACTAGCGTTGTCTCTGGCCATCCTTGGGGGAACTGCGCGGGGAGACTTGCGTTAGGGAACCCATCGTTTACTGTGAAAAAATTAGAGTGTTTAAAGCAGGCTTATGCCGTTGAATACATTAGCATGGAATAATAAGATAGGACCGCGTGGTCGTCTTGTTGGTTTGCACCGCGAGGTAATGATTAATAGGTACAGTTGGGGGTATTCGTATTTAATTGTCAGAGGTGAAATTCTTGGATTTATGAAAGACGAACTTCTGCGAAAGCATTTACCAAGGATGTTTTCATTAATCAAGAACGAAAG…
Pseudofungi	MAST-1	MAST-1B	HQ869719	873	PR2_v5.0.0	-	CCAGCAGCCGCGGTAATTCCAGCTCCAATAGCGTATATTAAAGTTGTTGCAGTTAAAAAGCTCGTAGTTGGATTTCTGGTAGGAGCGACCGGTCCGCCCTGTTAAGGGTGTGTACTAGCGTTGTCTCTGGCCATCCTTGGGGGAACTGCGCGGGGAGACTTGCGTTAGGGAACCCATCGTTTACTGTGAAAAAATTAGAGTGTTTAAAGCAGGCTTATGCCGTTGAATACATTAGCATGGAATAATAAGATAGGACCGCGTGGTCGTCTTGTTGGTTTGCACCGCGAGGTAATGATTAATAGGTACAGTTGGGGGTATTCGTATTTAATTGTCAGAGGTGAAATTCTTGGATTTATGAAAGACGAACTTCTGCGAAAGCATTTACCAAGGATGTTTTCA…
Pseudofungi	MAST-1	MAST-1B	AY295431	1696	PR2_v5.0.0	-	ACGCTCGTCTCAAAGATTAAGCCATGCACGTCTAAGTAAAAGCAACTTTACTGTGAAACTGCGAATGGCTCATTATATCAGTTATAGTCTACTTGATAGTACCTTACTACTNGGATACCCGTAGTAATTCTAGAGCTAATACATGCATTAAATGAGCTTCACGGCTCTGCGTTTATTAGATTGAAACCAATAGCTTCGGCTTTCTCGGTGAATCATAATAACTGTGCGGATCGCGTTCGCGCGACAAATCAATCGAGTTTCTGCCCTATCAGCTTTGGATGGTAGGGTATTGGCCTACCATGGCGTTAACGGGTAACGGAGAATTAGGGTTCGATTCCGGAGAGGGAGCCTGAGAAACGGCTACCACATCCAAGGAAGGCAGCAGGCGCGTAAATTACC…
Pseudofungi	MAST-1	MAST-1B	HQ867910	881	PR2_v5.0.0	-	GTGCCAGCAGCCGCGGTAATTCCAGCTCCAATAGCGTATATTAAAGTTGTTGCAGTTAAAAAGCTCGTAGTTGGATTTTTGGTAGGAGCGACCGGTCCGCCCTGTTAAGGGTGTGTACTAGCGTTGTCTCTGGCCATCCTTGGGGGAACTGCGCGGGGAGACTTGCGTTAGGGACCCATCGTTTACTGTGAAAAAATTAGAGTGTTTAAAGCAGGCTTATGCCGTTGAATACATTAGCATGGAATAATAAGATAGGACCGCGTGGTCGTCTTGTTGGTTTGCACCGCGAGGTAATGATTAATAGGTACAGTTGGGGGTATTCGTATTTAATTGTCAGAGGTGAAATTCTTGGATTTATGAAAGACGAACTTCTGCGAAAGCATTTACCAAGGATGTTTT…
Pseudofungi	MAST-1	MAST-1B	FJ431721	810	PR2_v5.0.0	-	TACCCAATCCTGACACAGGGAGGTAGTGACAATAAATAACAATGCCGGGCTTTTTCAAGTCTGGCAGTTGGAATGAGAACAATTTAAATCCCTTAACGAGTATCAATTGGAGGGCAAGTCTGGTGCCAGCAGCCGCGGTAATTCCAGCTCCAATAGCGTATATTAAAGTTGTTGCAGTTAAAAAGCTCGTAGTTGGATTTCTGGTAGGAGCGACCGGTCCGCCCTGTTAAGGGTGTGTACTAGCGTTGTCTCTGGCCATCCTTGGGGGAACTGCGCGGGGAGACTTGCGTTAGGGAACCCATCGTTTACTGTGAAAAAATTAGAGTGTTTAAAGCAGGCTTATGCCGTTGAATACATTAGCATGGAATAATAAGATAGGACCGCGTGGTCGTCTTGTTG…
Pseudofungi	MAST-1	MAST-1B	JQ223032	1601	PR2_v5.0.0	-	ACGCTCGTCTCAAAGATTAAGCCATGCACGTCTAAGTAAAAGCAACTTTACTGTGAAACTGCGAATGGCTCATTATATCAGTTATAGTCTACTTGATAGTACCTTACTACTTGGATCCCGTAGTAATTCTAGAGCTAATACATGCATTAAATGGGCTTCACGGCTCTGCGTTTATTAGATTGAAACCAATAGCTTCGGCTTTCTCGGTGAATCATAATAACTGTGCGGATCGCGTTCGCGCGACAAATCAATCGAGTTTCTGCCCTATCAGCTTTGGATGGTAGGGTATTGGCCTACCATGGCGTTAACGGGTAACGGAGAATTAGGGTTCGATTCCGGAGAGGGAGCCTGAGAAACGGCTACCACATCCAAGGAAGGCAGCAGGCGCGTAAATTACCC…
Pseudofungi	MAST-1	MAST-1B	HQ869638	877	PR2_v5.0.0	-	GTGCCAGCAGCCGCGGTAATTCCAGCTCCAATAGCGTATATTAAAGTTGTTGCAGTTAAAAAGCTCGTAGTTGGATTTCTGGTAGGAGCGACCGGTCCGCCCTGTTAAGGGTGTGTACTAGCGTTGTCTCTGGCCATCCTTGGGGGAACTGCGCGGGGAGACTTGCGTTAGGGAACCCATCGTTTACTGTGAAAAAATTAGAGTGTTTAAAGCAGGCTTATGCCGTTGAATACATTAGCATGGAATAATAAGATAGGACCGCGTGGTCGTCTTGTTGGTTTGCACCGCGAGGTAATGATTAATAGGTACAGTTGGGGGTATTCGTATTTAATTGTCAGAGGTGAAATTCTTGGATTTATGAAAGACGAACTTCTGCGAAAGCATTTACCAAGGATGTTT…
Pseudofungi	MAST-1	MAST-1B	HQ222487	960	PR2_v5.0.0	-	AGCTCGTAGTTGGATTTCTGGTAGGAGCGACCGGTCCGCCCTGTTAAGGGTGTGTACTAGCGTTGTCTCTGGCCATCCTTGGGGGAACTGCGCGGGGAGACTTGCGTTAGGGAACCCATCGTTTACTGTGAAAAAATTAGAGTGTTTAAAGCAGGCTTATGCCGTTGAATACATTAGCATGGAATAATAAGATAGGACCGCGTGGTCGTCTTGTTGGTTTGCACCGCGAGGTAATGATTAATAGGTACAGTTGGGGGTATTCGTATTTAATTGTCAGAGGTGAAATTCTTGGATTTATGAAAGACGAACTTCTGCGAAAGCATTTACCAAGGATGTTTTCATTAATCAAGAACGAAAGTTAGGGGATCGAAGATGATTAGATACCATCGTAGTCTTAAC…
Pseudofungi	MAST-1	MAST-1B	JN693063	851	PR2_v5.0.0	-	AAAAGCTCGTAGTTGGATTTCTGGTAGGAGCGACCGGTCCGCCCTGTTAAGGGTGTGTACTAGCGTTGTCTCTGGCCATCCTTGGGGGAACTGCGCGGGGAGACTTGCGTTAGGGAACCCATCGTTTACTGTGAAAAAATTAGAGTGTTTAAAGCAGGCTTATGCCGTTGAATACTTTAGCATGGAATAATAAGATAGGACCGCGTGGTCGTCTTGTTGGTTTGCACCGCGAGGTAATGATTAATAGGTACAGTTGGGGGTATTCGTATTTAATTGTCAGAGGTGAAATTCTTGGATTTATGAAAGACGAACTTCTGCGAAAGCATTTACCAAGGATGTTTCCATTAATCAAGAACGAAAGTTAGGGGATCGAAGATGGTTAGATACCATCGTAGTCTT…
Pseudofungi	MAST-1	MAST-1B	HQ869256	868	PR2_v5.0.0	-	GCCGCGGTAATTCCAGCTCCAATAGCGTATATTAAAGTTGTTGCAGTTAAAAAGCTCGTAGTTGGATTTCTGGTAGGAGCGACCGGTCCGCCCTGTTAAGGGTGTGTACTAGCGTTGTCTCTGGCCATCCTTGGGGGAACTGCGCGGGGAGACTTGCGTTAGGGAACCCATCGTTTACTGTGAAAAAATTAGAGTGTTTAAAGCAGGCTTATGCCGTTGAATACATTAGCATGGAATAATAAGATAGGACCGCGTGGTCGTCTTGTTGGTTTGCACCGCGAGGTAATGATTAATAGGTACAGTTGGGGGTATTCGTATTTAATTGTCAGAGGTGAAATTCTTGGATTTATGAAAGACGAACTTCTGCGAAAGCATTTACCAAGGATGTCTTCATTAATC…
Pseudofungi	MAST-1	MAST-1B	HQ869511	868	PR2_v5.0.0	-	GCCGCGGTAATTCCAGCTCCAATAGCGTATATTAAAGTTGTTGCAGTTAAAAAGCTCGTAGTTGGATTTCTGGTAGGAGCGACCGGCCCGCCCTGTTAAGGGTGTGTACTAGCGTTGTCTCTGGCCATCCTTGGGGGAACTGCGCGGGGAGACTTGCGTTAGGGAACCCATCGTTTACTGTGAAAAAATTAGAGTGTTTAAAGCAGGCTTATGCCGTTGAATACATTAGCATGGAATAATAAGATAGGACCGCGTGGTCGTCTTGTTGGTTTGCACCGCGAGGTAATGATTAATAGGTACAGTTGGGGGTATTCGTATTTAATTGTCAGAGGTGAAATTCTTGGATTTATGAAAGACGAACTTCTGCGAAAGCATTTACCAAGGATGTTTTCATTAATC…
Pseudofungi	MAST-1	MAST-1B	HQ869597	881	PR2_v5.0.0	-	TGCCAGCAGCCGCGGTAATTCCAGCTCCAATAGCGTATATTAAAGTTGTTGCAGTTAAAAAGCTCGTAGTTGGATTTCTGGTAGGAGCGACCGGTCCGCCCTGTTAAGGGTGTGTACTAGCGTTGTCTCTGGCCATCCTTGGGGGAACTGCGCGGGGAGACTTGCGTTAGGGAACCCATCGTTTACTGTGAAAAAATTAGAGTGTTTAAAGCAGGCTTATGCCGTTGAATACATTAGCATGGAATAATAAGATAGGACCGCGTGGTCGTCTTGTTGGTTTGCACCGCGAGGTAATGATTAATAGGTACAGTTGGGGGTATTCGTATTTAATTGTCAGAGGTGAAATTCTTGGATTTATGAAAGACGAACTTCTGCGAAAGCATTTACCAAGGATGTTTT…
Pseudofungi	MAST-1	MAST-1B	HQ866408	882	PR2_v5.0.0	-	GTGCCAGCAGCCGCGGTAATTCCAGCTCCAATAGCGTATATTAAAGTTGTTGCAGTTAAAAAGCTCGTAGTTGGATTTCTGGTAGGAGCGACCGGTCCGCCCTGTTAAGGGTGTGTACTAGCGTTGTCTCTGGCCATCCTTGGGGGAACTGCGCGGGGAGACTTGCGTTAGGGAACCCATCGTTTACTGTGAAAAAATTAGAGTGTTTAAAGCAGGCTTATGCCGTTGAATACATTAGCATGGAATAATAAGATAGGACCGCGTGGTCGTCTTGTTGGTTTGCACCGCGAGGTAATGATTAATAGGTACAGTTGGGGGTATTCGTATTTAATTGTCAGAGGTGAAATTCTTGGATTTATGAAAGACGAACTTCTGCGAAAGCATTTACCAAGGATGTTT…
Pseudofungi	MAST-1	MAST-1B	HQ870729	847	PR2_v5.0.0	-	ATTCCAGCTCCAATAGCGTATATTAAAGTTGTTGCAGTTAAAAAGCTCGTAGTTGGATTTCTGGTAGGAGCGACCGGTCCGCCCTGTTAAGGGTGTGTACTAGCGTTGTCTCTGGCCATCCTTGGGGGAACTGCGCGGGGAGACTTGCGTTAGGGAACCCATCGTTTACTGTGAAAAAATTAGAGTGTTTAAAGCAGGCTTATGCCGTTGAATACATTAGCATGGAATAATAAGATAGGACCGCGTGGTCGTCTTGTTGGTTTGCACCGCGAGGTAATGATTAATAGGTACAGTTGGGGGTATTCGTATTTAATTGTCAGAGGTGAAATTCTTGGATTTATGAAAGACGAACTTCTGCGAAAGCATTTACCAAGGATGTTTTCATTAATCAAGAACGAA…
Pseudofungi	MAST-1	MAST-1B	HQ869593	868	PR2_v5.0.0	-	CAGCCGCGGTAATTCCAGCTCCAATAGCGTATATTAAAGTTGTTGCAGTTAAAAAGCTCGTAGTTGGATTTCTGGTAGGAGCGACCGGTCCGCCCTGTTAAGGGTGTGTACTAGCGTTGTCTCTGGCCATCCTTGGGGGAACTGCGCGGGGAGACTTGCGTTAGGGAACCCATCGTTTACTGTGAAAAAATTAGAGTGTTTAAAGCAGGCTTATGCCGTTGAATACATTAGCATGGAATAATAAGATAGGACCGCGTGGTCGTCTTGTTGGTTTGCACCGCGAGGTAATGATTAATAGGTACAGTTGGGGGTATTCGTATTTAATTGTCAGAGGTGAAATTCTTGGATTTATGAAAGACGAACTTCTGCGAAAGCATTTACCAAGGATGTTTTCATTAA…
Pseudofungi	MAST-1	MAST-1B	JQ955968	959	PR2_v5.0.0	-	CTCGTAGTTGGATTTCTGGTAGGAGCGACCGGTCCGCCCTGTTAAGGGTGTGTACTAGCGTTGTCTCTGGCCATCCTTGGGGGAACTGCGCGGGGAGACTTGCGTTAGGGAACCCATCGTTTACTGTGAAAAAATTAGAGTGTTTAAAGCAGGCTTATGCCGTTGAATACATTAGCATGGAATAATAAGATAGGACCGCGTGGTCGTCTTGTTGGTTTGCACCGCGAGGTAATGATTAATAGGTACAGTTGGGGGTATTCGTATTTAATTGTCAGAGGTGAAATTCTTGGATTTATGAAAGACGAACTTCTGCGAAAGCATTTACCAAGGATGTTTTCATTAATCAAGAACGAAAGTTAGGGGATCGAAGATGATTAGATACCATCGTAGTCTTAACCA…
Pseudofungi	MAST-1	MAST-1B	HQ867973	882	PR2_v5.0.0	-	GTGCCAGCAGCCGCGGTAATTCCAGCTCCAATAGCGTATATTAAAGTTGTTGCAGTTAAAAAGCTCGTAGTTGGATTTCTGGTAGGAGCGACCGGTCCGCCCTGTTAAGGGTGTGTACTAGCGTTGTCTCTGGCCATCCTTGGGGGAACTGCGCGGGGAGACTTGCGTTAGGGAACCCATCGTTTACTGTGAAAAAATTAGAGTGTTTAAAGCAGGCTTATGCCGTTGAATACATTAGCATGGAATAATAAGATAGGACCGCGTGGTCGTCTTGTTGGTTTGCACCGCGAGGTAATGATTAATAGGTACAGTTGGGGGTATTCGTATTTAATTGTCAGAGGTGAAATTCTTGGATTTATGAAAGACGAACTTCTGCGAAAGCATTTACCAAGGATGTTT…
Pseudofungi	MAST-1	MAST-1B	JQ955973	979	PR2_v5.0.0	-	GGTAGGAGCGACCGGTCCGCCCTGTTAAGGGTGTGTACTAGCGTTGTCTCTGGCCATCCTTGGGGGAACTGCGCGGGGAGACTTGCGTTAGGGAACCCATCGTTTACTGTGAAAAAATTAGAGTGTTTAAAGCAGGCCTATGCCGTTGAATACATTAGCATGGAATAATAAGATAGGACCGCGTGGTCGTCTTGTTGGTTTGCACCGCGAGGTAATGATTAATAGGTACAGTTGGGGGTATTCGTATTTAATTGTCAGAGGTGAAATTCTTGGATTTATGAAAGACGAACTTCTGCGAAAGCATTTACCAAGGATGTTTTCATTAATCAAGAACGAAAGTTAGGGGATCGAAGATGATTAGATACCATCGTAGTCTTAACCATAAACTATGCCGACTAG…
Pseudofungi	MAST-1	MAST-1B	HQ869213	871	PR2_v5.0.0	-	AGCCGCGGTAATTCCAGCTCCAATAGCGTATATTAAAGTTGTTGCAGTTAAAAAGCTCGTAGTTGGATTTCTGGTAGGAGCGACCGGTCCGCCCTGTTAAGGGTGTGTACTAGCGTTGTCTCTGGCCATCCTTGGGGGAACTGCGCGGGGAGACTTGCGTTAGGGAACCCATCGTTTACTGTGAAAAAATTAGAGTGTTTAAAGCAGGCTTATGCCGTTGAATACATTAGCATGGAATAATAAGATAGGACCGCGTGGTCGTCTTGTTGGTTTGCACCGCGAGGTAATGATTAATAGGTACAGTTGGGGGTATTCGTATTTAATTGTCAGAGGTGAAATTCTTGGATTTATGAAAGACGAACTTCTGCGAAAGCATTTACCAAGGATGTTTTCATTAAT…
Pseudofungi	MAST-1	MAST-1B	HQ869699	873	PR2_v5.0.0	-	GCCGCGGTAATTCCAGCTCCAATAGCGTATATTAAAGTTGTTGCAGTTAAAAAGCTCGTAGTTGGATTTCTGGTAGGAGCGACCGGTCCGCCCTGTTAAGGGTGTGTACTAGCGTTGTCTCTGGCCATCCTTGGGGGAACTGCGCGGGGAGACTTGCGTTAGGGAACCCATCGTTTACTGTGAAAAAATTAGAGTGTTTAAAGCAGGCTTATGCCGTTGAATACATTAGCATGGAATAATAAGATAGGACCGCGTGGTCGTCTTGTTGGTTTGCACCGCGAGGTAATGATTAATAGGTACAGTTGGGGGTATTCGTATTTAATTGTCAGAGGTGAAATTCTTGGATTTATGAAAGACGAACTTCTGCGAAAGCATTTACCAAGGATGTTTTCATTAATC…
Pseudofungi	MAST-1	MAST-1B	HQ869480	871	PR2_v5.0.0	-	GCCGCGGTAATTCCAGCTCCAATAGCGTATATTAAAGTTGTTGCAGTTAAAAAGCTCGTAGTTGGATTTCTGGTAGGAGCGACCGGTCCGCCCTGTTAAGGGTGTGTACTAGCGTTGTCTCTGGCCATCCTTGGGGGAACTGCGCGGGGAGACCTGCGTTAGGGAACCCATCGTTTACTGTGAAAAAATTAGAGTGTTTAAAGCAGGCTTATGCCGTTGAATACATTAGCATGGAATAATAAGATAGGACCGCGTGGTCGTCTTGTTGGTTTGCACCGCGAGGTAATGATTAATAGGTACAGTTGGGGGTATTCGTATTTAATTGTCAGAGGTGAAATTCTTGGATTTATGAAAGACGAACTTCTGCGAAAGCATTTACCAAGGATGTTTTCATTAATC…
Pseudofungi	MAST-1	MAST-1B	JQ955902	985	PR2_v5.0.0	-	GTTAAAAAGCTCGTAGTTGGATTTCTGGTAGGAGCGACCGGTCCGCCCTGTTAAGGGTGTGTACTAGCGTTGTCTCTGGCCATCCTTGGGGGAACTGCGCGGGGAGACTTGCGTTAGGGAACCCATCGTTTACTGTGAAAAAATTAGAGTGTTTAAAGCAGGCTTATGCCGTTGAATACATTAGCATGGAATAATAAGATAGGACCGCGTGGTCGTCTTGTTGGTTTGCACCGCGAGGTAATGATTAATAGGTACAGTTGGGGGTATTCGTATTTAATTGTCAGAGGTGAAATTCTTGGATTTATGAAAGACGAACTTCTGCGAAAGCATTTACCAAGGATGTTTTCATTAGTCAAGAACGAAAGTTAGGGGATCGAAGATGATTAGATACCATCGTAG…
Pseudofungi	MAST-1	MAST-1B	HQ869241	871	PR2_v5.0.0	-	CAGCCGCGGTAATTCCAGCTCCAATAGCGTATATTAAAGTTGTTGCAGTTAAAAAGCTCGTAGTTGGATTTCTGGTAGGAGCGACCGGTCCGCCCTGTTAAGGGTGTGTACTAGCGTTGTCTCTGGCCATCCTTGGGGGAACTGCGCGGGGAGACTTGCGTTAGGGAACCCATCGTTTACTGTGAAAAAATTAGAGTGTTTAAAGCAGGCTTATGCCGTTGAATACATTAGCATGGAATAATAAGATAGGACCGCGTGGTCGTCTTGTTGGTTTGCACCGCGAGGTAATGATTAATAGGTACAGTTGGGGGTATTCGTATTTAATTGTCAGAGGTGAAATTCTTGGATTTATGAAAGACGAACTTCTGCGAAAGCATTTACCAAGGATGTTTTCATTAA…
Pseudofungi	MAST-1	MAST-1B	JQ956205	988	PR2_v5.0.0	-	TTAAAAAGCTCGTAGTTGGATTTCTGGTAGGAGCGACCGGTCCGCCCTGTTAAGGGTGTGTACTAGCGTTGTCTCTGGCCATCCTTGGGGGAACTGCGCGGGGAGACTTGCGTTAGGGAACCCATCGTTTACTGTGAAAAAATTAGAGTGTTTAAAGCAGGCTTATGCCGTTGAATACATTAGCATGGAATAATAAGATAGGACCGCGTGGTCGTCTTGTTGGTTTGCACCGCGAGGTAATGATTAATAGGTACAGTTGGGGGTATTCGTATTTAATTGTCAGAGGTGAAATTCTTGGATTTATGAAAGACGAACTTCTGCGAAAGCATTTACCAAGGATGTTTTCATTAATCAAGAACGAAAGTTAGGGGATCGAAGATGATTAGATACCATCGTAGT…
Pseudofungi	MAST-1	MAST-1B	HQ869732	874	PR2_v5.0.0	-	CAGCCGCGGTAATTCCAGCTCCAATAGCGTATATTAAAGTTGTTGCAGTTAAAAAGCTCGTAGTTGGATTTCTGGTAGGAGCGACCGGTCCGCCCTGTTAAGGGTGTGTACTAGCGTTGTCTCTGGCCATCCTTGGGGGAACTGCGCGGGGAGACTTGCGTTAGGGAACCCATCGTTTACTGTGAAAAAATTAGAGTGTTTAAAGCAGGCTTATGCCGTTGAATACATTAGCATGGAATAATAAGATAGGACCGCGTGGTCGTCTTGTTGGTTTGCACCGCGAGGTAATGATTAATAGGTACAGTTGGGGGTATTCGTATTTAATTGTCAGAGGTGAAATTCTTGGATTTATGAAAGACGAACTTCTGCGAAAGCATTTACCAAGGATGTTTTCATTAA…
Pseudofungi	MAST-1	MAST-1B	HQ867616	872	PR2_v5.0.0	-	AGCCGCGGTAATTCCAGCTCCAATAGCGTATATTAAAGTTGTTGCAGTTAAAAAGCTCGTAGTTGGATTTCTGGTAGGAGCGACCGGTCCGCCCTGTTAAGGGTGTGTACTAGCGTTGTCTCTGGCCATCCTTGGGGGAACTGCGCGGGGAGACTTGCGTTAGGGAACCCATCGTTTACTGTGAAAAAATTAGAGTGTTTAAAGCAGGCTTATGCCGTTGAATACATTAGCATGGAATAATAAGATAGGACCGCGTGGTCGTCTTGTTGGTTTGCACCGCGAGGTAATGATTAATAGGTACAGTTGGGGGTATTCGTATTTAATTGTCAGAGGTGAAATTCTTGGATTTATGAAAGACGAACTTCTGCGAAAGCATTTACCAAGGATGTTTTCATTAAT…
Pseudofungi	MAST-1	MAST-1B	HQ869712	879	PR2_v5.0.0	-	TGTGCCAGCAGCCGCGGTAATTCCAGCTCCAATAGCGTATATTAAAGTTGTTGCAGTTAAAAAGCTCGTAGTTGGATTTCTGGTAGGAGCGACCGGTCCGCCCTGTTAAGGGTGTGTACTAGCGTTGTCTCTGGCCATCCTTGGGGGAACTGCGCGGGGAGACTTGCGTTAGGGAACCCATCGTTTACTGTGAAAAAATTAGAGTGTTTAAAGCAGGCTTATGCCGTTGAATACATTAGCATGGAATAATAAGATAGGACCGCGTGGTCGTCTTGTTGGTTTGCACCGCGAGGTAATGATTAATAGGTACAGTTGGGGGTATTCGTATTTAATTGTCAGAGGTGAAATTCTTGGATTTATGAAGGACGAACTTCTGCGAAAGCATTTACCAAGGATGTT…
Pseudofungi	MAST-1	MAST-1B	HQ865737	877	PR2_v5.0.0	-	GTGCCAAGCAGCCGCGGTAATTCCAGCTCCAATAGCGTATATTAAAGTTGTTGCAGTTAAAAAGCTCGTAGTTGGATTTCTGGTAGGAGCGACCGGTCCGCCCTGTTAAGGGTGTGTACTAGCGTTGTCTCTGGCCATCCTTGGGGGAACTGCGCGGGGAGACTTGCGTTAGGGAACCCATCGTTTACTGTGAAAAAATTAGAGTGTTTAAAGCAGGCTTATGCCGTTGAATACATTAGCATGGAATAATAAGATAGGACCGCGTGGTCGTCTTGTTGGTTTGCACCGCGAGGTAATGATTAATAGGTACAGTTGGGGGTATTCGTATTTAATTGTCAGAGGTGAAATTCTTGGATTTATGAAAGACGAACTTCTGCGAAAGCATTTACCAAGGATGTT…
Pseudofungi	MAST-1	MAST-1B	HQ870630	855	PR2_v5.0.0	-	CGCGGGTAATTCCAGCTCCAATAGCGTATATTAAAGTTGTTGCAGTTAAAAAGCTCGTAGTTGGATTTCTGGTAGGAGCGACCGGTCCGCCCTGTTAAGGGTGTGTACTAGCGTTGTCTCTGGCCATCCTTGGGGGAACTGCGCGGGGAGACTTGCGTTAGGGAACCCATCGTTTACTGTGAAAAAATTAGAGTGTTTAAAGCAGGCTTATGCCGTTGAATACATTAGCATGGAATAATAAGATAGGACCGCGTGGTCGTCTTGTTGGTTTGCACCGCGAGGTAATGATTAATAGGTACAGTTGGGGGTATTCGTATTTAATTGTCAGAGGTGAAATTCTTGGATTTATGAAAGACGAACTTCTGCGAAAGCATTTACCAAGGATGTTTTCATTAATCA…
Pseudofungi	MAST-1	MAST-1B	HQ867455	851	PR2_v5.0.0	-	TAATTCCAGCTCCATAGCGTATATTAAAGTTGTTGCAGTTAAAAAGCTCGTAGTTGGATTTCTGGTAGGAGCGACCGGTCCGCCCTGTTAAGGGTGTGTACTAGCGTTGTCTCTGGCCATCCTTGGGGGAACTGCGCGGGGAGACTTGCGTTAGGGAACCCATCGTTTACTGTGAAAAAATTAGAGTGTTTAAAGCAGGCTTATGCCGTTGAATACATTAGCATGGAATAATAAGATAGGACCGCGTGGTCGTCTTGTTGGTTTGCACCGCGAGGTAATGATTAATAGGTACAGTTGGGGGTATTCGTATTTAATTGTCAGAGGTGAAATTCTTGGATTTATGAAAGACGAACTTCTGCGAAAAGCATTTACCAAGGATGTTTTCATTAATCAAGAACG…
Pseudofungi	MAST-1	MAST-1B	HQ865321	881	PR2_v5.0.0	-	TGCCAGCAGCCGCGGTAATTCCAGCTCCAATAGCGTATATTAAAGTTGTTGCAGTTAAAAAGCTCGTAGTTGGATTTCTGGTAGGAGCGACCGGTCCGCCCTGTTAAGGGTGTGTACTAGCGTTGTCTCTGGCCATCCTTGGGGGAACTGCGCGGGGAGACTTGCGTTAGGGAACCCATCGTTTACTGTGAAAAAATTAGAGTGTTTAAAGCAGGCTTATGCCGTTGAATACATTAGCATGGAATAATAAGATAGGACCGCGTGGTCGTCTTGTTGGTTTGCACCGCGAGGTAATGATTAATAGGTACAGTTGGGGGTATTCGTATTTAATTGTCAGAGGTGAAATTCTTGGATTTATGAAAGACGAACTTCTGCGAAAGCATTTACCAAGGATGTTTT…
Pseudofungi	MAST-1	MAST-1B	HQ869341	857	PR2_v5.0.0	-	CGGTATTCAGCTCAATAGCGTATATTAAAGTTGTTGCAGTAAAAGCTCGTAGTTGGATTTCTGGTAGGAGCGACCGGTCCGCCTGTTAAGGGTGTGTACTAGCGTTGTCTCTGGCCCATCCTTGGGGGAACTGCGCGGGGAGACTTGCGTTAGGGAACCCATCGTTTACTGTGAAAAAATTAGAGTGTTTAAAGCAGGCTTATGCCGTTGAATACATTAGCATGGAATAATAAGATAGGACCGCGTGGTCGTCTTGTTGGTTTGCACCGCGAGGTAATGATTAATAGGTACAGTTGGGGGTATTCGTATTTAATTGTCAGAGGTGAAATTCTTGGATTTATGAAAGACGAACTTCTGCGAAAGCATTTACCAAGGATGTTTTCATTAATCAAGAACGAA…
Pseudofungi	MAST-1	MAST-1B	JQ955899	983	PR2_v5.0.0	-	GTTAAAAAGCTCGTAGTTGGATTTCTGGTAGGAGCGACCGGTCCGCCCTGTTAAGGGTGTGTACTAGCGTTGTCTCTGGCCATCCTTGGGGGAACTGCGCGGGGAGACTTGCGTTAGGGAACCCATCGTTTACTGTGAAAAAATTAGAGTGTTTAAAGCAGGCTTATGCCGTTGAATACATTAGCATGGAATAATAAGATAGGACCGCGTGGTCGTCTTGTTGGTTTGCACCGCGAGGTAATGATTAATAGGTACAGTTGGGGGTATTCGTATTTAATTGTCAGAGGTGAAATTCTTGGATTTATGAAAGACGAACTTCTGCGAAAGCATTTACCAAGGATGTTTTCATTAATCAAGAACGAAAGTTAGGGGATCGAAGATGATTAGATACCATCGTAG…
Pseudofungi	MAST-1	MAST-1B	HQ870267	847	PR2_v5.0.0	-	ATTCCAGCTCCAATAGCGTATATTAAAGTTGTTGCAGTTAAAAAGCTCGTAGTTGGATTTCTGGTAGGAGCGACCGGTCCGCCCTGTTAAGGGTGTGTACTAGCGTTGTCTCTGGCCATCCTTGGGGGAACTGCGCGGGGAGACTTGCGTTAGGGAACCCATCGTTTACTGTGAAAAAATTAGAGTGTTTAAAGCAGGCTTATGCCGTTGAATACATTAGCATGGAATAATAAGATAGGACCGCGTGGTCGTCTTGTTGGTTTGCACCGCGAGGTAATGATTAATAGGTACAGTTGGGGGTATTCGTATTTAATTGTCAGAGGTGAAATTCTTGGATTTATGAAAGACGAACTTCTGCGAAAGCATTTACCAAGGATGTTTTCATTAATCAAGAACGAA…
Pseudofungi	MAST-1	MAST-1B	HQ867222	876	PR2_v5.0.0	-	GCCAGCAGCCGCGGTAATTCCAGCTCCAATAGCGTATATTAAAGTTGTTGCAGTTAAAAAGCTCGTAGTTGGATTTCTGGTAGGAGCGACCGGTCCGCCCTGTTAAGGGTGTGTACTAGCGTTGTCTCTGGCCATCCTTGGGGGAACTGCGCGGGGAGACTTGCGTTAGGGAACCCATCGTTTACTGTGAAAAAATTAGAGTGTTTAAAGCAGGCTTATGCCGTTGAATACATTAGCATGGAATAATAAGATAGGACCGCGTGGTCGTCTTGTTGGTTTGCACCGCGAGGTAATGATTAATAGGTACAGTTGGGGGTATTCGTATTTAATTGTCAGAGGTGAAATTCTTGGATTTATGAAAGACGAACTTCTGCGAAAGCATTTACCAAGGATGTTTTC…
Pseudofungi	MAST-1	MAST-1B	JQ955971	953	PR2_v5.0.0	-	GTTGGATTTCTGGTAGGAGCGACCGGTCCGCCCTGTTAAGGGTGTGTACTAGCGTTGTCTCTGGCCATCCTTGGGGGAACTGCGCGGGGAGACTTGCGTTAGGGAACCCATCGTTTACTGTGAAAAAATTAGAGTGTTTAAAGCAGGCTTATGCCGTTGAATACATTAGCATGGAATAATAAGATAGGACCGCGTGGTCGTCTTGTTGGTTTGCACCGCGAGGTAATGATTAATAGGTACAGTTGGGGGTATTCGTATTTAATTGTCAGAGGTGAAATTCTTGGATTTATGAAAGACGAACTTCTGCGAAAGCATTTACCAAGGATGTTTTCATTAATCAAGAACGAAAGTTAGGGGATCGAAGATGATTAGATACCATCGTAGTCTTAACCATAAACT…
Pseudofungi	MAST-1	MAST-1B	JQ956124	948	PR2_v5.0.0	-	TTAAAAAGCTCGTAGTTGGATTTCTGGTAGGAGCGACCGGTCCGCCCTGTTAAGGGTGTGTACTAGCGTTGTCTCTGGCCATCCTTGGGGGAACTGCGCGGGGAGACTTGCGTTAGGGAACCCATCGTTTACTGTGAAAAAATTAGAGTGTTTAAAGCAGGCTTATGCCGTTGAATACATTAGCATGGAATAATAAGATAGGACCGCGTGGTCGTCTTGTTGGTCTGCACCGCGAGGTAATGATTAATAGGTACAGTTGGGGGTATTCGTATTTAATTGTCAGAGGTGAAATTCTTGGATTTATGAAAGACGAACTTCTGCGAAAGCATTTACCAAGGATGTTTTCATTAATCAAGAACGAAAGTTAGGGGATCGAAGATGATTAGATACCATCGTAGT…
Pseudofungi	MAST-1	MAST-1B	HQ870513	847	PR2_v5.0.0	-	TCCAGCTCCAATAGCGTATATTAAAGTTGTTGCAGTTAAAAAGCTCGTAGTTGGATTTCTGGTAGGAGCGACCGGTCCGCCCTGTTAAGGGTGTGTACTAGCGTTGTCTCTGGCCATCCTTGGGGGAACTGCGCGGGGAGACTTGCGTTAGGGAACCCATCGTTTACTGTGAAAAAATTAGAGTGTTTAAAGCAGGCTTATGCCGTTGAATACATTAGCATGGAATAATAAGATAGGACCGCGTGGTCGTCTTGTTGGTTTGCACCGCGAGGTGATGATTAATAGGTACAGTTGGGGGTATTCGTATTTAATTGTCAGAGGTGAAATTCTTGGATTTATGAAAGACGAACTTCTGCGAAAGCATTTACCAAGGATGTTTTCATTAATCAAGAACGAAAG…
Pseudofungi	MAST-1	MAST-1B	KC488516	1631	PR2_v5.0.0	-	TTACTGTGAAACTGCGAATGGCTCATTATATCAGTTATAGTCTACTTGATAGTACCTTACTACTTGGATACCCGTAGTAATTCTAGAGCTAATACATGCATTAAATGGGCTTCACGGCTCTGCGTTTATTAGATTGAAACCAATAGCTTCGGCTTTCTCGGTGAATCATAATAACTGTGCGGATCGCGTTCGCGCGACAAATCAATCGAGTTTCTGCCCTATCAGCTTTGGATGGTAGGGTATTGGCCCACCATGGCGTTAACGGGTAACGGAGAATTAGGGTTCGATTCCGGAGAGGGAGCCTGAGAAACGGCTACCACATCCAAGGAAGGCAGCAGGCGCGTAAATTACCCAATCCTGACACAGGGAGGTAGTGACAATAAATAACAATGCCGGGCT…
Pseudofungi	MAST-1	MAST-1C	AF363191	1782	PR2_v5.0.0	-	AACCTGGTTGATCCTGCCAGTAGTCATACGCTCGTCTCAAAGATTAAGCCATGCATGTCTAAGTAAAAATAACTCTTTACTGTGAAACTGCGAACGGCTCATTATATCAGTTATAGTTTACTTGATAGTACCTTACTACTTGGATACCCGTAGTAATTCTAGAGCTAATACATGCATCAACGCCCAATCGGGCCGCGTTTATTAGATAGAAACCCATATTTTTGGTGAATCATAATAACTGTGCGAATCGCATGGGTTTACCCCGGCGATGAATCAATCAAGTTTCTGCCCTATCAGCTTTCGATGGTAGGGTATTGGCCTACCATGGCGTTAACGGGTAACGGAGAATTAGGGTTCGATTCCGGAGAGGGAGCCTGAGAAACGGCTACCACATCCAAG…
Pseudofungi	MAST-1	MAST-1C	KJ758508	1789	PR2_v5.0.0	-	AACCTGGTTGATCCTGCCAGTAGTCATACGCTCGTCTCAAAGATTAAGCCATGCATGTCTAAGTAAAAATAACTCTTTACTGTGAAACTGCGAACGGCTCATTATATCAGTTATAGTTTACTTGATAGTACCTTACTACTTGGATACCCGTAGTAATTCTAGAGCTAATACATGCATCAACTCCCAACTCACGACGGGACGCGTTTATTAGATCGAAACCCATATTTTTGGTGAATCATAATAACTGTGCGAATCGCATGGCCTTGCGCCGGCGATGAATCAATCAAGTTTCTGCCCTATCAGCTTTCGATGGTAGGGTATTGGCCTACCATGGCGGTAACGGGTAACGGAGAATTAGGGTTCGATTCCGGAGAGGGAGCCTGAGAAACGGCTACCACA…
Pseudofungi	MAST-1	MAST-1C	DQ337359	921	PR2_v5.0.0	-	GTTAAAAAGCTCGTAGTTGGATTTCTGGTGGGAGCGGCCGGTCCGCCGTAAGGTGTGTACTTGGTTGCCTCCCGTCATCCTTGTGGGAACTGCTCTGGCATTAAGTTGTCGGGGCTAGGGAACACATCGTTTACTATGAAAAAATTAGAGTGTTTAAAGCAGGCTTATGCCGTTGAGTACATTAGCATGGAATAATAAGATAGGACTTTGGCGTCTATTTTGTTGGTTTGCACACCAAGGTAATGATTAATAGGGATAGTTGGGGGTATTCGTATTTAATTGTCAGAGGTGAAATTCTTGGATTTATGAAAGACGAACTTCTGCGAAAGCATTTACCAAAGATGTTTTCATTAATCAAGAACGAAAGTTAGGGGATCGAAGATGATTAGATACCATCGT…
Pseudofungi	MAST-1	MAST-1C	DQ062473	833	PR2_v5.0.0	-	AAGTTGTTGCAGTTAAAAAGCTCGTAGTTGGATTTCTGGCAGGAGCGACCGGTCCGCCGCAAGGTGTGCACTAGGTTGTCTCCAGTCATCTTTGTGGGAACTGCTCTGGCATTAGTTTGTCGGGGTTAGGGAACACATCGTTTACTGTGAAAAAATTAGAGTGTTTAAAGCAGGCTTATGCCGTTGAATACATTAGCATGGAATAATAAGATAGGACTTTGGTGGTCTATTTTGTTGGTTTGCACACCAAGGTAATGATTAATAGGGATAGTTGGGGGTATTCGTATTTAATTGTCAGAGGTGAAATTCTTGGATTTATGAAAGACGAACTACTGCGAAAGCATTTACCAAAGATGTTTTCATTAATCAAGAACGAAAGTTAGGGGATCGAAGATGATT…
Pseudofungi	MAST-1	MAST-1C	JF972646	1156	PR2_v5.0.0	-	TCATACGCTCGTCTCAAAGATTAAGCCATGCATGTCTAAGTAAAAATAACTCTTTACTGTGAAACTGCGAACGGCTCATTATATCAGTTATAGTTTACTTGATAGTACCTTACTACTTGGATACCCGTAGTAATTCTAGAGCTAATACATGCATCAACGCCCAATCGGGCCGCGTTTATTAGATAGAAACCCATATTTTTGGTGAATCATAATAACTGTGCGAATCGCATGGGTTTACCCCGGCGATGAATCAATCAAGTTTCTGCCCTATCAGCTTTCGATGGTAGGGTATTGGCCTACCATGGCGTTAACGGGTAACGGAGAATTAGGGTTCGATTCCGGAGAGGGAGCCTGAGAAACGGCTACCACATCCAAGGAAGGCAGCAGGCGCGTAAATTA…
Pseudofungi	MAST-1	MAST-1C	DQ062469	803	PR2_v5.0.0	-	ATGTTGTTGCAGTTAAAAAGCTCGTAGTTGGATTTCTGGTGGGAGCGGCCGGTCCGCCGCAAGGTGTGTACTTGGTTGTCTCCTGTCATCCTTGTGGGAACTGCTCTGGCATTAAGTTGTCGGGGTTAGGGAACACATCGTTTACTGTGAAAAAATTAGAGTGTTTAAAGCAGGCTTATGCCGTTGAATACATTAGCATGGAATAATAAGATAGGACTTTGGCGTCTATTTTGTTGGTTTGCACACCAAGGTAATGATTAATAGGGATAGTTGGGGGTATTCGTATTTAATTGTCAGAGGTGAAATTCTTGGATTTATGAAAGACGAACTTCTGCGAAAGCATTTACCAAAGATGTTTTCATTAATCAAGAACGAAAGTTAGGGGATCGAAGATGATTA…
Pseudofungi	MAST-1	MAST-1C	HM561242	925	PR2_v5.0.0	-	TTAAAAAGCTCGTATATTGGATTTCTGGTGGGAGCGGCCGGTCCGCCGCAAGGTGTGTACTTGGTTGTCTCCTGTCATCCTTGTGGGAACTGCTCTGGCATTAAGTTGTCGGGGTTGGGGAACACATCGTTTACTGTGAAAAAATTAGAGTGTTTAAAGCAGGCTTATGCCGTTGAATACATCAGCATGGAATAATAAGATAGGACTTTGGCGTCTATTTTGTTGGTTTGCACACCAAAGTAATGATTAATAGGGATAGTTGGGGGTATTCGTATTTAATTGTCAGAGGTGAAATTCTTGGATTTATGAAAGACGAACTTCTGCGAAAGCATTTACCAAAGATGTTTTCATTAATCAAGAACGAAAGTTAGGGGATCGAAGATGATTAGATACCATCGT…
Pseudofungi	MAST-1	MAST-1C	HQ867297	882	PR2_v5.0.0	-	CCAGCAGCCGCGGTAATTCCAGCTCCAATAGCGTATATTAAAGTTGTTGCAGTTAAAAAGCTCGTAGTTGGATTTCTGGCAGGAGCGACCGGTCCGCCGCAAGGTGTGCACTAGGTTGTCTCCAGTCATCTTTGTGGGAACTGCTCTGGCATTAGGTTGTCGGGGTTAGGGAACACATCGTTTACTGTGAAAAAATTAGAGTGTTTAAAGCAGGCTTATGCCGTTGAATACATTAGCATGGAATAATAAGATAGGACTTTGGTGGTCTATTTTGTTGGTTTGCACACCAAGGTAATGATTAATAGGGATAGTTGGGGGTATTCGTATTTAATTGTCAGAGGTGAAATTCTTGGATTTATGAAAGACGAACTACTGCGAAAGCATTTACCAAAGATGTTT…
Pseudofungi	MAST-1	MAST-1C	DQ310242	1378	PR2_v5.0.0	-	CGGAGAGGGCGCATGAGAAACGGCTACCACATCCAAGGAAGGCAGCAGGCGCGTAAATTACCCAATCCTGACACAGGGAGGTAGTGACAATAAATAACAATGCCGGGCTTTTTCAAGTCTGGCAATTGGAATGAGAACAATTTAAATCCCTTAACGAGGATCAATTGGAGGGCAAGTCTGGTGCCAGCAGCCGCGGTAATTCCAGCTCCAATAGCGTATATTAATGTTGTTGCAGTTAAAAAGCTCGTAGTTGGATTTCTGGTGGGAGCGGCCGGTCCGCCGTAAGGTGTGTACTTGGTTGTCTCCTGTCATCCTTGTGGGAACTGCTCTGGCATTAAGTTGTCGGGTGTTAGGGAACACATCGTTTACTGTGAAAAAATTAGAGTGTTTAAAGCAGGC…
Pseudofungi	MAST-1	MAST-1C	DQ062475	803	PR2_v5.0.0	-	GTTGTTGCAGTTAAAAAGCTCGTAGTTGGATTTCTGGCAGGAGCGACCGGTCCGCCGCAAGGTGTGCACTAGGTTGTCTCCAGTCATCTTTGTGGGAACTGCTCTGGCATTAGGTTGTCGGGGTTAGGGAACACATCGTTTACTGTGAAAAAATTAGAGTGTTTAAAGCAGGCTTATGCCGTTGAATACATTAGCATGGAATAATAAGATAGGACTTTGGTGGTCTATTTTGTTGGTTTGCACACCAAGGTAATGATTAATAGGGATAGTTGGGGGTATTCGTATTTAATTGTCAGAGGTGAAATTCTTGGATTTATGAAAGACGAACTACTGCGAAAGCATTTACCAAAGATGTTTTCATTAATCAAGAACGAAAGTTAGGGGATCGAAGATGATTAG…
Pseudofungi	MAST-1	MAST-1C	JQ223262	1633	PR2_v5.0.0	-	GGTTGATCCTGCCAGTAGTCATACGCTCGTCTCAAAGATTAAGCCATGCATGTCTAAGTAAAAATAACTCTTTACTGTGAAACTGCGAACGGCTCATTATATCAGTTATAGTTTACTTGATAGTACCTTACTACTTGGATACCCGTAGTAATTCTAGAGCTAATACATGCATCAACTCCCAACTCACGACGGGACGCGTTTATTAGATCGAAACCCATATTTTTGGTGAATCATAATAACTGTGCGAATCGCATGGCCTTGCGCCGGCGATGAATCAATCAAGTTTCTGCCCTATCAGCTTTCGATGGTAGGGTATTGGCCTACCATGGCGGTAACGGGTAACGGAGAATTAGGGTTCGATTCCGGAGAGGGAGCCTGAGAAACGGCTACCACATCCAA…
Pseudofungi	MAST-1	MAST-1C	HQ222482	959	PR2_v5.0.0	-	AGCTCGTAGTTGGATTTCTGGCAGGAGCGACCGGTCCGCCGCAAGGTGTGCACTAGGTTGTCTCCAGTCATCTTTGTGGGAACTGCTCTGGCATTAGGTTGTCGGGGTTAGGGAGCACATCGTTTACTGTGAAAAAATTAGAGTGTTTAAAGCAGGCTTATGCCGTTGAATACATTAGCATGGAATAATAAGATAGGACTTTGGTGGTCTATTTTGTTGGTTTGCACACCAAGGTAATGATTAATAGGGATAGTTGGGGGTATTCGTATTTAATTGTCAGAGGTGAAATTCTTGGATTTATGAAAGACGAACTACTGCGAAAGCATTTACCAAAGATGTTTTCATTAATCAAGAACGAAAGTTAGGGGATCGAAGATGATTAGATACCATCGTAGTCTT…
Pseudofungi	MAST-1	MAST-1C	EU545679	967	PR2_v5.0.0	-	GATAGTACCTTACTACTTGGATACCTGTAGTAATTCTAGAGCTAATACATGCATCAACGCCCAATCGGGCCGCGTTTATTAGATAGCCTAGAAACCCATATTTTTGGTGAATCATAATAACTGTGCGAATCGCATGGGTTTACCCCGGCGATGAATCAATCAAGTTTCTGCCATATCAGCTTTCGATGGTAGGGTATTGGCCTACCATGGCGTTAACGGGTAACGGAGAATTAGGGTTCGATTCCGGAGAGGGAGCCTGAGAAACGGCTACCACATCCAAGGAAGGCAGCAGGCGCGTAAATTACCCAATCCTGACACAGGGAGGTAGTGACAATAAATAACAATGCCGGGCTTTTTCAAGTCTGGCAATTGGAATGAGAACAATTTAAATCCCTTAAC…
Pseudofungi	MAST-1	MAST-1C	JQ782064	1779	PR2_v5.0.0	-	CCTGGTTGATCCTGCCAGTAGTCATACGCTCGTCTCAAAGATTAAGCCATGCATGTCTAAGTAAAAATAACTCTTTACTGTGAAACTGCGAACGGCTCATTATATCAGTTATAGTTTACTTGATAGTACCCTACTACTTGGATACCCGTAGTAATTCTAGAGCTAATACATGCATCAACGCCCAATCGGGCCGCGTTTACTAGATAGAAACCCATATTTTTGGTGAATCATAATAACTGTGCGAATCGCATGGGTTTACCCCGGCGATAAATTAATCAAGTTTCTGCCCTATCAGCTTTCGATGGTAGGGTATTGGCCTACCATGGCGTTAACGGGTAACGGAGAATTAGGGTTCGATTCCGGAGAGGGAGCCTGAGAAACGGCTACCACATCCAAGGA…
Pseudofungi	MAST-1	MAST-1C	JQ956011	857	PR2_v5.0.0	-	CGACCGGTCCGCCGCAAGGTGTGCACTAGGTTGTCTCCAGTCATCTTTGTGGGAACTGCTCTGGCATTAGTTTGTCGGGGTTAGGGAACACATCGTTTACTGTGAAAAAATTAGAGTGTTTAAAGCAGGCTTATGCCGTTGAATACATTAGCATGGAATAATAAGATAGGACTTTGGTGGTCTATTTTGTTGGTTTGCACACCAAGGTAATGATTAATAGGGATAGTTGGGGGTATTCGTATTTAATTGTCAGAGGTGAAATTCTTGGATTTATGAAAGACGAACTACTGCGAAAGCATTTACCAAAGATGTTTTCATTATCAAGAACGAAAGTTAGGGGATCGAAGATGATTAGATACCATCGTAGTCTTAACCATAAACTATGCCGACTAGGGATTG…
Pseudofungi	MAST-1	MAST-1C	DQ062472	808	PR2_v5.0.0	-	AGTTGTTGCAGTTAAAAAGCTCGTAGTTGGATTTCTGGCAGGAGCGACCGGTCCGCCGCAAGGTGTGCACTAGGTTGTCTCCAGTCATCTTTGTGGGAACTGCTCTGGCATTAGTTTGTCGGGGTTAGGGAACACATCGTTTACTGTGAAAAAATTAGAGTGTTTAAAGCAGGCTTATGCCGTTGAATACATTAGCATGGAATAATAAGATAGGACTTTGGTGGTCTATTTTGTTGGTTTGCACACCAAGGTAATGATTAATAGGGATAGTTGGGGGTATTCGTATTTAATTGTCAGAGGTGAAATTCTTGGATTTATGAAAGACGAACTACTGTGAAAGCATTTACCAAAGATGTTTTCATTAATCAAGAACGAAAGTTAGGGGATCGAAGATGATTA…
Pseudofungi	MAST-1	MAST-1C	DQ310190	1543	PR2_v5.0.0	-	GAAACTGTGAACGGCTCATTATATCAGTTATAGTTTACTTGATAGTACCTTACTACTTGGATACCCGTAGTAATTCTAGAGCTAATACATGCATCAACGCCCAATCGGGCCGCGTTTATTAGATAGAAACCCATATTTTTGGTGAATCATAATAACTGTGCGAATCGCATGGGTTTACCCCGGCGATGAATCAATCAAGTTTCTGCCCTATCAGCTTTCGATGGTAGGGTATTGGCCTACCATGGCGTTAACGGGTAACGGAGAATTAGGGTTCGATTCCGGAGAGGGAGCCTGAGAAACGGCTACCACATCCAAGGAAGGCAGCAGGCGCGTAAATTACCCAATCCTGACACAGGGAGGTAGTGACAATAAATAACAATGCCGGGCTTTTTCAAGTCT…
Pseudofungi	MAST-1	MAST-1C	KF130508	1746	PR2_v5.0.0	-	TAGCCATACGCTCGTCTCAAAGATTAAGCCATGCATGTCTAAGTAAAAATGACTCTTTACTGTGAAACTGCGAACGGCTCATTATATCAGTTATAGTTTACTTGATAGTACCTTACTACTTGGATACCCGTAGTAATTCTAGAGCTAATACATGCATCAACTCCCAACTCACGACGGGACGCGTTTATTAGATCGAAACCCATATTTTTGGTGAATCATAATAACTGTGCGAATCGCATGGCCTTGCGCCGGCGATGAATCAATCAAGTTTCTGCCCTATCAGCTTTCGATGGTAGGGTATTGGCCTACCATGGCGGTAACGGGTAACGGAGAATTAGGGTTCGATTCCGGAGAGGGAGCCTGAGAAACGGCTACCACATCCAAGGAAGGCAGCAGGCG…
Pseudofungi	MAST-1	MAST-1C	KJ762955	1787	PR2_v5.0.0	-	AACCTGGTTGATCCTGCCAGTAGTCATACGCTCGTCTCAAAGATTAAGCCATGCATGTCTAAGTAAAAATGACTCTTTACTGTGAAACTGCGAACGGCTCATTATATCAGTTATAGTTTACTTGATAGTACCTTACTACTTGGATACCCGTAGTAATTCTAGAGCTAATACATGCATCAACTCCCAACTCACGACGGGACGCGTTTATTAGATCGAAACCCACATTTTTGGTGAATCATAATAACTGTGCGAATCGCATGGCCTTGCGCCGGCGATGAATCAATCAAGTTTCTGCCCTATCAGCTTTCGATGGTAGGGTATTGGCCTACCATGGCGGTAACGGGTAACGGAGAATTAGGGTTCGATTCCGGAGAGGGAGCCTGAGAAACGGCTACCACA…
Pseudofungi	MAST-1	MAST-1C	JQ782004	1784	PR2_v5.0.0	-	CCTGGTTGATCCTGCCAGTAGTCATACGCTCGTCTCAAAGATTAAGCCATGCATGTCTAAGTAAAAATGACTCTTTACTGTGAAACTGCGAACGGCTCATTATATCAGTTATAGTTTACTTGATAGTACCTTACTACTTGGATACCCGTAGTAATTCTAGAGCTAATACATGCATCAACTCCCAACTCACGACGGGACGCGTTTATTAGATCGAAACCCATATTTTTGGTGAATCATAATAACTGTGCGAATCGCATGGCCTTGCGCCGGCGATGAATCAATCAAGTTTCTGCCCTATCAGCTTTCGATGGTAGGGTATTGGCCTACCATGGCGGTAACGGGTAACGGAGAATTAGGGTTCGATTCCGGAGAGGGAGCCTGAGAAACGGCTACCACATC…
Pseudofungi	MAST-1	MAST-1C	JQ956064	969	PR2_v5.0.0	-	TTTCTGGCAGGAGCGACCGGTCCGCCGCAAGGTGTGCACTAGTGTTGTCTCCAGTCATCTTTGTGGGAACTGCTCTGGCATTAGTTTGTCGGGGTTAGGGAACACATCGTTTACTGTGAAAAAATTAGAGTGTTTAAAGCAGGCTTATGCCGTTGAATACATTAGCATGGAATAATAAGATAGGACTTTGGTGGTCTATTTTGTTGGTTTGCACACCAAGGTAATGATTAATAGGGATAGTTGGGGGTATTCGTATTTAATTGTCAGAGGTGAAATTCTTGGATTTATGAAAGACGAACTACTGCGAAAGCATTTACCAAAGATGTTTTCATTAATCAAGAACGAAAGTTAGGGGATCGAAGATGATTAGATACCATCGTAGTCTTAACCATAAACTAT…
Pseudofungi	MAST-1	MAST-1C	EU545681	961	PR2_v5.0.0	-	GATAGTACCTTACTGCTTGGATACCCGTAGTAATTCTAGAGCTAATACATGCATCAACGCCCAATCGGGCCGCGTTTATTAGATAGAAACCCATATTTTTGGTGAATCATAATAACTGTGCGAATCGCATGGGTTTACCCCGGCGATGAATCAATCAAGTTTCTGCCCTATCAGCTTTCGATGGTAGGGTATTGGCCTACCATGGCGTTAACGGGTAACGGAGAATTAGGGTTCGATTCCGGAGAGGGAGCCTGAGAAACGGCTACCACATCCAAGGAAGGCAGCAGGCGCGTAAATTACCCAATCCTGACACAGGGAGGTAGTGACAATAAATAACAATGCCGGGCTTTTTCAAGTCTGGCAATTGGAATGAGAACAATTTAAATCCCTTAACGAGGA…
Pseudofungi	MAST-1	MAST-1C	DQ121424	1651	PR2_v5.0.0	-	CTCTTTACTGTGAAACTGCGAACGGCTCATTATATCAGTTATAGTTTACTTGATAGTACCTTACTACTTGGATACCCGTAGTAATTCTAGAGCTAATACATGCATCAACGCCCAATCGGGCCGCGTTTATTAGATAGAAACCCATATTTTTGGAGAATCATAATAACTGTGCGAATCGCATGGGTTTACCCCGGCGATGAATCAATCAAGTTTCTGCCCTATCAGCTTTCGATGGTAGGGTATTGGCCTACCATGGCGTTAACGGGTAACGGAGAATTAGGGTTCGATTCCGGAGAGGGAGCCTGAGAAACGGCTACCACATCCAAGGATGGCAGCAGGCGCATAAATTACCCAATCCTGACACAGGGAGGTAGTGACAATAAATAACAATGCCGGGCT…
Pseudofungi	MAST-1	MAST-1C	EU545659	963	PR2_v5.0.0	-	GATAGTACCTTACTACTTGGATACCCGTAGTAATTCTAGAGCTAATACATGCATCAACGCCCAATCGGGCCGCGTTTATTAGATAGAAACCCATATTTTTGGTGAATCATAATAACTGTGCGAATCGCATGGGTTTACCCCGGCGATGAATCAATCAAGTTTCTGCCCTATCAGCTTTCGATGGTAGGGTATTGGCCTACCATGGCGTTAACGGGTAACGGAGAATTAGGGTTCGATTCCGGAGAGGGAGCCTGAGAAACGGCTACCACATCCAAGGAAGGCAGCAGGCGCGTAAATTACCCAATCCTGACACAGGGAGGTAGTGACAATAAATAACAATGCCGGGCTTTTTCAAGTCTGGCAATTGGAATGAGAACAATTTAAATCCCTTAACGAGGA…
Pseudofungi	MAST-1	MAST-1C	JQ956225	972	PR2_v5.0.0	-	TTAAAAAGCTCGTAGTTGGATTTCTGGCAGGAGCGACCGGTCCGCCGCAAGGTGTGCACTAGGTTGTCTCCAGTCATCTTTGTGGGAACTGCTCTGGCATTAGTTTGTCGGGGTTAGGGAACACATCGTTTACTGTGAAAAAATTAGAGTGTTTAAAGCAGGCTTATGCCGTTGAATACATTAGCATGGAATAATAAGATAGGACTTTGGTGGTCTATTTTGTTGGTTTGCACACCAAGGTAATGATTAATAGGGATAGTTGGGGGTATTCGTATTTAATTGTCAGAGGTGAAATTCTTGGATTTATGAAAGACGAACTACTGCGAAAGCATTTACCAAAGATGTTTTCATTAATCAAGAACGAAAGTTAGGGGATCGAAGATGATTAGATACCATCGT…
Pseudofungi	MAST-1	MAST-1C	EU545707	962	PR2_v5.0.0	-	GATAGTACCTTACTACTTGGATACCCGTAGTAATTCTAGAGCTAATACATGCATCAACGCCCAATCGGGCCGCGTTTATTAGATAGAAACCCATATTTTTGGTGAATCATAATAACTGTGCGAATCGCATGGGTTTACCCCGGCGATGAATCAATCAAGTTTCTGCCCTATCAGCTTTCGATGGTAGGGTATTGGCCTACCATGGCGTTAACGGGTAACGGAGAATTAGGGTTCGATTCCGGAGAGGGAGCCTGAGAAACGGCTACCACATCCAAGGAAGGCAGCAGGCGCGTAAATTACCCAATCCTGACACAGGGAGGTAGTGACAATAAATAACAATGCCGGGCTTTTTCAAGTCTGGCAATTGGAATGAGAACAATTTAAATCCCTTAACGAGGA…
Pseudofungi	MAST-1	MAST-1C	EU499994	800	PR2_v5.0.0	-	AGAAACGGCTACCACATCCAAGGAAGGCAGCAGGCGCGTAAATTACCCAATCCTGACACAGGGAGGTAGTGACAATAAATAACAATGCCGGGCTTTTTCAAGTCTGGCAATTGGAATGAGAACAATTTAAATCCCTTAACGAGGATCAATTGGAGGGCAAGTCTGGTGCCAGCAGCCGCGGTAATTCCAGCTCCAATAGCGTATATTAAAGTTGCTGCAGTTAAAAAGCTCGTAGTTGGATTTCTGGCAGGAGCGACCGGTCCGCCGCAAGGTGTGCACTAGGTCGTCTCCAGTCATCTTTGTGGGAACTGCTCTGGCATTAGGTTGTCGGGGTTAGGGAACACATCGTTTACTGTGAAAAAATTAGAGTGTTTAAAGCAGGCTTATGCCGTTGAATAC…
Pseudofungi	MAST-1	MAST-1C	DQ310191	1552	PR2_v5.0.0	-	GAATCTGCGAACGGCTCATTATATCAGTTATAGTTTACTTGATAGTACCTTACTACTTGGATACCCGTAGTAATTCTAGAGCTAATACATGCATCAACTCCCAACTCACGACGGGACGCGTTTATTAGATCGAAACCCATATTTTTGGTGAATCATAATAACTGTGCGAATCGCATGGCCTTGCGCCGGCGATGAATCAATCAAGTTTCTGCCCTATCAGCTTTCGATGGTAGGGTATTGGCCTACCATGGCGGTAACGGGTAACGGAGAATTAGGGTTCGATTCCGGAGAGGGAGCCTGAGAAACGGCTACCACATCCAAGGAAGGCAGCAGGCGCGTAAATTACCCAATCCTGACACAGGGAGGTAGTGACAATAAATAACAATGCCGGGCTTTTTC…
Pseudofungi	MAST-1	MAST-1C	JQ956221	963	PR2_v5.0.0	-	TTAAAAAGCTCGTAGTTGGATTTCTGGCAGGAGCGACCGGTCCGCCGCAAGGTGTGCACTAGGTTGTCTCCAGTCATCTTTGTGGGAACTGCTCTGGCATTAGTTTGTCGGGGTTAGGGAACACATCGTTTACTGTGAAAAAATTAGAGTGTTTAAAGCAGGCTTATGCCGTTGAATACATTAGCATGGAATAATAAGATAGGACTTTGGTGGTCTATTTTGTTGGTTTGCACACCAAGGTAATGATTAATAGGGATAGTTGGGGGTATTCGTATTTAATTGTCAGAGGTGAAATTCTTGGATTTATGAAAGACGAACTACTGCGAAAGCATTTACCAAAGATGTTTTCATTAATCAAGAACGAAAGTTAGGGGATCGAAGATGATTAGATACCATCGT…
Pseudofungi	MAST-1	MAST-1C	HQ868402	880	PR2_v5.0.0	-	CAGCCGCGGTAATTCCAGCTCCAATAGCGTATATTAATGTTGTTGCAGTTAAAAAGCTCGTAGTTGGATTTCTGGTGGGAGCGGCCGGTCCGCCGTAAGGTGTGTACTTGGTTGTCTCCTGTCATCCTTGTGGGAACTGCTCTGGCATTAAGTTGTCGGGGTTAGGGAACACATCGTTTACTGTGAAAAAATTAGAGTGTTTAAAGCAGGCTTATGCCGTTGAATACATTAGCATGGAATAATAAGATAGGACTTTGGCGTCTATTTTGTTGGTTTGCACACCAAGGTAATGATTAATAGGGATAGTTGGGGGTATTCGTATTTAATTGTCAGAGGTGAAATTCTTGGATTTATGAAAGACGAACTTCTGCGAAAGCATTTACCAAAGATGTTTTCATT…
Pseudofungi	MAST-1	MAST-1C	GQ344688	884	PR2_v5.0.0	-	AAAGCTCGTAGTTGGATTTCTGGCAGGAGCGACCGGTCCGCCGCAAGGTGTGCACTAGGTCGTCTCCAGTCATCTTTGTGGGAACTGCTCTGGCATTAGGTTGTCGGGGTTAGGGAACACATCGTTTACTGTGAAAAAATTAGAGTGTTTAAAGCAGGCTTATGCCGTTGAATACATTAGCATGGAATAATAAGATAGGACTTTGGTGGTCTATTTTGTTGGTTTGCACACCAAGGTAATGATTAATAGGGATAGTTGGGGGTATTCGTATTTAATTGTCAGAGGTGAAATTCTTGGATTTATGAAAGACGAACTACTGCGAAAGCATTTACCAAAGATGTTTTCATTAATCAAGAACGAAAGTTAGGGGATCGAAGATGATTAGATACCATCGTAGTC…
Pseudofungi	MAST-1	MAST-1C	EU545722	960	PR2_v5.0.0	-	AGTACCTTACTACTTGGATACCCGTAGTAATTCTAGAGCTAATACATGCATCAACGCCCAATCGGGCCGCGTTTATTAGATAGAAACCCATATTTTTGGTGAATCATAATAACTGTGCGAATCGCATGGGTTTACCCCGGCGATGAATCAATCAAGTTTCTGCCCTATCAGCTTTCGATGGTAGGGTATTGGCCTACCATGGCGTTAACGGGTAACGGAGAATTAGGGTTCGATTCCGGAGAGGGAGCCTGAGAAACGGCTACCACATCCAAGGAAGGCAGCAGGCGCGTAAATTACCCAATCCTGACACAGGGAGGTAGTGACAATAAATAACAATGCCGGGCTTTTTCAAGTCTGGCAATTGGAATGAGAACAATTTAAATCCCTTAACGAGGATCA…
Pseudofungi	MAST-1	MAST-1C	FN690673	1680	PR2_v5.0.0	-	AGCCATGCATGTCTAAGTAAAAATAACTCTTTACTGTGAAACTGCGAACGGCTCATTATATCAGTTATAGTTTACTTGATAGTACCTTACTACTTGGATACCCGTAGTAATTCTAGAGCTAATACATGCATCAACGCCCAATCGGGCCGCGTTTATTAGATAGAAACCCATATTTTTGGTGAATCATAATAACTGTGCGAATCGCATGGGTTTACCCCGGCGATGAATCAATCAAGTTTCTGCCCTATCAGCTTTCGATGGTAGGGTATTGGCCTACCATGGCGTTAACAGGTAACGGAGAATTAGGGTTCGATTCCGGAGAGGGAGCCTGAGAAACGGCTACCACATCCAAGGAAGGCAGCAGGCGCGTAAATTACCCAATCCTGACACAGGGAGGTA…
Pseudofungi	MAST-1	MAST-1C	GU822955	1074	PR2_v5.0.0	-	CGGTAATTCCAGCTCCAATAGCGTATATTAATGTTGTTGCAGTTAAAAAGCTCGTAGTTGGATTTCTGGTGGGAGCGGCCGGTCCGCCGTAAGGTGTGTACTTGGTTGTCTCCTGTCATCCTTGTGGGAACTGCTCTGGCATTAAGTTGTCGGGGTTAGGGAACACATCGTTTACTGTGAAAAAATTAGAGTGTTTAAAGCAGGCTTATGCCGTTGAATACATTAGCATGGAATAATAAGATAGGACTTTGGCGTCTATTTTGTTGGTTTGCACACCAAGGTAATGATTAATAGGGATAGTTGGGGGTATTCGTATTTAATTGTCAGAGGTGAAATTCTTGGATTTATGAAAGACGAACTTCTGCGAAAGCATTTACCAAAGATGTTTTCATTAATCAA…
Pseudofungi	MAST-1	MAST-1C	JQ956236	966	PR2_v5.0.0	-	TTAAAAAGCTCGTAGTTGGATTTCTGGTGGGAGTGGCCGGTCCGCCGTAAGGTGTGTACTTGGTTGTCTCCCGTCATCCTTGTGGGAACTGCTCTGGCATTAAGTTGTCGGGGTTAGGGAACACATCGTTTACTGTGAAAAAATTAGAGTGTTTAAAGCAGGCTTATGCCGTTGAATACATTAGCATGGAATAATAAGATAGGACTTTGGCGTCTATTTTGTTGGTTTGCACACCAAGGTAATGATTAATAGGGATAGTTGGGGGTATTCGTATTTAATTGTCAGAGGTGAAATTCTTGGATTTATGAAAGACGAACTTCTGCGAAAGCATTTACCAAAGATGTTTTCATTAATCAAGAACGAAAGTTAGGGGATCGAAGATGATTAGATACCATCGTA…
Pseudofungi	MAST-1	MAST-1C	HQ870568	852	PR2_v5.0.0	-	ATTCCAGCTCCAATAGCGTATATTAAAGTTGTTGCAGTTAAAAAGCTCGTAGTTGGATTTCTGGCAGGAGCGACCGGTCCGCCGCAAGGTGTGCACTAGGTTGTCTCCAGTCATCTTTGTGGGAACTGCTCTGGCATTAGGTTGTCGGGGTTAGGGAACACATCGTTTACTGTGAAAAAATTAGAGTGTTTAAAGCAGGCTTATGCCGTTGAATACATTAGCATGGAATAATAAGATAGGACTTTGGTGGTCTATTTTGTTGGTTTGCACACCAAGGTAATGATTAATAGGGATAGTTGGGGGTATTCGTATTTAATTGTCAGAGGTGAAATTCTTGGATTTATGAAAGACGAACTACTGCGAAAGCATTTACCAAAGATGTTTTCATTAATCAAGAAC…
Pseudofungi	MAST-1	MAST-1C	HQ865196	887	PR2_v5.0.0	-	GTGCCAGCAGCCGCGGTAATTCCAGCTCCAATAGCGTATATTAAAGTTGTTGCAGTTAAAAAGCTCGTAGTTGGATTTCTGGCAGGAGCGACCGGTCCGCCGCAAGGTGTGCACTAGGTTGTCTCCAGTCATCTTTGTGGGAACTGCTCTGGCATTAGGTTGTCGGGGTTAGGGAACACATCGTTTACTGTGAAAAAATTAGAGTGTTTAAAGCAGGCTTATGCCGTTGAATACATTAGCATGGAATAATAAGATAGGACTTTGGTGGTCTATTTTGTTGGTTTGCACACCAAGGTAATGATTAATAGGGATAGTTGGGGGTATTCGTATTTAATTGTCAGAGGTGAAATTCTTGGATTTATGAAAGACGAACTACTGCGAAAGCATTTACCAAAGATG…
Pseudofungi	MAST-1	MAST-1C	HM369700	1187	PR2_v5.0.0	-	CCGCGGTAATTCCAGCTCCAATAGCGTATATTAATGTTGTTGCAGTTAAAAAGCTCGTAGTTGGATTTCTGGTGGGAGCGGCCGGTCCGCCGTAAGGTGTGTACTTGGTTGTCTCCTGTCATCCTTGTGGGAACTGCTCTGGCATTAAGTTGTCGGGGTTAGGGAACACATCGTTTACTGTGAAAAAATTAGAGTGTTTAAAGCAGGCTTATGCCGTTGAATACATTAGCATGGAATAATAAGATAGGACTTTGGCGTCTATTTTGTTGGTTTGCACACCAAGGTAATGATTAATAGGGATAGTTGGGGGTATTCGTATTTAATTGTCAGAGGTGAAATTCTTGGATTTATGAAAGACGAACTTCTGCGAAAGCATTTACCAAAGATGTTTTCATTAAT…
Pseudofungi	MAST-1	MAST-1C	HQ869382	872	PR2_v5.0.0	-	GCCGCGGTAATTCCAGCTCCAATAGCGTATATTAAAGTTGTTGCAGTTAAAAAGCTCGTAGTTGGATTTCTGGCAGGAGCGACCGGTCCGCCGCAAGGTGTGCACTAGGTTGTCTCCAGTCATCTTTGTGGGAACTGCTCTGGCATTAGGTTGTCGGGGTTAGGGAACACATCGTTTACTGTGAAAAAATTAGAGTGTTTAAAGCAGGCTTATGCCGTTGAATACATTAGCATGGAATAATAAGATAGGACTTTGGTGGTCTATTTTGTTGGTTTGCACACCAAGGTAATGATTAATAGGGATAGTTGGGGGTATTCGTATTTAATTGTCAGAGGTGAAATTCTTGGATTTATGAAAGACGAACTACTGCGAAAGCATTTACCAAAGATGTTTTCATTA…
Pseudofungi	MAST-1	MAST-1C	JQ782066	1779	PR2_v5.0.0	-	CCTGGTTGATCCTGCCAGTAGTCATACGCTCGTCTCAAAGATTAAGCCATGCATGTCTAAGTAAAAATAACTCTTTACTGTGAAACTGCGAACGGCTCATTATATCAGTTATAGTTTACTTGATAGTACCTTACTACTTGGATACCCGTAGTAATTCTAGAGCTAATACATGCATCAACGCCCAATCGGGCCGCGTTTATTAGATAGAAACCCATATTTTTGGTGAATCATAATAACTGTGCGAATCGCATGGGTTTACCCCGGCGATAAATCAATCAAGTTTCTGCCCTATCAGCTTTCGATGGTAGGGTATTGGCCTACCATGGCGTTAACGGGTAACGGAGAATTAGGGTTCGATTCCGGAGAGGGAGCCTGAGAAACGGCTACCACATCCAAGGA…
Pseudofungi	MAST-1	MAST-1C	HQ869312	872	PR2_v5.0.0	-	GCCGCGGTAATTCCAGCTCCAATAGCGTATATTAAAGTTGTTGCAGTTAAAAAGCTCGTAGTTGGATTTCTGGCAGGAGCGACCGGTCCGCCGCAAGGTGTGCACTAGGTTGTCTCCAGTCATCTTTGTGGGAACTGCTCTGGCATTAGGTTGTCGGGGTTAGGGAACACATCGTTTACTGTGAAAAAATTAGAGTGTTTAAAGCAGGCTTATGCCGTTGAATACATTAGCATGGAATAATAAGATAGGACTTTGGTGGTCTATTTTGTTGGTTTGCACACCAAGGTAATGATTAATAGGGATAGTTGGGGGTATTCGTATTTAATTGTCAGAGGTGAAATTCTTGGATTTATGAAAGACGAACTACTGCGAAAGCATTTACCAAAGATGTTTTCATTA…
Pseudofungi	MAST-1	MAST-1C	HM561243	915	PR2_v5.0.0	-	TTAAAAAGCTCGTAGTTGTAATTTCTGGCAGGAGCGACCGGTCCGCCGCAAGGTGTGCACTAGGTTGTCTCCAGTCATCTTTGTGGGAACTGCTCTGGCATTAGTTTGTCGGGGTTAGGGAACACATCGTTTACTGTGAAAAAATTAGAGTGTTTAAAGCAGGCTTATGCCGTTGAATACATTAGCATGGAATAATAAGATAGGACTTTGGTGGTCTATTTTGTTGGTTTGCACACCAAGGTAATGATTAATAGGGATAGTTGGGGGTATTCGTATTTAATTGTCAGAGGTGAAATTCTTGGATTTATGAAAGACGAACTACTGCGAAAGCATTTACCAAAGATGCTTTCATTAATCAAGAACGAAAGTTAGGGGATCGAAGATGATTAGATACCATCG…
Pseudofungi	MAST-1	MAST-1C	EU545673	962	PR2_v5.0.0	-	GATAGTACCTTACTACTTGGATACCCGTAGTAATTCTAGAGCTAATACATGCATCAACGCCCAATCGGGCCGCGTTTATTAGATAGAAACCCATATTTTTGGTGAATCATAATAACTGTGCGAATCGCATGGGTTTACCCCGGCGATGAATCAATCAAGTTTCTGCCCTATCAGCTTTCGATGGTAGGGTATTGGCCTACCATGGCGTTAACGGGTAACGGAGAATTAGGGTTCGATTCCGGAGAGGGAGCCTGAGAAACGGCTACCACATCCAAGGAAGGCAGCAGGCGCGTAAATTACCCAATCCTGACACAGGGAGGTAGTGACAATAAATAACAATGCCGGGCTTTTTCAAGTCTGGCAATTGGAATGAGAACAATTTAAATCCCTTAACGAGGA…
Pseudofungi	MAST-1	MAST-1C	JQ956049	912	PR2_v5.0.0	-	TTCTGGCAGGAGCGACCGGTCCGCCGCAAGGTGTGCACTAGGTTGTCTCCAGTCATCTTTGTGGGAACTGCTCTGGCATTAGGTTGTCGGGGTTAGGGAACACATCGTTTACTGTGAAGAAATTAGAGTGTTTAAAGCAGGCTTATGCCGTTGAATACATTAGCATGGAATAATAAGATAGGACTTTGGTGGTCTATTTTGTTGGTTTGCACACCAAGGTAATGATTAATAGGGATAGTTGGGGGTATTCGTATTTAATTGTCAGAGGTGAAATTCTTGGATTTATGAAAGACGAACTACTGCGAAAGCATTTACCAAAGATGTTTTCATTAATCAAGAACGAAAGTTAGGGGATCGAAGATGATTAGATACCATCGTAGTCTTAACCATAAACTATGC…
Pseudofungi	MAST-1	MAST-1C	EU545691	961	PR2_v5.0.0	-	GATAGTACCTTACTACTTGGATACCCGTAGTAATTCTAGAGCTAATACATGCATCAACGCCCAATCGGGCCGCGTTTATTAGATAGAAACCCATATTTTTGGTGAATCATAATAACTGTGCGAATCGCATGGGTTTACCCCGGCGATGAATCAATCAAGTTTCTGCCCTATCAGCTTTCGATGGTAGGGTATTGGCCTACCATGGCGTTAACGGGTAACGGAGAATTAGGGTTCGATTCCGGAGAGGGAGCCTGAGAAACGGCTACCACATCCAAGGAAGGCAGCAGGCGCGTAAATTACCCAATCCTGACACAGGGAGGTAGTGACAATAAATAACAATGCCGGGCTTTTTCAAGTCTGGCAATTGGAATGAGAACAATTTAAATCCCTTAACGAGGA…
Pseudofungi	MAST-1	MAST-1C	HQ867525	884	PR2_v5.0.0	-	GTGCCAGCAGCCGCGGTAATTCCAGCTCCAATAGCGTATATTAATGTTGTTGCAGTTAAAAAGCTCGTAGTTGGATTTCTGGTGGGAGCGGCCGGTCCGCCGTAAGGTGTGTACTTGGTTGTCTCCTGTCATCCTTGTGGGAACTGCTCTGGCATTAAGTTGTCGGGGTTAGGGAACACATCGTTTACTGTGAAAAAATTAGAGTGTTTAAAGCAGGCTTATGCCGTTGAATACATTAGCATGGAATAATAAGATAGGACTTTGGCGTCTATTTTGTTGGTTTGCACACCAAGGTAATGATTAATAGGGATAGTTGGGGGTATTCGTATTTAATTGTCAGAGGTGAAATTCTTGGATTTATGAAAGACGAACTTCTGCGAAAGCATTTACCAAAGATGT…
Pseudofungi	MAST-1	MAST-1C	HM369715	1103	PR2_v5.0.0	-	CTCGTAGTTGGATTTCTGGTGGGAGCGGCCGGTCCGCCGCAAGGTGTGTACTTGGTTGTCTCCTGTCATCCTTGTGGGAACTGCTCTGGCATTAAGTTGTCGGGGTTAGGGAACACATCGTTTACTGTGAAAAAATTAGAGTGTTTAAAGCAGGCTTATGCCGTTGAATACATTAGCATGGAATAATAAGATAGGACTTTGGCGTCTATTTTGTTGGTTTGCACACCAAGGTAATGATTAATAGGGATAGTTGGGGGTATTCGTATTTAATTGTCAGAGGTGAAATTCTTGGATTTATGAAAGACGAACTTCTGCGAAAGCATTTACCAAAGATGTTTTCATTAATCAAGAACGAAAGTTAGGGGATCGAAGATGATTAGATACCATCGTAGTCTTAAC…
Pseudofungi	MAST-1	MAST-1C	JQ956217	962	PR2_v5.0.0	-	TTAAAAAGCTCGTAGTTGGATTTCTGGCAGGAGCGACCGGTCCGCCGCAAGGTGTGCACTAGGTTGTCTCCAGTCATCTTTGTGGGAACTGCTCTGGCATTAGTTTGTCGGGGTTAGGGAACACATCGTTTACTGTGAAAAAATTAGAGTGTTTAAAGCAGGCTTATGCCGTTGAATACATTAGCATGGAATAATAAGATAGGACTTTGGTGGTCTATTTTGTTGGTTTGCACACCAAGGTAATGATTAATAGGGATAGTTGGGGGTATTCGTATTTAATTGTCAGAGGTGAAATTCTTGGATTTATGAAAGACGAACTACTGCGAAAGCATTTACCAAAGATGTTTTCATTAATCAAGAACGAAAGTTAGGGGATCGAAGATGATTAGATACCATCGT…
Pseudofungi	MAST-1	MAST-1C	HQ865298	887	PR2_v5.0.0	-	GTGCCAGCAGCCGCGGTAATTCCAGCTCCAATAGCGTATATTAAAGTTGTTGCAGTTAAAAAGCTCGTAGTTGGATTTCTGGCAGGAGCGACCGGTCCGCCGCAAGGTGTGCACTAGGTTGTCTCCAGTCATCTTTGTGGGAACTGCTCTGGCATTAGGTTGTCGGGGTTAGGGAACACATCGTTTACTGTGAAAAAATTAGAGTGTTTAAAGCAGGCTTATGCCGTTGAATACATTAGCATGGAATAATAAGATAGGACTTTGGTGGTCTATTTTGTTGGTTTGCACACCAAGGTAATGATTAATAGGGATAGTTGGGGGTATTCGTATTTAATTGTCAGAGGTGAAATTCTTGGATTTATGAAAGACGAACTACTGCGAAAGCATTTACCAAAGATG…
Pseudofungi	MAST-1	MAST-1C	AB275037	1674	PR2_v5.0.0	-	TGTCTAAGTAAAAATAACTCTTTACTGTGAAACTGCGAACGGCTCATTATATCAGTTATAGTTTACTTGATAGTACCTTACTACTTGGATACCCGTAGTAATTCTAGAGCTAATACATGCATCAACGCCCAATCGGGCCGCGTTTATTAGATAGAAACCCATATTTTTGGTGAATCATAATAACTGTGCGAATCGCATGGGTTTACCCCGGCGATGAATCAATCAAGTTTCTGCCCTATCAGCTTTCGATGGTAGGGTATTGGCCTACCATGGCGTTAACGGGTAACGGAGAATTAGGGTTCGATTCCGGAGAGGGAGCCTGAGAAACGGCTACCACATCCAAGGAAGGCAGCAGGCGCGTAAATTACCCAATCCTGACACAGGGAGGTAGTGACAATA…
Pseudofungi	MAST-1	MAST-1C	FJ971922	950	PR2_v5.0.0	-	TTGGATTTCTGGTGGGAGTGGCCGGTCCGCCGTAAGGTGTGTACTTGGTTGCCTCCTGTCATCCTTGTGGGAACTGCTCTGGCATTAAGTTGTCGGGGTTAGGGAACACATCGTTTACTGTGAAAAAATTAGAGTGTTTAAAGCAGGCTTATGCCGTTGAATACATTAGCATGGAATAATAAGATAGGACTTTGGCGTCTATTTTGTTGGTTTGCACACCAAGGTAATGATTAATAGGGATAGTTGGGGGTATTCGTATTTAATTGTCAGAGGTGAAATTCTTGGATTTATGAAAGACGAACTTCTGCGAAAGCATTTACCAAAGATGTTTTCATTAATCAAGAACGAAAGTTAGGGGATCGAAGATGATTAGATACCATCGTAGTCTTAACCATAAAC…
Pseudofungi	MAST-1	MAST-1C	AF372760	1656	PR2_v5.0.0	-	GAAACTGTGAATGGCTCATTATATCAGTTATAGTTTACTTGATAGTACCTTACTACTTGGATACCCGTAGTAATTCTAGAGCTAATACATGCATCAACGCCCAATCGGGCCGCGTTTATTAGATAGAAACCCATATTTTTGGTGAATCATAATAACTGTGCGAATCGCATGGGTTTACCCCGGCGATGAATCAATCAAGTTTCTGCCCTATCAGCTTTCGATGGTAGGGTATTGGCCTACCATGGCGTTAACGGGTAACGGAGAATTAGGGTTCGATTCCGGAGAGGGAGCCTGAGAAACGGCTACCACATCCAAGGAAGGCAGCAGGCGCGTAAATTACCCAATCCTGACACAGGGAGGTAGTGACAATAAATAACAATGCCGGGCTTTTTTAAGTCT…
Pseudofungi	MAST-1	MAST-1C	EU545776	971	PR2_v5.0.0	-	TTGATAGTACCTTACTACTTGGATACCCGTAGTAATTCTAGAGCTAATACATGCATCAACGCCCAATCGGGCCGCGTTTATTAGATAGAAACCCATATTTTTGGTGAATCATAATAACTGTGCGAATCGCATGGGTTTACCCCGGCGATGAATCAATCAAGTTTCTGCCCTATCAGCTTTCGATGGTAGGGTATTGGCCTACCATGGCGTTAACGGGTAACGGAGAATTAGGGTTCGATTCCGGAGAGGGAGCCTGAGAAACGGCTACCACATCCAAGGAAGGCAGCAGGCGCGTAAATTACCCAATCCTGACACAGGGAGGTAGTGACAATAAATAACAATGCCGGGCTTTTTCAAGTCTGGCAATTGGAATGAGAACAATTTAAATCCCTTAACGAG…
Pseudofungi	MAST-1	MAST-1C	EU545721	962	PR2_v5.0.0	-	GATAGTACCTTACTACTTGGATACCCGTAGTAATTCTAGAGCTAATGCATGCATCAACGCCCAATCGGGCCGCGTTTATTAGATAGAAACCCATATTTTTGGTGAATCATAATAACTGTGCGAATCGCATGGGTTTACCCCGGCGATGAATCAATCAAGTTTCTGCCCTATCAGCTTTCGATGGTAGGGTATTGGCCTACCATGGCGTTAACGGGTAACGGAGAATTAGGGTTCGATTCCGGAGAGGGAGCCTGAGAAACGGCTACCACATCCAAGGAAGGCAGCAGGCGCGTAAATTACCCAATCCTGACACAGGGAGGTAGTGACAATAAATAACAATGCCGGGCTTTTTCAAGTCTGGCAATTGGAATGAGAACAATTTAAATCCCTTAACGAGGA…
Pseudofungi	MAST-1	MAST-1C	HQ865432	884	PR2_v5.0.0	-	CCAGCAGCCGCGGTAATTCCAGCTCCAATAGCGTATATTAATGTTGTTGCAGTTAAAAAGCTCGTAGTTGGATTTCTGGTGGGAGCGGCCGGTCCGCCGTAAGGTGTGTACTTGGTTGTCTCCTGTCATCCTTGTGGGAACTGCTCTGGCATTAAGTTGTCGGGGTTAGGGAACACATCGTTTACTGTGAAAAAATTAGAGTGTTTAAAGCAGGCTTATGCCGTTGAATACATTAGCATGGAATAATAAGATAGGACTTTGGCGTCTATTTTGTTGGTTTGCACACCAAGGTAATGATTAATAGGGATAGTTGGGGGTATTCGTATTTAATTGTCAGAGGTGAAATTCTTGGATTTATGAAAGACGAACTTCTGCGAAAGCATTTACCAAAGATGTTTT…
Pseudofungi	MAST-1	MAST-1C	HQ869331	877	PR2_v5.0.0	-	GCCAGCAGCCGCGGTAATTCCAGCTCCAATAGCGTATATTAAAGTTGTTGCAGTTAAAAAGCTCGTAGTTGGATTTCTGGCAGGAGCGACCGGTCCGCCGCAAGGTGTGCACTAGGTTGTCTCCAGTCATCTTTGTGGGAACTGCTCTGGCATTAGGTTGTCGGGGTTAGGGAACACATCGTTTACTGTGAAAAAATTAGAGTGTTTAAAGCAGGCTTATGCCGTTGAATACATTAGCATGGAATAATAAGATAGGACTTTGGTGGTCTATTTTGTTGGTTTGCACACCAAGGTAATGATTAATAGGGATAGTTGGGGGTATTCGTATTTAATTGTCAGAGGTGAAATTCTTGGATTTATGAAAGACGAACTACTGCGAAAGCATTTACCAAAGATGTT…
Pseudofungi	MAST-1	MAST-1C	JQ956252	990	PR2_v5.0.0	-	AAAAAGCTCGTAGTTGGATTTCTGGTGGGAGTGGCCGGTCCGCCGTAAGGTGTGTACTTGGTTGTCTCCCGTCATCCTTGTGGGAACTGCTCTGGCATTAAGTTGTCGGGGTTAGGGAACACATCGTTTACTGTGAAAAAATTAGAGTGTTTAAAGCAGGCTTATGCCGTTGAATACATTAGCATGGAATAATAAGATAGGACTTTGGCGTCTATTTTGTTGGTTTGCACACCAAGGTAATGATTAATAGGGATAGTTGGGGGTATTCGTATTTAATTGTCAGAGGTGAAATTCTTGGATTTATGAAAGACGAACTTCTGCGAAAGCATTTACCAAAGATGTTTTCATTAATCAAGAACGAAGGTTAGGGGATCGAAGATGATTAGATACCATCGTAGT…
Pseudofungi	MAST-1	MAST-1C	HQ869428	882	PR2_v5.0.0	-	TGCCAGCAGCCGCGGTAATTCCAGCTCCAATAGCGTATATTAAAGTTGTTGCAGTTAAAAAGCTCGTAGTTGGATTTCTGGCAGGAGCGACCGGTCCGCCGCAAGGTGTGCACTAGGTTGTCTCCAGTCATCTTTGTGGGAACTGCTCTGGCATTAGGTTGTCGGGGTTAGGGAACACATCGTTTACTGTGAAAAAATTAGAGTGTTTAAAGCAGGCTTATGCCGTTGAATACATTAGCATGGAATAATAAGATAGGACTTTGGTGGTCTATTTTGTTGGTTTGCACACCAAGGTAATGATTAATAGGGATAGTTGGGGGTATTCGTATTTAATTGTCAGAGGTGAAATTCTTGGATTTATGAAAGACGAACTACTGCGAAAGCATTTACCAAAGATGT…
Pseudofungi	MAST-1	MAST-1C	HQ870307	852	PR2_v5.0.0	-	ATTCCAGCTCCAATAGCGTATATTAATGTTGTTGCAGTTAAAAAGCTCGTAGTTGGATTTCTGGTGGGAGTGGCCGGTCCGCCGTAAGGTGTGTACTTGGTTGTCTCCCGTCATCCTTGTGGGAACTGCTCTGGCATTAAGTTGTCGGGGTTAGGGAACACATCGTTTACTGTGAAAAAATTAGAGTGTTTAAAGCAGGCTTATGCCGTTGAATACATTAGCATGGAATAATAAGATAGGACTTTGGCGTCTATTTTGTTGGTTTGCACACCAAGGTAATGATTAATAGGGATAGTTGGGGGTATTCGTATTTAATTGTCAGAGGTGAAATTCTTGGATTTATGAAAGACGAACTTCTGCGAAAGCATTTACCAAAGATGTTTTCATTAATCAAGAACG…
Pseudofungi	MAST-1	MAST-1C	HQ222483	919	PR2_v5.0.0	-	CTCGTAGTTGGATTTCTGGCAGGAGCGACCGGTCCGCCGCAAGGTGTGCACTAGGTTGTCTCCAGTCATCTTTGTGGGAACTGCTCTGGCATTAGGTTGTCGGGGTTAGGGAACACATCGTTTACTGTGAAAAAATTAGAGTGTTTAAAGCAGGCTTATGCCGTTGAATACATTAGCATGGAATAATAAGATAGGACTTTGGTGGTCTATTTTGTTGGTTTGCACACCAAGGTAATGATTAATAGGGATAGTTGGGGGTATTCGTATTTAATTGTCAGAGGTGAAATTCTTGGATTTATGAAAGACGAACTACTGCGAAAGCATTTACCAAAGATGTTTTCATTAATCAAGAACGAAAGTTAGGGGATCGAAGATGATTAGATACCATCGTAGTCTTAA…
Pseudofungi	MAST-1	MAST-1C	HM369785	1089	PR2_v5.0.0	-	GCTCGTAGTTGGATTTCTGGTGGGAGCGGCCGGTCCGCCGTAAGGTGTGTACTTGGTTGTCTCCTGTCATCCTTGTGGGAACTGCTCTGGCATTAAGTTGTCGGGGTTAGGGAACACATCGTTTACTGTGAAAAAATTAGAGTGTTTAAAGCAGGCTTATGCCGTTGAATACATTAGCATGGAATAATAAGATAGGACTTTGGCGTCTATTTTGTTGGTTTGCACACCAAGGTAATGATTAATAGGGATAGTTGGGGGTATTCGTATTTAATTGTCAGAGGTGAAATTCTTGGATTTATGAAAGACGAACTTCTGCGAAAGCATTTACCAAAGATGCTTTCATTAATCAAGAACGAAAGTTAGGGGATCGAAGATGATTAGATACCATCGTAGTCTTAA…
Pseudofungi	MAST-1	MAST-1C	FJ775666	926	PR2_v5.0.0	-	TTTCTGGCAGGAGCGACCGGTCCGCCGCAAGGTGTGCACTAGGTTGTCTCCAGTCATCTTTGTGGGAACTGCTCTGGCATTAGGTTGTCGGGGTTAGGGAACACATCGTTTACTGCGAAAAAATCAGAGTGTTTAAAGCAGGCTTATGCCGTTGAATACATTAGCATGGAATAATAAGATAGGACTTTGGTGGTCTATTTTGTTGGTTTGCACACCAAGGTAATGATTAATAGGGATAGTTGGGGGTATTCGTATTTAATTGTCAGAGGTGAAATTCTTGGATTTATGAAAGACGAACTACTGCGAAAGCATTTACCAAAGATGTTTTCATTAATCAAGAACGAAAGTTAGGGGATCGAAGATGATTAGATACCATCGTAGTCTTAACCATAAACTATG…
Pseudofungi	MAST-1	MAST-1C	EU087252	876	PR2_v5.0.0	-	GATACCCGTAGTAATTCTAGAGCTAATACATGCATCAACGCCCAATCGGGCCGCGTTTATTAGATAGAAACCCATATTTTTGGTGAATCATAATAACTGTGCGAATCGCATGGGTTTACCCCGGCGATGAATCAATCAAGTTTCTGCCCTATCAGCTTTCGATGGTAGGGTATTGGCCTACCATGGCGTTAACGGGTAACGGAGAATTAGGGTTCGATTCCGGAGAGGGAGCCTGAGAAACGGCTACCACATCCAAGGAAGGCAGCAGGCGCGTAAATTACCCAATCCTGACACAGGGAGGTAGTGACAATAAATAACAATGCCGGGCTTTTTCAAGTCTGGCAATTGGAATGAGAACAATTTAAATCCCTTAACGAGGATCAATTGGAGGGCAAGTCT…
Pseudofungi	MAST-1	MAST-1C	HQ869774	881	PR2_v5.0.0	-	CAGCAGCCGCGGTAATTCCAGCTCCAATAGCGTATATTAAAGTTGTTGCAGTTAAAAAGCTCGTAGTTGGATTTCTGGCAGGAGCGACCGGTCCGCCGCAAGGTGTGCACTAGGTCGTCTCCAGTCATCTTTGTGGGAACTGCTCTGGCATTAGGTTGTCGGGGTTAGGGAACACATCGTTTACTGTGAAAAAATTAGAGTGTTTAAAGCAGGCTTATGCCGTTGAATACATTAGCATGGAATAATAAGATAGGACTTTGGTGGTCTATTTTGTTGGTTTGCACACCAAGGTAATGATTAATAGGGATAGTTGGGGGTATTCGTATTTAATTGTCAGAGGTGAAATTCTTGGATTTATGAAAGACGAACTACTGCGAAAGCATTTACCAAAGATGTTTT…
Pseudofungi	MAST-1	MAST-1C	EU682533	975	PR2_v5.0.0	-	AGTTGGATTTCTGGCAGGAGCGACCGGTCCGCCGCAAGGTGTGCACTAGGTTGTCTCCAGTCATCTTTGTGGGAACTGCTCTGGCATTAGGTTGTCGGGGTTAGGGAACACATCGTTTACTGTGAAAAAATTAGAGTGTTTAAAGCAGGCTTATGCCGTTGAATACATTAGCATGGAATAATAAGATAGGACTTTGGTGGTCTATTTTGTTGGTTTGCACACCAAGGTAATGATTAATAGGGATAGTTGGGGGTATTCGTATTTAATTGTCAGAGGTGAAATTCTTGGATTTATGAAAGACGAACTACTGCGAAAGCATTTACCAAGATGTTTTCATTAATCAAGAACGAAAGTTAGGGGATCGAAGATGATTAGATACCATCGTAGTCTTAACCATAA…
Pseudofungi	MAST-1	MAST-1C	EU087207	875	PR2_v5.0.0	-	GATACCCGTAGTAATTCTAGAGCTAATACATGCATCAACGCCCAATCGGGCCGCGTTTATTAGATAGAAACCCATATTTTTGGTGAATCATAATAACTGTGCGAATCGCATGGGTTTACCCCGGCGATGAATCAATCAAGTTTCTGCCCTATCAGCTTTCGATGGTAGGGTACTGGCCTACCATGGCGTTAACGGGTAACGGAGAATTAGGGTTCGATTCCGGAGAGGGAGCCTGAGAAACGGCTACCACATCCAAGGAAGGCAGCAGGCGCGTAAATTACCCAATCCTGACACAGGGAGGTAGTGACAATAAATAACAATGCCGGGCTTTTTCAAGTCTGGCAATTGGAATGAGAACAATTTAAATCCCTTAACGAGGATCAATTGGAGGGCAAGTCT…
Pseudofungi	MAST-1	MAST-1C	EF527077	1293	PR2_v5.0.0	-	GTCATACGCTCGTCTCAAAGATTAAGCCATGCATGTCTAAGTAAAAATAACTCTTTACTGTGAAACTGCGAACGGCTCATTATATCAGTTATAGTTTACTTGATAGTACCTTACTACTTGGATACCCGTAGTAATTCTAGAGCTAATACATGCATCAACGCCCAATCGGGCCGCGTTTATTAGATAGAAACCCATATTTTTGGTGAATCATAATAACTGTGCGAATCGCATGGGTTTACCCCGGCGATGAATCAATCAAGTTTCTGCCCTATCAGCTTTCGATGGTAGGGTATTGGCCTACCATGGCGTTAACGGGTAACGGAGAATTAGGGTTCGATTCCGGAGAGGGAGCCTGAGAAACGGCTACCACATCCAAGGAAGGCAGCAGGCGCGTAAATT…
Pseudofungi	MAST-1	MAST-1C	HQ869705	879	PR2_v5.0.0	-	AGCCGCGGTAATTCCAGCTCCAATAGCGTATATTAAAGTTGTTGCAGTTAAAAAGCTCGTAGTTGGATTTCTGGCAGGAGCGACCGGTCCGCCGCAAGGTGTGCACTAGGTTGTCTCCAGTCATCTTTGTGGGAACTGCTCTGGCATTAGGTTGTCGGGGTTAGGGAACACATCGTTTACTGTGAAAAAATTAGAGTGTTTAAAGCAGGCTTATGCCGTTGAATACATTAGCATGGAATAATAAGATAGGACTTTGGTGGTCTATTTTGTTGGTTTGCACACCAAGGTAATGATTAATAGGGATAGTTGGGGGTATTCGTATTTAATTGTCAGAGGTGAAATTCTTGGATTTATGAAAGACGAACTACTGCGAAAGCATTTACCAAAGATGTTTTCATT…
Pseudofungi	MAST-1	MAST-1C	HM369747	1088	PR2_v5.0.0	-	CTCGTAGTTGGATTTCTGGTGGGAGCGGCCGGTCCGCCGTAAGGTGTGTACTTGGTTGTCTCCTGTCATCCTTGTGGGAACTGCTCTGGCATTAAGTTGTCGGGGTTAGGGAACACATCGTTTACTGTGAAAAAATTAGAGTGTTTAAAGCAGGCTTATGCCGTTGAATACATTAGCATGGAATAATAAGATAGGACTTTGGCGTCTATTTTGTTGGTTTGCACACCAAGGTAATGATTAATAGGGATAGTTGGGGGTATTCGTATTTAATTGTCAGAGGTGAAATTCTTGGATTTATGAAAGACGAACTTCTGCGAAAGCATTTACCAAAGATGTTTTCATTAATCAAGAACGAAAGTTAGGGGATCGAAGATGATTAGATACCATCGTAGTCTTAAC…
Pseudofungi	MAST-1	MAST-1C	JQ955839	969	PR2_v5.0.0	-	GTTAAAAAGCTCGTAGTTGGATTTCTGGTGGGAGTGGCCGGTCCGCCGTAAGGTGTGTACTTGGTTGTCTCCCGTCATCCTTGTGGGAACTGCTCTGGCATTAAGTTGTCGGGGTTAGGGAACACATCGTTTACTGTGAAAAAATTAGAGTGTTTAAAGCAGGCTTATGCCGTTGAATACATTAGCATGGAATAATAAGATAGGACTTTGGCGTCTATTTTGTTGGTTTGCACACCAAGGTAATGATTAATAGGGATAGTTGGGGGTATTCGTATTTAATTGTCAGAGGTGAAATTCTTGGATTTATGAAAGACGAACTTCTGCGAAAGCATTTACCAAAGATGTTTTCATTAATCAAGAACGAAAGTTAGGGGATCGAAGATGATTAGATACCATCGT…
Pseudofungi	MAST-1	MAST-1C	HQ869329	879	PR2_v5.0.0	-	TGCCAGCAGCCGCGGTAATTCCAGCTCCAATAGCGTATATTAAAGTTGTTGCAGTTAAAAAGCTCGTAGTTGGATTTCTGGCAGGAGCGACCGGTCCGCCGCAAGGTGTGCACTAGGTCGTCTCCAGTCATCTTTGTGGGAACTGCTCTGGCATTAGGTTGTCGGGGTTAGGGAACACATCGTTTACTGTGAAAAAATTAGAGTGTTTAAAGCAGGCTTATGCCGTTGAATACATTAGCATGGAATAATAAGATAGGACTTTGGTGGTCTATTTTGTTGGTTTGCACACCAAGGTAATGATTAATAGGGATAGTTGGGGGTATTCGTATTTAATTGTCAGAGGTGAAATTCTTGGATTTATGAAAGACGAACTACTGCGAAAGCATTTACCAAAGATGT…
Pseudofungi	MAST-1	MAST-1C	HM369693	1231	PR2_v5.0.0	-	CCGCGGTAATTCCAGCTCCAATAGCGTATATTAATGTTGTTGCAGTTAAAAAGCTCGTAGTTGGATTTCTGGTGGGAGCGGCCGGTCCGCCGTAAGGTGTGTACTTGGTTGTCTCCTGTCATCCTTGTGGGAACTGCTCTGGCATTAAGTTGTCGGGGTTAGGGAACACATCGTTTACTGTGAAAAAATTAGAGTGTTTAAAGCAGGCTTATGCCGTTGAATACATTAGCATGGAATAATAAGATAGGACTTTGGCGTCTATTTTGTTGGTTTGCACACCAAGGTAATGATTAATAGGGATAGTTGGGGGTATTCGTATTTAATTGTCAGAGGTGAAATTCTTGGATTTATGAAAGACGAACTTCTGCGAAAGCATTTACCAAAGATGATTTTCATTAA…
Pseudofungi	MAST-1	MAST-1C	HQ870407	852	PR2_v5.0.0	-	TCCAGCTCCAATAGCGTATATTAATGTTGTTGCAGTTAAAAAGCTCGTAGTTGGATTTCTGGTGGGAGTGGCCGGTCCGCCGTAAGGTGTGTACTTGGTTGTCTCCCGTCATCCTTGTGGGAACTGCTCTGGCATTAAGTTGTCGGGGTTAGGGAACACATCGTTTACTGTGAAAAAATTAGAGTGTTTAAAGCAGGCTTATGCCGTTGAATACATTAGCATGGAATAATAAGATAGGACTTTGGCGTCTATTTTGTTGGTTTGCACACCAAGGTAATGATTAATAGGGATAGTTGGGGGTATTCGTATTTAATTGTCAGAGGTGAAATTCTTGGATTTATGAAAGACGAACTTCTGCGAAAGCATTTACCAAAGATGTTTTCATTAATCAAGAACGAA…
Pseudofungi	MAST-1	MAST-1C	JQ956165	981	PR2_v5.0.0	-	TTAAAAAGCTCGTAGTTGGATTTCTGGTGGGAGTGGCCGGTCCGCCGTAAGGTGTGTACTTGGTTGTCTCCCGTCATCCTTGTGGGAACTGCTCTGGCATTAAGTTGTCGGGGTTAGGGAACACATCGTTTACTGTGAAAAAATTAGAGTGTTTAAAGCAGGCTTATGCCGTTGAATACATTAGCATGGAATAATAAGATAGGACTTTGGCGTCTATTTTGTTGGTTTGCACACCAAGGTAATGATTAATAGGGATAGTTGGGGGTATTCGTATTTAATTGTCAGAGGTGAAATTCTTGGATTTATGAAAGACGAACTTCTGCGAAAGCATTTACCAAAGATGTTTTCATTATTAATCAAGAACGAAAGTTAGGGGATCGAAGATGATTAGATACCATC…
Pseudofungi	MAST-1	MAST-1C	JQ955749	980	PR2_v5.0.0	-	GTTAAAAAGCTCGTAGTTGGATTTCTGGCAGGAGCGACCGGTCCGCCGCAAGGTGTGCACTAGGTTGTCTCCAGTCATCTTTGTGGGAACTGCTCTGGCATTAGTTTGTCGGGGTTAGGGAACACATCGTTTACTGTGAAAAAATTAGAGTGTTTAAAGCAGGCTTATGCCGTTGAATACATTAGCATGGAATAATAAGATAGGACTTTGGTGGTCTATTTTGTTGGTTTGCACACCAAGGTAATGATTAATAGGGATAGTTGGGGGTATTCGTATTTAATTGTCAGAGGTGAAATTCTTGGATTTATGAAAGACGAACTACTGCGAAAGCATTTACCAAAGATGTTTTCATTAATCAAGAACGAAAGTTAGGGGATCGAAGATGATTAGATACCATCG…
Pseudofungi	MAST-1	MAST-1C	HQ870233	852	PR2_v5.0.0	-	TCCAGCTCCAATAGCGTATATTAATGTTGTTGCAGTTAAAAAGCTCGTAGTTGGATTTCTGGTGGGAGTGGCCGGTCCGCCGTAAGGTGTGTACTTGGTTGTCTCCCGTCATCCTTGTGGGAACTGCTCTGGCATTAAGTTGTCGGGGTTAGGGAACACATCGTTTACTGTGAAAAAATTAGAGTGTTTAAAGCAGGCTTATGCCGTTGAATACATTAGCATGGAATAATAAGATAGGACTTTGGCGTCTATTTTGTTGGTTTGCACACCAAGGTAATGATTAATAGGGATAGTTGGGGGTATTCGTATTTAATTGTCAGAGGTGAAATTCTTGGATTTATGAAAGACGAACTTCTGCGAAAGCATTTACCAAAGATGTTTTCATTAATCAAGAACGAA…
Pseudofungi	MAST-1	MAST-1C	EU545652	962	PR2_v5.0.0	-	GATAGTACCTTACTACTTGGATACCCGTAGTAATTCTAGAGCTAATACATGCATCAACGCCCAATCGGGCCGCGTTTATTAGATAGAAACCCATATTTTTGGTGAATCATAATAACTGTGCGAATCGCATGGGTTTACCCCGGCGATGAATCAATCAAGTTTCTGCCCTATCAGCTTTCGATGGTAGGGTATTGGCCTACCATGGCGTTAACGGGTAACGGAGAATTAGGGTTCGATTCCGGAGAGGGAGCCTGAGAAACGGCTACCACATCCAAGGAAGGCAGCAGGCGCGTAAATTACCCAATCCTGACACAGGGAGGTAGTGACAATAAATAACAATGCCGGGCTTTTTCAAGTCTGGCAATTGGAATGAGAACAATTTAAATCCCTTAACGAGGA…
Pseudofungi	MAST-1	MAST-1C	HQ869517	877	PR2_v5.0.0	-	CCGCGGTAATTCCAGCTCCAATAGCGTATATTAAAGTTGTTGCAGTTAAAAAGCTCGTAGTTGGATTTCTGGCAGGAGCGACCGGTCCGCCGCAAGGTGTGCACTAGGTTGTCTCCAGTCATCTTTGTGGGAACTGCTCTGGCATTAGGTTGTCGGGGTTAGGGAACACATCGTTTACTGTGAAAAAATTAGAGTGTTTAAAGCAGGCTTATGCCGTTGAATACATTAGCATGGAATAATAAGATAGGACTTTGGTGGTCTATTTTGTTGGTTTGCACACCAAGGTAATGATTAATAGGGATAGTTGGGGGTATTCGTATTTAATTGTCAGAGGTGAAATTCTTGGATTTATGAAAGACGAACTACTGCGAAAGCATTTACCAAAGATGTTTTCATTAA…
Pseudofungi	MAST-1	MAST-1C	HQ869255	872	PR2_v5.0.0	-	AGCCGCGGTAATTCCAGCTCCAATAGCGTATATTAAAGTTGTTGCAGTTAAAAAGCTCGTAGTTGGATTTCTGGCAGGAGCGACCGGTCCGCCGCAAGGTGTGCACTAGGTTGTCTCCAGTCATCTTTGTGGGAACTGCTCTGGCATTAGGTTGTCGGGGTTAGGGAACACATCGTTTACTGTGAAAAAATTAGAGTGTTTAAAGCAGGCTTATGCCGTTGAATACATTAGCATGGAATAATAAGATAGGACTTTGGTGGTCTATTTTGTTGGTTTGCACACCAAGGTAATGATTAATAGGGATAGTTGGGGGTATTCGTATTTAATTGTCAGAGGTGAAATTCTTGGATTTATGAAAGACGAACTACTGCGAAAGCATTTACCAAAGATGTTTTCATT…
Pseudofungi	MAST-1	MAST-1C	HQ867626	878	PR2_v5.0.0	-	AGCAGCCGCGGTAATTCCAGCTCCAACAGCGTATATTAATGTTGTTGCAGTTAAAAAGCTCGTAGTTGGATTTCTGGTGGGAGCGGCCGGTCCGCCGTAAGGTGTGTACTTGGTTGTCTCCTGTCATCCTTGTGGGAACTGCTCTGGCATTAAGTTGTCGGGGTTAGGGAACACATCGTTTACTGTGAAAAAATTAGAGTGTTTAAAGCAGGCTTATGCCGTTGAATACATTAGCATGGAATAATAAGATAGGACTTTGGCGTCTATTTTGTTGGTTTGCACACCAAGGTAATGATTAATAGGGATAGTTGGGGGTATTCGTATTTAATTGTCAGAGGTGAAATTCTTGGATCTATGAAAGACGAACTTCTGCGAAAGCATTTACCAAAGATGTTTTCA…
Pseudofungi	MAST-1	MAST-1C	EF172981	1661	PR2_v5.0.0	-	AAACTGCGAACGGCTCATTATATCAGTTGTAGTTTACTTGATAGTACCTTACTACTTGGATACCCGTAGTAATTCTAGAGCTAATACATGCATCAACTCCCAACTCACGACGGGACGCGTTTATTAGATCGAAACCCATATTTTTGGTGAATCATAATAACTGTGCGAATCGCATGGCCTTGCGCCGGCGATGAATCAATCAAGTTTCTGCCCTATCAGCTTTCGATGGTAGGGTATTGGCCTACCATGGCGGTAACGGGTAACGGAGAATTAGGGTTCGATTCCGGAGAGGGAGCCTGAGAAACGGCTACCACATCCAAGGAAGGCAGCAGGCGCGTAAATTACCCAATCCTGACACAGGGAGGTAGTGACAATAAATAACAATGCCGGGCTTTTTCA…
Pseudofungi	MAST-1	MAST-1C	DQ337351	897	PR2_v5.0.0	-	GTTAAAAAGCTCGTAGTTGGATTTCTGGCAGGAGCGACCGGTCCGCCGCAAGGTGTGCACTAGGTCGTCTCCAGTCATCTTTGTGGGAACTGCTCTGGCATTAGGTTGTCGGGGTTAGGGAACACATCGTTTACTGTGAAAAAATTAGAGTGTTTAAAGCAGGCTTATGCCGTTGAATACATTAGCATGGAATAATAAGGTAGGACTTTGGTGGTCTATTTTGTTGGTTTGCACACCAAGGTAATGATTAATAGGGATAGTTGGGGGTATTCGTATTTAATTGTCAGAGGTGAAATTCTTGGATTTATGAAAGACGAACTACTGCGAAAGCATTTACCAAAGATGTTTTCATTAATCAAGAACGAAAGTTAGGGGATCGAAGATGATTAGGTACCATCG…
Pseudofungi	MAST-1	MAST-1C	AB252768	1641	PR2_v5.0.0	-	ATTATATCAGTTATAGTTTACTTGATAGTACCTTACTACTTGGATACCCGTAGTAATTCTAGAGCTAATACATGCATCAACGCCCAATCGGGCCGCGTTTATTAGATAGAAACCCATATTTTTGGTGAATCATAATAACTGTGCGAATCGCATGGGTTTACCCCGGCGATGAATCAATCAAGTTTCTGCCCTATCAGCTTTCGATGGTAGGGTATTGGCCTACCATGGCGTTAACGGGTAACGGAGAATTAGGGTTCGATTCCGGAGAGGGAGCCTGAGAAACGGCTACCACATCCAAGGAAGGCAGCAGGCGCGTAAATTACCCAATCCTGACACAGGGAGGTAGTGACAATAAATAACAATGCCGGGCTTATTCAAGTCTGGCAATTGGAATGAGAA…
Pseudofungi	MAST-1	MAST-1C	EU087244	875	PR2_v5.0.0	-	GATACCCGTAGTAATTCTAGAGCTAATACATGCATCAACGCCCAATCGGGCCGCGTTTATTAGATAGAAACCCATATTTTTGGTGAATCATAATAACTGTGCGAATCGCATGGGTTTACCCTGGCGATGAATCAATCAAGTTTCTGCCCTATCAGCTTTCGATGGTAGGGTATTGGCCTACCATGGCGTTAACGGGTAACGGAGAATTAGGGTTCGATTCCGGAGAGGGAGCCTGAGAAACGGCTACCACATCCAAGGAAGGCAGCAGGCGCGTAAATTACCCAATCCTGACACAGGGAGGTAGTGACAATAAATAACAATGCCGGGCTTTTTCAAGTCTGGCAATTGGAATGAGAACAATTTAAATCCCTTAACGAGGATCAATTGGAGGGCAAGTCT…
Pseudofungi	MAST-1	MAST-1C	HQ394071	814	PR2_v5.0.0	-	ATAACTCTTTACTGTGAAACTGCGAACGGCTCATTATATCAGTTATAGTTTACTTGATAGTACCTTACTACTTGGGTACCCGTAGTAATTCTAGAGCTAATACATGCATCAACGCCCAATCGGGCCGCGTTTATTAGATAGAAACCCATATTTTTGGTGAATCATAATAACTGTGCGAATCGCATGGGTTTACCCCGGCGATGAATCAATCAAGTTTCTGCCCTATCAGCTTTCGATGGTAGGGTATTGGCCTACCATGGCGTTAACGGGTAACGGAGAATTAGGGTTCGATTCCGGAGAGGGAGCCTGAGAAACGGCTACCACATCCAAGGAAGGCAGCAGGCGCGTAAATTACCCAATCCTGACACAGGGAGGTAGTGACAATAAATAACAATGCCG…
Pseudofungi	MAST-1	MAST-1C	AF363197	1421	PR2_v5.0.0	-	CCGGAGAGGGAGCCTGAGAAACGGCTACCACATCCAAGGAAGGCAGCAGGCGCGTAAATTACCCAATCCTGACACAGGGAGGTAGTGACAATAAATAACAATGCCGGGCTTTTTCAAGTCTGGCAATTGGAATGAGAACAATTTAAATCCCTCAACGAGGATCAATTGGAGGGCAAGTCTGGTGCCAGCAGCCGCGGTAATTCCAGCTCCAATAGCGTATATTAAAGTTGTTGCAGTTAAAAAGCTCGTAGTTGGATTTCTGGCAGGAGCGACCGGTCCGCCGCAAGGTGTGCACTAGGTTGTCTCCAGTCATCTTTGTGGGAACTGCTCTGGCATTAGTTTGTCGGGGTTAGGGAACACATCGTTTACTGTGAAAAAATTAGAGTGTTTAAAGCAGGC…
Pseudofungi	MAST-1	MAST-1C	HM561245	962	PR2_v5.0.0	-	GCGTAAATTACCCAATCCTGACACAGGGAGGTAGTGACAATAAATAACAATGCCGGGCTTTTTCAAGTCTGGCAATTGGAATGAGAACAATTTAAATCCCTTAACGAGGATCAATTGGAGGGCAAGTCTGGTGCCAGCAGCCGCGGTAATTCCAGCTCCAATAGCGTATATTAAAGTTGTTGCAGTTAAAAAGCTCGTAGTTGGATTTCTGGCAGGAGCGACCGGTCCGCCGCAAGGTGTGCACTAGGTTGTCTCCAGTCATCTTTGTGGGAACTGCTCTGGCATTGGGTTGTCGGGGTTAGGGAACACATCGTTTACTGTGAAAAAATTAGAGTGTTTAAAGCAGGCTTATGCCGTTGAATACATTAGCATGGAATAATAAGATAGGACTTTGGTGGT…
Pseudofungi	MAST-1	MAST-1C	JQ955962	961	PR2_v5.0.0	-	GCTCGTAGTTGGATTTCTGGCAGGAGCGACCGGTCCGCCGCAAGGTGTGCACTAGGTTGTCTCCAGTCATCTTTGTGGGAACTGCTCTGGCATTAGGTTGTCGGGGTTAGGGAACACATCGTTTACTGTGAAAAAATTAGAGTGTTTAAAGCAGGCCTATGCCGTTGAATACATTAGCATGGAATAATAAGATAGGACTTTGGTGGTCTATTTTGTTGGTTTGCACACCAAGGTAATGATTAATAGGGATAGTTGGGGGTATTCGTATTTAATTGTCAGAGGTGAAATTCTTGGATTTATGAAAGACGAACTACTGCGAAAGCATTTACCAAAGATGTTTTCATTAATCAAGAACGAAGGTTAGGGGATCGAAGATGATTAGATACCATCGTAGTCTTA…
Pseudofungi	MAST-1	MAST-1C	DQ121420	1462	PR2_v5.0.0	-	CCGGCGATGAATCAATCAAGTTTCTGCCCTATCAGCTTTCGATGGTAGGGTATTGGCCTACCATGGCGGTAACGGGTAACGGAGAATTAGGGTTCGATTCCGGAGAGGGAGCCTGAGAAACGGCTACCACATCCAAGGAAGGCAGCAGGCGCGTAAATTACCCAATCCTGACACAGGGAGGTAGTGACAATAAATAACAATGCCGGGCTTTTTCAAGTCTGGCAATTGGAATGAGAACAATTTAAATCCCTTAACGAGGATCAATTGGAGGGCAAGTCTGGTGCCAGCAGCCGCGGTAATTCTAGCTCCAATAGCGTATATTAAAGTTGTTGCTGTTAAAAAGCTCGTAGTTGGATTTCTGGCAGGAGCGACCGGTCCGCCGCAAGGTGTGCACTAGGT…
Pseudofungi	MAST-1	MAST-1C	FN690669	1673	PR2_v5.0.0	-	TGCATGTCTNAGTAAAAATAACTCTTTACTGTGAAACTGCGAACGGCTCATTATATCAGTTATAGTTTACTTGATAGTACCTTACTACTTGGATACCCGTAGTAATTCTAGAGCTAATACATGCATCAACGCCCAATCGGGCCGCGTTTATTAGATAGAAACCCATATTTTTGGTGAATCATAATAACTGTGCGAATCGCATGGGTTTACCCCGGCGATGAATCAATCAAGTTTCTGCCCTATCAGCTTTCGATGGTAGGGTATTGGCCTATCATGGCGTTAACGGGTAACGGAGAATTAGGGTTCGATTCCGGAGAGGGAGCCTGAGAAACGGCTACCACATCCAAGGAAGGCAGCAGGCGCGTAAATTACCCAATCCTGACACAGGGAGGTAGTGAC…
Pseudofungi	MAST-1	MAST-1C	HQ222481	952	PR2_v5.0.0	-	CTCGTAGTTGGATTTCTGGCAGGAGCGACCGGTCCGCCGCAAGGTGTGCACTAGGTTGTCTCCAGTCATCTTTGTGGGAACTGCTCTGGCATTAGGTTGTCGGGGTTAGGGAACACATCGTTTACTGTGAAAAAATTAGAGTGTTTAAAGCAGGCTTATGCCGTTGAATACATTAGCATGGAATAATAAGATAGGACTTTGGTGGTCTATTTTGTTGGTTTGCACACCAAGGTAATGATTAATAGGGATAGTTGGGGGTATTCGTATTTAATTGTCAGAGGTGAAATTCTTGGATTTATGAAAGACGAACTACTGCGAAAGCATTTACCAAAGATGTTTTCATTAATCAAGAACGAAAGTTAGGGGATCGAAGATGATTAGATACCATCGTAGTCTTAA…
Pseudofungi	MAST-1	MAST-1C	JN693360	830	PR2_v5.0.0	-	AAAAGCTCGTAGTTGGATTTCTGGGTGGGAGTGGCCGGTCCGCCGTAAGATGTGTACTTGGTTGTCTCCCGTCATCCTTGTGGGAACTGCTCTGGCATTAAGTTGTCGGGGTTAGGGAACACATCGTTTACTGTGAAAAAATTAGAGTGTTTAAAGCAGGCTTATGCCGTTGAATACATTAGCATGGAATAATAAGATAGGACTTTGGCGTCTATTTTGTTGGTTTGCACACCAAGGTAATGATTAATAGGGATAGTTGGGGGTATTCGTATTTAATTGTCAGAGGTGAAATTCTTGGATTTATGAAAGACGAACTTCTGCGAAAGCATTTACCAAAGATGTTTTCATTAATCAAGAACGAAAGTTAGGGGATCGAAGATGATTAGATACCATCGTAGT…
Pseudofungi	MAST-1	MAST-1C	JQ955879	967	PR2_v5.0.0	-	GTTAAAAAGCTCGTAGTTGGATTTCTGGCAGGAGCGACCGGTCCGCCGCAAGGTGTGCACTAGGTTGTCTCCAGTCATCTTTGTGGGAACTGCTCTGGCATTAGGTTGTCGGGGTTAGGGAACACATCGTTTACTGTGAAAAAATTAGAGTGTTTAAAGCAGGCTTATGCCGTTGAATACATTAGCATGGAATAATAAGATAGGACTTTGGTGGTCTATTTTGTTGGTTTGCACACCAAGGTAATGATTAATAGGGATAGTTGGGGGTATTCGTATTTAATTGTCAGAGGTGAAATTCTTGGATTTATGGAAGACGAACTACTGCGAAAGCATTTACCAAAGATGTTTTCATTAATCAAGAACGAAAGTTAGGGGATCGAAGATGATTAGATACCATCG…
Pseudofungi	MAST-1	MAST-1C	HM369750	1090	PR2_v5.0.0	-	TTTCTGGTGGGAGCGGCCGGTCCGCCGTAAGGTGTGTACTTGGTTGTCTCCTGTCATCCTTGTGGGAACTGCTCTGGCATTAAGTTGTCGGGGTTAGGGAACACATCGTTTACTGTGAAAAAATTAGAGTGTTTAAAGCAGGCTTATGCCGTTGAATACATTAGCATGGAATAATAAGATAGGACTTTGGCGTCTATTTTGTTGGTTTGCACACCAAGGTAATGATTAATAGGGATAGTTGGGGGTATTCGTATTTAATTGTCAGAGGTGAAATTCTTGGATTTATGAAAGACGAACTTCTGCGAAAGCATTTACCAAAGATGTTTTCATTAATCAAGAACGAAAGTTAGGGGATCGAAGATGATTAGATACCATCGTAGTCTTAACCATAAACTATGC…
Pseudofungi	MAST-1	MAST-1C	EU545689	960	PR2_v5.0.0	-	AGTACCTTACTACTTGGATACCCGTAGTAATTCTAGAGCTAATACATGCATCAACGCCCAATCGGGCCGCATTTATTAGATAGAAACCCATATTTTTGGTGAATCATAATAACTGTGCGAATCGCATGGGTTTACCCCGGCGATGAATCAATCAAGTTTCTGCCCTATCAGCTTTCGATGGTAGGGTATTGGCCTACCATGGCGTTAACGGGTAACGGAGAATTAGGGTTCGATTCCGGAGAGGGAGCCTGAGAAACGGCTACCACATCCAAGGAAGGCAGCAGGCGCGTAAATTACCCAATCCTGACACAGGGAGGTAGTGACAATAAATAACAATGCCGGGCTTTTTCAAGTCTGGCAATTGGAATGAGAACAATTTAAATCCCTTAACGAGGATCA…
Pseudofungi	MAST-1	MAST-1C	EU545698	963	PR2_v5.0.0	-	GATAGTACCTTACTACTTGGATACCCGTAGTAATTCTAGAGCTAATACATGCATCAACGCCCAATCGGGCCGCGTTTATTAGATAGAAACCCATATTTTTGGTGAATCATAATAACTGTGCGAATCGCATGGGTTTACCCCGGCGATGAATCAATCAAGTTTCTGCCCTATCAGCTTTCGATGGTAGGGTATTGGCCTACCATGGCGTTAACGGGTAACGGAGAATTAGGGTTCGATTCCGGAGAGGGAGCCTGAGAAACGGCTACCACATCCAAGGAAGGCAGCAGGCGCGTAAATTACCCAATCCTGACACAGGGAGGTAGTGACAATAAATAACAATGCCGGGCTTTTTCAAGTCTGGCAATTGGAATGAGAACAATTTAAATCCCTTAACGAGGA…
Pseudofungi	MAST-1	MAST-1C	HM369703	1230	PR2_v5.0.0	-	CCGCGGTAATTCCAGCTCCAATAGCGTATATTAATGTTGTTGCAGTTAAAAAGCTCGTAGTTGGATTTCTGGTGGGAGCGGCCGGTCCGCCGTAAGGTGTGTACTTGGTTGTCTCCTGTCATCCTTGTGGGAACTGCTCTGGCATTAAGTTGTCGGGGTTAGGGAACACATCGTTTACTGTGAAAAAATTAGAGTGTTTAAAGCAGGCTTATGCCGTTGAATACATTAGCATGGAATAATAAGATAGGACTTTGGCGTCTATTTTGTTGGTTTGCACACCAAGGTAATGATTAATAGGGATAGTTGGGGGTATTCGTATTTAATTGTCAGAGGTGAAATTCTTGGATTTATGAAAGACGAACTTCTGCGAAAGCATTTACCAAAGATGTTTTCATTAAT…
Pseudofungi	MAST-1	MAST-1C	DQ337358	837	PR2_v5.0.0	-	AGTTAAAAAGCTCGTAGTTGGATTTCTGGCAGGAGCGACCGGTCCGCCGCAAGGTGTGCACTAGGTCGTCTCCCGTCATCTTTGTGGGAACTGCTCTGGCATTAGGTTGTCGGGGTTAGGGAACACATCGTTTACTGTGAAAAAATTAGAGTGTTTAAAGCAGGCTTATGCCGTTGAATACATTAGCATGGAATAATAAGATAGGACTTTGGTGGTCTATTTTGTTGGTTTGCACACCAAGGTAATGATTAATAGGGATAGTTGGGGGTATTCGTATTTAATTGTCAGAGGTGAAATTCTTGGATTTATGAAAGACGAACTACTGCGAAAGCATTTACCAAAGATGTTTTCATTAATCAAGAACGAAAGTTAGGGGATCGAAGATGATTAGATACCATC…
Pseudofungi	MAST-1	MAST-1C	JQ782036	1785	PR2_v5.0.0	-	CCTGGTTGATCCTGCCAGTAGTCATACGCTCGTCTCAAAGATTAAGCCATGCATGTCTAAGTAAAAATGACTCTTTACTGTGAAACTGCGAACGGCTCATTATATCAGTTATAGTTTACTTGATAGTACCTTACTACTTGGATACCCGTAGTAATTCTAGAGCTAATATATGCATCAACTCCCAACTCACGACGGGACGCGTTTATTAGATCGAAACCCATATTTTTGGTGAATCATAATAACTGTGCGAATCGCATGGCCCTTGCGCCGGCGATGAATCAATCAAGTTTCTGCCCTATCAGCTTTCGATGGTAGGGTATTGGCCTACCATGGCGGTAACGGGTAACGGAGAATTAGGGTTCGATTCCGGAGAGGGAGCCTGAGAAACGGCTACCACAT…
Pseudofungi	MAST-1	MAST-1C	FN690674	1673	PR2_v5.0.0	-	TGCATGTCTAAGTAAAGATAACTCTTTACTGTGAAACTGCGAACGGCTCATTATATCAGTTATAGTTTACTTGATAGTACCTTACTACTTGGATACCCGTAGTAATTCTAGAGCTAATACATGCATCAACGCCCAATCGGGCCGCGTTTATTAGATAGAAACCCATATTTTTGGTGAATCATAATAACTGTGCGAATCGCATGGGTTTACCCCGGCGACGAATCAATCAAGTTTCTGCCCTATCAGCTTTCGATGGTAGGGTATTGGCCTACCATGGCGTTAACGGGTAACGGAGAATTAGGGTTCGATTCCGGAGAGGGAGCCTGAGAAACGGCTACCACATCCAAGGAAGGCAGCAGGCGCGTAAATTACCCAATCCTGACACAGGGAGGTAGTGAC…
Pseudofungi	MAST-1	MAST-1C	HQ870126	852	PR2_v5.0.0	-	TCCAGCTCCAATAGCGTATATTAAAGTTGTTGCAGTTAAAAAGCTCGTAGTTGGATTTCTGGTAGGAGCGACCGGTCCGCCGCAAGGTGTGCACTAGGTTGTCTCCAGTCATCTTTGTGGGAACTGCTCTGGCATTAGGTTGTCGGGGTTAGGGAACACATCGTTTACTGTGAAAAAATTAGAGTGTTTAAAGCAGGCTTATGCCGTTGAATACATTAGCATGGAATAATAAGATAGGACTTTGGTGGTCTATTTTGTTGGTTTGCACACCAAGGTAATGATTAATAGGGATAGTTGGGGGTATTCGTATTTAATTGTCAGAGGTGAAATTCTTGGATTTATGAAAGACGAACTACTGCGAAAGCATTTACCAAAGATGTTTTCATTAATCAAGAACGA…
Pseudofungi	MAST-1	MAST-1C	EU087249	876	PR2_v5.0.0	-	GATACCCGTAGTAATTCTAGAGCTAATACATGCATCAACGCCCAATCGGGCCGCGTTTATTAGATAGAAACCCATATTTTTGGTGAATCATAATAACTGTGCGAATCGCATGGGTTTACCCCGGCGATGAATCAATCAAGTTTCTGCCCTATCAGCTTTCGATGGTAGGGTATTGGCCTACCATGGCGTTAACGGGTAACGGAGAATTAGGGTTCGATTCCGGAGAGGGAGCCTGAGAAACGGCTACCACATCCAAGGAAGGCAGCAGGCGCGTAAATTACCCAATCCTGACACAGGGAGGTAGTGACAATAAATAACAATGCCGGGCTTTTTCAAGTCTGGCAATTGGAATGAGAACAATTTAAATCCCTTAACGAGGATCAATTGGAGGGCAAGTCT…
Pseudofungi	MAST-1	MAST-1C	HQ867348	868	PR2_v5.0.0	-	GCGGTAATTCCAGCTCCAATAGCGTATATTAAAGTTGTTGCAGTTAAAAAGCTCGTAGTTGGATTTCTGGCAGGAGCGACCGGTCCGCCGCAAGGTGTGCACTAGGTTGTCTCCAGTCATCTTTGTGGGAACTGCTCTGGCATTAGGTTGTCGGGGTTAGGGAACACATCGTTTACTGTGAAAAAATTAGAGTGTTTAAAGCAGGCTTATGCCGTTGAATACATTAGCATGGAATAATAAGATAGGACTTTGGTGGTCTATTTTGTTGGTTTGCACACCAAGGTAATGATTAATAGGGATAGTTGGGGGTATTCGTATTTAATTGTCAGAGGTGAAATTCTTGGATTTATGAAAGACGAACTACTGCGAAAGCATTTACCAAAGATGTTTTCATTAATC…
Pseudofungi	MAST-1	MAST-1C	GU823400	1074	PR2_v5.0.0	-	CGGTAATTCCAGCTCCAATAGCGTATATTAAAGTTGTTGCAGTTAAAAAGCTCGTAGTTGGATTTCTGGCAGGAGCGACCGGTCCGCCGCAAGGTGTGCACTAGGTCGTCTCCAGTCATCTTTGTGGGAACTGCTCTGGCATTAGGTTGTCGGGGTTAGGGAACACATCGTTTACTGTGAAAAAATTAGAGTGTTTAAAGCAGGCTTATGCCGTTGAATACATTAGCATGGAATAATAAGATAGGACTTTGGTGGTCTATTTTGTTGGTTTGCACACCAAGGTAATGATTAATAGGGATAGTTGGGGGTATTCGTATTTAATTGTCAGAGGTGAAATTCTTGGATTTATGAAAGACGAACTACTGCGAAAGCATTTACCAAAGATGTTTTCATCAACCA…
Pseudofungi	MAST-1	MAST-1C	HQ870338	852	PR2_v5.0.0	-	TCCAGCTCCAATAGCGTATATTAAAGTTGTTGCAGTTAAAAAGCTCGTAGTTGGATTTCTGGCAGGAGCGACCGGTCCGCCGCAAGGTGTGCACTAGGTTGTCTCCAGTCATCTTTGTGGGAACTGCTCTGGCATTAGGTTGTCGGGGTTAGGGAACACGTCGTTTACTGTGAAAAAATTAGAGTGTTTAAAGCAGGCTTATGCCGTTGAATACATTAGCATGGAATAATAAGATAGGACTTTGGTGGTCTATTTTGTTGGTTTGCACACCAAGGTAATGATTAATAGGGATAGTTGGGGGTATTCGTATTTAATTGTCAGAGGTGAAATTCTTGGATTTATGAAAGACGAACTACTGCGAAAGCATTTACCAAAGATGTTTTCATTAATCAAGAACGA…
Pseudofungi	MAST-1	MAST-1C	HQ867281	878	PR2_v5.0.0	-	GCCAAGCAGCCGCGGTAATTCCAGCTCCAATAGCGTATATTAAAGTTGTTGCAGTTAAAAAGCTCGTAGTTGGATTTCTGGCAGGAGCGACCGGTCCGCCGCAAGGTGTGCACTAGGTTGTCTCCAGTCATCTTTGTGGGAACTGCTCTGGCATTAGGTTGTCGGGGTTAGGGAACACATCGTTTACTGTGAAAAAATTAGAGTGTTTAAAGCAGGCTTATGCCGTTGAATACATTAGCATGGAATAATAAGATAGGACTTTGGTGGTCTATTTTGTTGGTTTGCACACCAAGGTAATGATTAATAGGGATAGTTGGGGGTATTCGTATTTAATTGTCAGAGGTGAAATTCTTGGATTTATGAAAGACGAACTACTGCGAAAGCATTTACCAAAGATGT…
Pseudofungi	MAST-1	MAST-1C	HQ870665	852	PR2_v5.0.0	-	TCCAGCTCCAATAGCGTATATTAAAGTTGTTGCAGTTAAAAAGCTCGTAGTTGGATTTCTGGCAGGAGCGACCGGTCCGCCGCAAGGTGTGCACTAGGTTGTCTCCAGTCATCTTTGTGGGAACTGCTCTGGCATTAGGTTGTCGGGGTTAGGGAACACATCGTTTACTGTGAAAAAATTAGAGTGTTTAAAGCAGGCTTATGCCGTTGAATACATTAGCATGGAATAATAAGATAGGACTTTGGTGGTCTATTTTGTTGGTTTGCACACCAAGGTAATGATTAATAGGGATAGTTGGGGGTATTCGTATTTAATTGTCAGAGGTGAAATTCTTGGATTTATGAAAGACGAACTACTGCGAAAGCATTTACCAAAGATGTTTTCATTAATCAAGAACGA…
Pseudofungi	MAST-1	MAST-1C	HQ394079	811	PR2_v5.0.0	-	ACTCTTTACTGTGAAACTGCGAACGGCTCATTATATCAGTTATAGTTTACTTGATAGTACCTTACTACTTGGATACCCGTAGTAATTCTAGAGCTAATACATGCATCAACGCCCAATCGGGCCGCGTTTATTAGATAGAAACCCATATTTTTGGTGAATCATAATAACTGTGCGAATCGCATGGGTTTACCCCGGCGATGAATCAATCAAGTTTCTGCCCTATCAGCTTTCGATGGTAGGGTATTGGCCTACCATGGCGTTAACGGGTAACGGAGAATTAGGGTTCGATTCCGGAGAGGGAGCCTGAGAAACGGCTACCACATCCAAGGAAGGCAGCAGGCGCGTAAATTACCCAATCCTGACACAGGGAGGTAGTGACAATAAATAACAATGCCGGGC…
Pseudofungi	MAST-1	MAST-1C	EU545718	962	PR2_v5.0.0	-	GATAGTACCTTACTACTTGGATACCCGTAGTGATTCTAGAGCTAATACATGCATCAACGCCCAATCGGGCCGCGTTTATTAGATAGAAACCCATATTTTTGGTGAATCATAATAACTGTGCGAATCGCATGGGTTTACCCCGGCGATGAATCAATCAAGTTTCTGCCCTATCAGCTTTCGATGGTAGGGTATTGGCCTACCATGGCGTTAACGGGTAACGGAGAATTAGGGTTCGATTCCGGAGAGGGAGCCTGAGAAACGGCTACCACATCCAAGGAAGGCAGCAGGCGCGTAAATTACCCAATCCTGACACAGGGAGGTAGTGACAATAAATAACAATGCCGGGCTTTTTCAAGTCTGGCAATTGGAATGAGAACAATTTAAATCCCTTAACGAGGA…
Pseudofungi	MAST-1	MAST-1C	JQ956041	951	PR2_v5.0.0	-	TTGGATTTCTGGCAGGAGCGACCGGTCCGCCGCAAGGTGTGCACTAGGTTGTCTCCAGTCATCTTTGTGGGAACTGCTCTGGCATTAGGTTGTCGGGGTTAGGGAACACATCGTTTACTGTGAAAAAATTAGAGTGTTTAAAGCAGGCTTATGCCGTTGAATACATTAGCATGGAATAATAAGATAGGACTTTGGTGGTCTATTTTGTTGGTTTGCACACCAAGGTAATGATTAATAGGGATAGTTGGGGGTATTCGTATTTAATTGTCAGAGGTGAAATTCTTGGATTTATGAAAGACGAACTACTGCGAAAGCATTTACCAAAGATGTTTTCATTAATCAAGAACGAAAGTTAGGGGATCGAAGATGATTAGATACCATCGTAGTCTTAACCATAAA…
Pseudofungi	MAST-1	MAST-1C	HQ394009	806	PR2_v5.0.0	-	AAAATAACTCTTTACTGTGAAACTGCGAACGGCTCATTATATCAGTTATAGTTTACTTGATAGTACCTTACTACTTGGATACCCGTAGTAATTCTAGAGCTAATACATGCATCAACGCCCAATCGGGCCGCGTTTATTAGATAGAAACCCATATTTTTGGTGAATCATAATAACTGTGCGAATCGCATGGGTTTACCCCGGCGATGAATCAATCAAGTTTCTGCCCTATCAGCTTTCGATGGTAGGGTATTGGCCTACCATGGCGTTAACGGGTAACGGAGAATTAGGGTTCGATTCCGGAGAGGGAGCCTGAGAAACGGCTACCACATCCAAGGAAGGCAGCAGGCGCGTAAATTACCCAATCCTGACACAGGGAGGTAGTGACAATAAATAACAATG…
Pseudofungi	MAST-1	MAST-1C	DQ062470	808	PR2_v5.0.0	-	ATGTTGTTGCAGTTAAAAAGCTCGTAGTTGGATTTCTGGTGGGAGTGGCCGGTCCGCCGTAAGGTGTGTACTTGGTTGTCTCCCGTCATCCTTGTGGGAACTGCTCTGGCATTAAGTTGTCGGGGTTAGGGAACACATCGTTTACTGTGAAAAAATTAGAGTGTTTAAAGCAGGCTTATGCCGTTGAATACATTAGCATGGAATAATAAGATAGGACTTTGGCGTCTATTTTGTTGGTTTGCACACCAAGGTAATGATTAATAGGGATAGTTGGGGGTATTCGTATTTAATTGTCAGAGGTGAAATTCTTGGATTTATGAAAGACGAACTTCTGCGAAAGCATTTACCAAAGATGTTTTCATTAATCAAGAACGAAAGTTAGGGGATCGAAGATGATTA…
Pseudofungi	MAST-1	MAST-1C	HM369714	1103	PR2_v5.0.0	-	GCTCGTAGTTGGATTTCTGGTGGGAGCGGCCGGTCCGCCGTAAGGTGTGTACTTGGTTGTCTCCTGTCATCCTTGTGGGAACTGCTCTGGCATTAAGTTGTCGGGGTTAGGGAACACATCGTTTACTGTGAAAAAATTAGAGTGTTTAAAGCAGGCTTATGCCGTTGAATACATTAGCATGGAATAATAAGATAGGACTTTGGCGTCTATTTTGTTGGTTTGCACACCAAGGTAATGATTAATAGGGATAGTTGGGGGTATTCGTATTTAATTGTCAGAGGTGAAATTCTTGGATTTATGAAAGACGAACTTCTGCGAAAGCATTTACCAAAGATGTTTTCATTAATCAAGAACGAAAGTTAGGGGATCGAAGATGATTAGATACCATCGTAGTCTTAA…
Pseudofungi	MAST-1	MAST-1C	HQ869444	875	PR2_v5.0.0	-	GCCGCGGTAATTCCAGCTCCAATAGCGTATATTAATGTTGTTGCAGTTAAAAAGCTCGTAGTTGGATTTCTGGTGGGAGTGGCCGGTCCGCCGTAAGGTGTGTACTTGGTTGTCTCCCGTCATCCTTGTGGGAACTGCTCTGGCATTAAGTTGTCGGGGTTAGGGAACACATCGTTTACTGTGAAAAAATTAGAGTGTTTAAAGCAGGCTTATGCCGTTGAATACATTAGCATGGAATAATAAGATAGGACTTTGGCGTCTATTTTGTTGGTTTGCACACCAAGGTAATGATTAATAGGGATAGTTGGGGGTATTCGTATTTAATTGTCAGAGGTGAAATTCTTGGATTTATGAAAGACGAACTTCTGCGAAAGCATTTACCAAAGATGTTTTCATTAA…
Pseudofungi	MAST-1	MAST-1C	HQ869302	875	PR2_v5.0.0	-	AGCCGCGGTAATTCCAGCTCCAATAGCGTATATTAATGTTGTTGCAGTTAAAAAGCTCGTAGTTGGATTTCTGGTGGGAGTGGCCGGTCCGCCGTAAGGTGTGTACTTGGTTGTCTCCCGTCATCCTTGTGGGAACTGCTCTGGCATTAAGTTGTCGGGGTTAGGGAACACATCGTTTACTGTGAAAAAATTAGAGTGTTTAAAGCAGGCTTATGCCGTTGAATACATTAGCATGGAATAATAAGATAGGACTTTGGCGTCTATTTTGTTGGTTTGCACACCAAGGTAATGATTAATAGGGATAGTTGGGGGTATTCGTATTTAATTGTCAGAGGTGAAATTCTTGGATTTATGAAAGACGAACTTCTGCGAAAGCATTTACCAAAGATGTTTTCATTA…
Pseudofungi	MAST-1	MAST-1C	HQ869214	876	PR2_v5.0.0	-	GCCGCGGTAATTCCAGCTCCAATAGCGTATATTAATGTTGTTGCAGTTAAAAAGCTCGTAGTTGGATTTCTGGTGGGAGTGGCCGGTCCGCCGTAAGGTGTGTACTTGGTTGTCTCCCGTCATCCTTGTGGGAACTGCTCTGGCATTAAGTTGTCGGGGTTAGGGAACACATCGTTTACTGTGAAAAAATTAGAGTGTTTAAAGCAGGCTTATGCCGTTGAATACATTAGCATGGAATAATAAGATAGGACTTTGGCGTCTATTTTGTTGGTTTGCACACCAAGGTAATGATTAATAGGGATAGTTGGGGGTATTCGTATTTAATTGTCAGAGGTGAAATTCTTGGATTTATGAAAGACGAACTTCTGCGAAAGCATTTACCAAAGATGTTTTCATTAA…
Pseudofungi	MAST-1	MAST-1C	FJ032664	1582	PR2_v5.0.0	-	CCGTAGTAATTCTAGAGCTAATACATGCATCAACTCCCAACTCACGACGGGACGCGTTTATTAGATCGAAACCCATATTTTTGGTGAATCATAATAACTGTGCGAATCGCATGGCCTTGCGCCGGCGATGAATCAATCAAGTTTCTGCCCTATCAGCTTTCGATGGTAGGGTATTGGCCTACCATGGCGGTAACGGGTAACGGAGAATTAGGGTTCGATTCCGGAGAGGGAGCCTGAGAAACGGCTACCACATCCAAGGAAGGCAGCAGGCGCGTAAATTACCCAATCCTGACACAGGGAGGTAGTGACAATAAATAACAATGCCGGGCTTTTTCAAGTCTGGCAATTGGAATGAGAACAATTTAAATCCCTTAACGAGGATCAATTGGAGGGCAAGTC…
Pseudofungi	MAST-1	MAST-1C	EU545701	961	PR2_v5.0.0	-	GATAGTACCTTACTACTTGGATACCCGTAGTAATTCTAGAGCTAATACATGCATCAACGCCCAATCGGGCCGCGTTTATTAGATAGAAACCCATATTTTTGGTGAATCATAATAACTGTGCGAATCGCATGGGTTTACCCCGGCGATGAATCAATCAAGTTTCTGCCCTATCAGCTTTCGATGGTAGGGTATTGGCCTACCATGGCGTTAACGGGTAACGGAGAATTAGGGTTCGATTCCGGAGAGGGAGCCTGAGAAACGGCTACCACATCCAAGGAAGGCAGCAGGCGCGTAAATTACCCAATCCTGACACAGGGAGGTAGTGACAATAAATAACAATGCCGGGCTTTTTCAAGTCTGGCAATTGGAATGAGAACAATTTAAATCCCTTAACGAGGA…
Pseudofungi	MAST-1	MAST-1C	HQ869619	877	PR2_v5.0.0	-	AGCAGCCGCGGTAATTCCAGCTCCAATAGCGTATATTAAAGTTGTTGCAGTTAAAAAGCTCGTAGTTGGATTTCTGGCAGGAGCGACCGGTCCGCCGCAAGGTGTGCACTAGGTTGTCTCCAGTCATCTTTGTGGGAACTGCTCTGGCATTAGGTTGTCGGGGTTAGGGAACACATCGTTTACTGTGAAAAAATTAGAGTGTTTAAAGCAGGCTTATGCCGTTGAATACATTAGCATGGAATAATAAGATAGGACTTTGGTGGTCTATTTTGTTGGTTTGCACACCAAGGTAATGATTAATAGGGATAGTTGGGGGTATTCGTATTTAATTGTCAGAGGTGAGATTCTTGGATTTATGAAAGACGAACTACTGCGAAAGCATTTACCAAAGATGTTTTC…
Pseudofungi	MAST-1	MAST-1C	JQ782085	1735	PR2_v5.0.0	-	GTCATACGCTCGTCTCAAAGATTAAGCCATGCATGTCTAAGTAAAAATAACTCTTTACTGTGAAACTGCGAACGGCTCATTATATCAGTTATAGTTTACTTGATAGTACCTTACTACTTGGATACCCGTAGTAATTCTAGAGCTAATACATGCATCAACGCCCAATCGGGCCGCGTTTATTAGATAGAAACCCATATTTTTGGTGAATCATAATAACTGTGCGAATCGCATGGGTTTACCCCGGCGATGAATCAATCAAGTTTCTGCCCTATCAGCTTTCGATGGTAGGGTATTGGCCTACCATGGCGTTAACGGGTAACGGAGAATTAGGGTTCGATTCCGGAGAGGGAGCCTGAGAAACGGCTACCACATCCAAGGAAGGCAGCAGGCGCGTAAATT…
Pseudofungi	MAST-1	MAST-1C	HQ867904	888	PR2_v5.0.0	-	GTGCCAAGCAGCCGCGGTAATTCCAGCTCCAATAGCGTATATTAATGTTGTTGCAGTTAAAAAGCTCGTAGTTGGATTTCTGGTGGGAGCGGCCGGTCCGCCGTAAGGTGTGTACTTGGTTGTCTCCTGTCATCCTTGTGGGAACTGCTCTGGCATTAAGTTGTCGGGGTTAGGGAACACATCGTTTACTGTGAAAAAATTAGAGTGTTTAAAGCAGGCTTATGCCGTTGAATACATTAGCATGGAATAATAAGATAGGACTTTGGCGTCTATTTTGTTGGTTTGCACACCAAGGTAATGATTAATAGGGATAGTTGGGGGTATTCGTATTTAATTGTCAGAGGTGAAATTCTTGGATTTATGAAAGACGAACTTCTGCGAAAGCATTTACCAAAGATG…
Pseudofungi	MAST-1	MAST-1C	HQ868258	884	PR2_v5.0.0	-	GTGCCAGCAGCCGCGGTAATTCCAGCTCCAATAGCGTATATTAATGTTGTTGCAGTTAAAAAGCTCGTAGTTGGATTTCTGGTGGGAGCGGCCGGTCCGCCGTAAGGTGTGTACTTGGTTGTCTCCTGTCATCCTTGTGGGAACTGCTCTGGCATTAAGTTGTCGGGGTTAGGGAACACATCGTTTACTGTGAAAAAATTAGAGTGTTTAAAGCAGGCTTATGCCGTTGAATACATTAGCATGGAATAATAAGATAGGACTTTGGCGTCTATTTTGTTGGTTTGCACACCAAGGTAATGATTAATAGGGATAGTTGGGGGTATTCGTATTTAATTGTCAGAGGTGAAATTCTTGGATTTATGAAAGACGAACTTCTGCGAAAGCATTTACCAAAGATGT…
Pseudofungi	MAST-1	MAST-1C	EU545703	963	PR2_v5.0.0	-	GATAGTACCTTACTACTTGGATACCCGTAGTAATTCTAGAGCTAATACATGCATCAACGCCCAATCGGGCCGCGTTTATTAGATAGAAACCCATATTTTTGGTGAATCATAATAACTGTGCGAATCGCATGGGTTTACCCCGGCGATGAATCAATCAAGTTTCTGCCCTATCAGCTTTCGATGGTAGGGTATTGGCCTACCATGGCGTTAACGGGTAACGGAGAATTAGGGTTCGATTCCGGAGAGGGAGCCTGAGAAACGGCTACCACATCCAAGGAAGGCAGCAGGCGCGTAAATTACCCAATCCTGACACAGGGAGGTAGTGACAATAAATAACAATGCCGGGCTTTTTCAAGTCTGGCAATTGGAATGAGAACAATTTAAATCCCTTAACGAGGA…
Pseudofungi	MAST-1	MAST-1C	HM561244	932	PR2_v5.0.0	-	TTAAAAAGCTCGTAGTTGGATTTCTGGCAGGAGCGACCGGTCCGCCGCAAGGTGTGCACTAGGTTGTCTCCAGTCATCTTTGTGGGAACTGCTCTGGCATTAGTTTGTCGGGGTTAGGGAACACATCGTTTACTGTGAAAAAATTAGAGTGTTTAAAGCAGGCTTATGCCGTTGAATACATTAGCATGGAATAATAAGATAGGACTTTGGTGGTCTATTTTGTTGGTTTGCACACCAAGGTAATGATTAATAGGGATAGTTGGGGGTATTCGTATTTAATTGTCAGAGGTGAAATTCTTGGATTTATGAAAGACGAACTACTGCGAAAGCATTTACCAAAGATGTTTTCATTAATCAAGAACGAAAGTTAGGGGATCGAAGATGATTAGATACCATCGT…
Pseudofungi	MAST-1	MAST-1C	EU545766	970	PR2_v5.0.0	-	TTGATAGTACCTTACTACTTGGATACCCGTAGTAATTCTAGAGCTAATACATGCATCAACGCCCAATCGGGCCGCGTCTATTAGATAGAAACCCATATTTTTGGTGAATCATAATAACTGTGCGAATCGCATGGGTTTACCCCGGCGATGAATCAATCAAGTTTCTGCCCTATCAGCTTTCGATGGTAGGGTATTGGCCTACCATGGCGTTAACGGGTAACGGAGAATTAGGGTTCGATTCCGGAGAGGGAGCCTGAGAAACGGCTACCACATCCAAGGAAGGCAACAGGCGCGTAAATTACCCAATCCTGACACAGGGAGGTAGTGACAATAAATAACAATGCCGGGCTTTTTCAAGTCTGGCAATTGGAATGAGAACAATTTAAATCCCTTAACGAG…
Pseudofungi	MAST-1	MAST-1C	HQ869706	874	PR2_v5.0.0	-	GCCGCGGTAATTCCAGCTCCAATAGCGTATATTAAAGTTGTTGCAGTTAAAAAGCTCGTAGTTGGATTTCTGGCAGGAGCGACCGGTCCGCCGCAAGGTGTGCACTAGGTTGTCTCCAGTCATCTTTGTGGGAACTGCTCTGGCATTAGGTTGTCGGGGTTAGGGAACACATCGTTTACTGTGAAAAAATTAGAGTGTTTAAAGCAGGCTTATGCCGTTGAATACATTAGCATGGAATAATAAGATAGGACTTTGGTGGTCTATTTTGTTGGTTTGCACACCAAGGTAATGATTAATAGGGATAGTTGGGGGTATTCGTATTTAATTGTCAGAGGTGAAATTCTTGGATTTATGAAAGACGAACTACTGCGAAAGCATTTACCAAAGATGTTTTCATTA…
Pseudofungi	MAST-1	MAST-1C	HQ869442	871	PR2_v5.0.0	-	CCGCGGTAATTCCAGCTCCAATAGCGTATATTAAAGTTGTTGCAGTTAAAAAGCTCGTAGTTGGATTTCTGGCAGGAGCGACCGGTCCGCCGCAAGGTGTGCACTAGGTTGTCTCCAGTCATCTTTGTGGGAACTGCTCTGGCATTAGGTTGTCGGGGTTAGGGAACACATCGTTTACTGTGAAAAAATTAGAGTGTTTAAAGCAGGCTTATGCCGTTGAATACATTAGCATGGAATAATAAGATAGGACTTTGGTGGTCTATTTTGTTGGTTTGCACACCAAGGTAATGATTAATAGGGATAGTTGGGGGTATTCGTATTTAATTGTCAGAGGTGAAATTCTTGGATTTATGAAAGACGAACTACTGCGAAAGCATTTACCAAAGATGTTTTCATTAA…
Pseudofungi	MAST-1	MAST-1C	HM369536	1028	PR2_v5.0.0	-	GTGTGTACTTGGTTGTCTCCTGTCATCCTTGTGGGAACTGCTCTGGCATTAAGTTGTCGGGGTTAGGGAACACATCGTTTACTGTGAAAAAATTAGAGTGTTTAAAGCAGGCTTATGCCGTTGAATACATTAGCATGGAATAATAAGATAGGACTTTGGCGTCTATTTTGTTGGTTTGCACACCAAGGTAATGATTAATAGGGATAGTTGGGGGTATTCGTATTTAATTGTCAGAGGTGAAATTCTTGGATTTATGAAAGACGAACTTCTGCGAAAGCATTTACCAAAGATGTTTTCATTAATCAAGAACGAAAGTTAGGGGATCGAAGATGATTAGATACCATCGTAGTCTTAACCATAAACTATGCCGACTAGGGATTGGCGGTCGTTCATTTATGA…
Pseudofungi	MAST-1	MAST-1C	EU545704	963	PR2_v5.0.0	-	GATAGTACCTTACTACTTGGATACCCGTAGTAATTCTAGAGCTAATACATGCATCAACGCCCAATCGGGCCGCGTTTATTAGATAGAAACCCACATTTTTGGTGAATCATAATAACTGTGCGAATCGCATGGGTTTACCCCGGCGATGAATCAATCAGGTTTCTGCCCTATCAGCTTTCGATGGTAGGGTATTGGCCTACCATGGCGTTAACGGGTAACGGAGAATTAGGGTTCGATTCCGGAGAGGGAGCCTGAGAAACGGCTACCACATCCAAGGAAGGCAGCAGGCGCGTAAATTACCCAATCCTGACACAGGGAGGTAGTGACAATAAATAACAATGCCGGGCTTTTTCAAGTCTGGCAATTGGAATGAGAACAATTTAAATCCCTTAACGAGGA…
Pseudofungi	MAST-1	MAST-1C	FN690672	1677	PR2_v5.0.0	-	AGCCATGCATGTCTAGTAAAAATAACTCTTTACTGTGAAACTGCGAACGGCTCATTATATCAGTTATAGTTTACTTGATAGTACCTTACTACTTGGATACCCGTAGTAATTCTAGAGCTAATACATGCATCAACGCCCAATCGGGCCGCGTTTATTAGATAGAAACCCATATTTTTGGTGAATCATAATAACTGTGCGAATCGCATGGGTTTACCCCGGCGATGAATCAATCAAGTTTCTGCCCTATCAGCTTTCGATGGTAGGGTATTGGCCTACCATGGCGTTAACGGGTAACGGAGAATTAGGGTTCGATTCCGGAGAGGGAGCCTGAGAAACGGCTACCACATCCAGGGAAGGCAGCAGGCGCGTAAATTACCCAATCCTGACACAGGGAGGTAG…
Pseudofungi	MAST-1	MAST-1C	AB191422	1639	PR2_v5.0.0	-	ATTATATCAGTTATAGTTTACTTGATAGTACCTTACTACTTGGATACCCGTAGTAATTCTAGAGCTAATACATGCATCAACGCCCAATCGGGCCGCGTTTATTAGATAGAAACCCATATTTTTGGTGAATCATAATAACTGTGCGAATCGCATGGGTTTACCCCGGCGATGAATCAATCAAGTTTCTGCCCTATCAGCTTTCGATGGTAGGGTATTGGCCTACCATGGCGTTAACGGGTAACGGAGAATTAGGGTTCGATTCCGGAGAGGGAGCCTGAGAAACGGCTACCACATCCAAGGAAGGCAGCAGGCGCGTAAATTACCCAATCCTGACACAAGGAGGTAGTGACAATAAATAACAATGCCGGGCTTTTTCAAGTCTGGCAATTGGAATGAGAA…
Pseudofungi	MAST-1	MAST-1C	JQ956112	962	PR2_v5.0.0	-	TTAAAAAGCTCGTAGTTGGATTTCTGGCAGGAGCGACCGGTCCGCCGCAAGGTGTGCACTAGGTTGTCTCCAGTCATCTTTGTGGGAACTGCTCTGGCATTAGTTTGTCGGGGTTAGGGAACACATCGTTTACTGTGAAAAAATTAGAGTGTTTAAAGCAGGCTTATGCCGTTGAATACATTAGCATGGAATAATAAGATAGGACTTTGGTGGTCTATTTTGTTGGTTTGCACACCAAGGTAATGATTAATAGGGATAGTTGGGGGTATTCGTATTTAATTGTCAGAGGTGAAATTCTTGGATTTATGAAAGACGAACTACTGCGAAAGCATTTACCAAAGATGTTTTCATTAATCAAGAACGAAAGTTAGGGGATCGAAGATGATTAGATACCATCGT…
Pseudofungi	MAST-1	MAST-1C	HQ869649	878	PR2_v5.0.0	-	CAGCCGCGGTAATTCCAGCTCCAATAGCGTATATTAAAGTTGTTGCAGTTAAAAAGCTCGTAGTTGGATTTCTGGCAGGAGCGACCGGTCCGCCGCAAGGTGTGCACTAGGTTGTCTCCAGTCATCTTTGTGGGAACTGCTCTGGCATTAGGTTGTCGGGGTTAGGGAACACATCGTTTACTGTGAAAAAATTAGAGTGTTTAAAGCAGGCTTATGCCGTTGAATACATTAGCATGGAATAATAAGATAGGACTTTGGTGGTCTATTTTGTTGGTTTGCACACCAAGGTAATGATTAATAGGGATAGTTGGGGGTATTCGTATTTAATTGTCAGAGGTGAAATTCTTGGATTTATGAAAGACGAACTACTGCGAAAGCATTTACCAAAGATGTTTTCAT…
Pseudofungi	MAST-1	MAST-1C	DQ310206	1376	PR2_v5.0.0	-	CGGAGAGGGAGCATGAGAAACGGCTACCACATCCAAGGAAGGCAGCAGGCGCGTAAATTACCCAATCCTGACACAGGGAGGTAGTGACAATAAATAACAATGCCGGGCTTTTTCAAGTCTGGCAATTGGAATGAGAACAATTTAAATCCCTTAACGAGGATCAATTGGAGGGCAAGTCTGGTGCCAGCAGCCGCGGTAATTCCAGCTCCAATAGCGTATATTAAAGTTGTTGCAGTTAAAAAGCTCGTAGTTGGATTTCTGGCAGGAGCGACCGGTCCGCCGCAAGGTGTGCACTAGGTTGTCTCCAGTCATCTTTGTGGGAACTGCTCTGGCATTAGGTTGTCGGGGTTAGGGAACACATCGTTTACTGTGAAAAAATTAGAGTGTTTAAAGCAGGCT…
Pseudofungi	MAST-1	MAST-1C	KC147371	921	PR2_v5.0.0	-	AGCTCGTAGTTGGATTTCTGGTGGGAGCGGCCGGTCCGCCGCAAGGTGTGTACTTGGTTGTCTCCTGTCATCCTTGTGGGAACTGCTCTGGCATTAAGTTGTCGGGGTTAGGGAACACATCGTTTACTGTGAAAAAATTAGAGTGTTTAAAGCAGGCTTATGCCGTTGAATACATTAGCATGGAATAATAAGATAGGACTTTGGCGTCTATTTTGTTGGTTTGCACACCAAGGTAATGATTAATAGGGATAGTTGGGGGTATTCGTATTTAATTGTCAGAGGTGAAATTCTTGGATTTATGAAAGACGAACTTCTGCGAAAGCATTTACCAAAGATGTCTTCATTAATCAAGAACGAAAGTTAGGGGATCGAAGATGATTAGATACCATCGTAGTCTTA…
Pseudofungi	MAST-1	MAST-1C	GQ344746	838	PR2_v5.0.0	-	AAAGCTCGTAGTTGGATTTCTGGTGGGAGCGGCCGGTCCGCCGTAAGGTGTGTACTTGGTTGTCTCCTGTCATCCTTGTGGGAACTGCTCTGGCATTAAGTTGTCGGGGTTAGGGAACACATCGTTTACTGTGAAAAAATTAGAGTGTTTAAAGCAGGCTTATGCCGTTGAATACATTAGCATGGAATAATAAGATAGGACTTTGGCGTCTATTTTGTTGGTTTGCACACCAAGGTAATGATTAATAGGGATAGTTGGGGGTATTCGTATTTAATTGTCAGAGGTGAAATTCTTGGATTTATGAAAGACGAACTTCTGCGAAAGCATTTACCAAAGATGTTTTCATTAATCAAGAACGAAAGTTAGGGGATCGAAGATGATTAGATACCATCGTAGTCT…
Pseudofungi	MAST-1	MAST-1C	JQ955960	963	PR2_v5.0.0	-	GCTCGTAGTTGGATTTCTGGCAGGAGCGACCGGTCCGCCGCAAGGTGTGCACTAGGTTGTCCCCAGTCATCTTTGTGGGAACTGCTCTGGCATTAGGTTGTCGGGGTTAGGGAACACATCGTTTACTGTGAAAAAATTAGAGTGTTTAAAGCAGGCTTATGCCGTTGAATACATTAGCATGGAATAATAAGATAGGACTTTGGTGGTCTATTTTGTTGGTTTGCACACCAAGGTAATGATTAATAGGGATAGTTGGGGGTATTCGCATTTAATTGTCAGAGGTGAAATTCTTGGATTTATGAAAGACGAACTACTGCGAAAGCATTTACCAAAGATGTTTTCATTAATCAAGAACGAAAGTTAGGGGATCGAAGATGATTAGATACCATCGTAGTCTTA…
Pseudofungi	MAST-1	MAST-1C	DQ062471	844	PR2_v5.0.0	-	AAGTTGTTGCAGTTAAAAAGCTCGTAGTTGGATTTCTGGCAGGAGCGACCGGTCCGCCGCAAGGTGTGCACTAGGTTGTCTCCAGTCATCTTTGTGGGAACTGCTCTGGCATTAGTTTGTCGGGGTTAGGGAACACATCGTTTACTGTGAAAAAATTAGAGTGTTTAAAGCAGGCTTATGCCGTTGAATACATTAGCATGGAATAATAAGATAGGACTTTGGTGGTCTATTTTGTTGGTTTGCACACCAAGGTAATGATTAATAGGGATAGTTGGGGGTATTCGTATTTAATTGTCAGAGGTGAAATTCTTGGATTTATGAAAGACGAACTACTGCGAAAGCATTTACCAAAGATGTTTTCATTAATCAAGAACGAAAGTTAGGGGATCGAAGATGATT…
Pseudofungi	MAST-1	MAST-1C	EU545653	962	PR2_v5.0.0	-	GATAGTACCTTACTACTTGGATACCCGTAGTAATTCTAGAGCTAATACATGCATCAACGCCCAATCGGGCCGCGTTTATTAGATAGAAACCCATATTTTTGGTGAATCATAATAACTGTGCGAATCGCATGGGTTTACCCCGGCGATGAATCAATCAAGTTTCTGCCCTATCAGCTTTCGATGGTAGGGTATTGGCCTACCATGGCGTTAACGGGTAACGGAGAATTAGGGTTCGATTCCGGAGAGGGAGCCTGAGAAACGGCTACCACATCCAAGGAAGGCAGCAGGCGCGTAAATTACCCAATCCTGACACAGGGAGGTAGTGACAATAAATAACAATGCCGGGCTTTTTCAAGTCTGGCAATTGGAATGAGAACAATTTAAATCCCTTAACGAGGA…
Pseudofungi	MAST-1	MAST-1C	HM369763	1073	PR2_v5.0.0	-	GCTCGTAGTTGGATTTCTGGTGGGAGCGGCCGGTCCGCCGTAAGGTGTGTACTTGGTTGTCTCCTGTCATCCTTGTGGGAACTGCTCCGGCATTAAGTTGTCGGGGTTAGGGAACACATCGTTTACTGTGAAAAAATTAGAGTGTTTAAAGCAGGCTTATGCCGTTGAATACATTAGCATGGAATAATAAGATAGGACTTTGGCGTCTATTTTGTTGGTTTGCACACCAAGGTAATGATTAATAGGGATAGTTGGGGGTATTCGTATTTAATTGTCAGAGGTGAAATTCTTGGATTTATGAAAGACGAACTTCTGCGAAGGCATTTACCAAAGATGTTTTCATTAATCAAGAACGAAAGTTAGGGGATCGAAGATGATTAGATACCATCGTAGTCTTAA…
Pseudofungi	MAST-1	MAST-1C	EU545716	963	PR2_v5.0.0	-	GATAGTACCTTACTACTTGGATACCCGTAGTAATTCTAGAGCTAACACATGCATCAACGCCCAATCGGGCCGCGTTTATTAGATAGAAACCCATATTTTTGGTGAATCATAATAACTGTGCGAATCGCATGGGTTTACCCCGGCGATGAATCAATCAAGTTTCTGCCCTATCAGCTTTCGATGGTAGGGTATTGGCCTACCATGGCGTTAACGGGTAACGGAGAATTAGGGTTCGATTCCGGAGAGGGAGCCTGAGAAACGGCTACCACATCCAAGGAAGGCAGCAGGCGCGTAAATTACCCAATCCTGACACAGGGAGGTAGTGACAATAAATAACAATGCCGGGCTTTTTCAAGTCTGGCAATTGGAATGAGAACAATTTAAATCCCTTAACGAGGA…
Pseudofungi	MAST-1	MAST-1C	EU087201	875	PR2_v5.0.0	-	GATACCCGTAGTAATTCTAGAGCTAATACATGCATCAACGCCCAATCGGGCCGCGTTTATTAGATAGAAACCCATATTTTTGGTGAATCATAATAACTGTGCGAATCGCATGGGTTTACCCCGGCGATGAATCAATCAAGTTTCTGCCCTATCAGCTTTCGATGGTAGGGTATTGGCCTACCATGGCGTTAACGGGTAACGGAGAATTAGGGTTTGATTCCGGAGAGGGAGCCTGAGAAATGGCTACCACATCCAAGGAAGGCAGCAGGCGCGTAAATTACCCAATCCTGACACAGGGAGGTAGTGACAATAAATAACAATGCCGGGCTTTTTCAAGTCTGGCAATTGGAATGAGAACAATTTAAATCCCTTAACGAGGATCAATTGGAGGGCAAGTCT…
Pseudofungi	MAST-1	MAST-1C	EU545743	971	PR2_v5.0.0	-	TTGATAGTACCTTACTACTTGGATACCCGTAGTAATTCTAGAGCTAATACATGCATCAACGCCCAATCGGGCCGCGTTTATTAGATAGAAACCCATATTTTTGGTGAATCATAATAACTGTGCGAATCGCATGGGTTTACCCCGGCGATGAATCAATCAAGTTTCTGCCCTATCAGCTTTCGGTGGTAGGGTATTGGCCTACCATGGCGTTAACGGGTAACGGAGAATTAGGGTTCGATTCCGGAGAGGGAGCCTGAGAAACGGCTACCACATCCAAGGAAGGCAGCAGGCGCGTAAATTACCCAATCCTGACACAGGGAGGTAGTGACAATAAATAACAATGCCGGGCTTTTTCAAGTCTGGCAATTGGAATGAGAACAATTTAAATCCCTTAACGAG…
Pseudofungi	MAST-1	MAST-1C	KC147361	838	PR2_v5.0.0	-	AAAGCTCGTAGTTGGATTTCTGGTGGGAGCGGCCGGTCCGCCGCAAGGTGTGTACTTGGTTGTCTCCTGTCATCCTTGTGGGAACTGCTCTGGCATTAAGTTGTCGGGGTTAGGGAACACATCGTTTACTGTGAAAAAATTAGAGTGTTTAAAGCAGGCTTATGCCGTTGAATACATTAGCATGGAATAATAAGATAGGACTTTGGCGTCTATTTTGTTGGTTTGCACACCAAGGTAATGATTAATAGGGATAGTTGGGGGTATTCGTATTTAATTGTCAGAGGTGAAATTCTTGGATTTATGAAAGACGAACTTCTGCGAAAGCATTTACCAAAGATGTCTTCATTAATCAAGAACGAAAGTTAGGGGATCGAAGATGATTAGATACCATCGTAGTCT…
Pseudofungi	MAST-1	MAST-1C	EU545777	971	PR2_v5.0.0	-	TTGAAAGTACCTTACTACTTGGATACCCGTAGTAATTCTAGAGCTAATACATGCATCAACGCCCAATCGGGCCGCGTTTATTAGATAGAAACCCATATTTTTGGTGAATCATAATAACTGTGCGAATCGCATGGGTTTACCCCGGCGATGAATCAATCAAGTTTCTGCCCTATCAGCTTTCGATGGTAGGGTATTGGCCTACCATGGCGTTAACGGGTAACGGAGAATTAGGGTTCGATTCCGGAGAGGGAGCCTGAGAAACGGCTACCACATCCAAGGAAGGCAGCAGGCGCGTAAATTACCCAATCCTGACACAGGGAGGTAGTGACAATAAATAACAATGCCGGGCTTTTTCAAGTCTGGCAATTGGAATGAGAACAATTTAAATCCCTTGACGAG…
Pseudofungi	MAST-1	MAST-1C	DQ310211	1377	PR2_v5.0.0	-	CGGAGAGGGCGCCTGAGAAACGGCTACCACATCCAAGGAAGGCAGCAGGCGCGTAAATTACCCAATCCTGACACAGGGAGGTAGTGACAATAAATAACAATGCCGGGCTTTTTCAAGTCTGGCAATTGGAATGAGGACAATTTAAATCCCTTAACGAGGATCAATTGGAGGGCAAGTCTGGTGCCAGCAGCCGCGGTAATTCCAGCTCCAATAGCGTATATTAATGTTGTTGCAGTTAAAAAGCTCGTAGTTGGATTTCTGGTGGGAGCGGCCGGTCCGCCGTAAGGTGTGTACTTGGTTGTCTCCTGTCATCCTTGTGGGAACTGCTCTGGCATTAAGTTGTCGGGGTTAGGGAACACATCGTTTACTGTGAAAAAATTAGAGTGTTTAAAGCAGGCT…
Pseudofungi	MAST-1	MAST-1C	EF527009	1547	PR2_v5.0.0	-	TGAATCTGCGAACGGCTCATTATATCAGTTATAGTTTACTTGATAGTACCTTACTACTTGGATACCCGTAGTAATTCTAGAGCTAATACATGCATCAACGCCCAATCGGGCCGCGTTTATTAGATAGAAACCCATATTTTTGGTGAATCATAATAACTGTGCGAATCGCATGGGTTTACCCCGGCGATGAATCAATCAAGTTTCTGCCCTATCAGCTTTCGATGGTAGGGTATTGGCCTACCATGGCGTTAACGGGTAACGGAGAATTAGGGTTCGATTCCGGAGAGGGAGCCTGAGAAACGGCTACCACATCCAAGGAAGGCAGCAGGCGCGTAAATTACCCAATCCTGACACAGGGAGGTAGTGACAATAAATAGCAATGCCGGGCTTTTTTAAGTC…
Pseudofungi	MAST-1	MAST-1C	HQ870330	852	PR2_v5.0.0	-	TCCAGCTCCAATAGCGTATATTAATGTTGTTGCAGTTAAAAAGCTCGTAGTTGGATTTCTGGTGGGAGTGGCCGGTCCGCCGTAAGGTGTGTACTTGGTTGTCTCCCGTCATCCTTGTGGGAACTGCTCTGGCATTAAGTTGTCGGGGTTAGGGAACACATCGTTTACTGTGAAAAAATTAGAGTGTTTAAAGCAGGCTTATGCCGTTGAATACATTAGCATGGAATAATAAGATAGGACTTTGGCGTCTATTTTGTTGGTTTGCACACCAAGGTAATGATTAATAGGGATAGTTGGGGGTATTCGTATTTAATTGTCAGAGGTGAAATTCTTGGATTTATGAAAGACGAGCTTCTGCGAAAGCATTTACCAAAGATGTTTTCATTAATCAAGAACGAA…
Pseudofungi	MAST-1	MAST-1C	JQ956260	960	PR2_v5.0.0	-	TTAAAAAGCTCGTAGTTGGATTTCTGGCAGGAGCGACCGGTCCGCCGCAAGGTGTGCACTAGGTTGTCTCCAGTCATCTTTGTGGGAACTGCTCTGGCATTAGGTTGTCGGGGTTAGGGAACACATCGTTTACTGTGAAAAAATTAGAGTGTTTTAAGCAGGCTTATGCCGTTGAATACATTAGCATGGAATAATAAGATAGGACTTTGGTGGTCTATTTTGTTGGTTTGCACACCAAGGTAATGATTAATAGGGATAGTTGGGGGTATTCGTATTTAATTGTCAGAGGTGAAATTCTTGGATTTATGAAAGACGAACTACTGCGAAAGCATTTACCAAAGATGTTTTCATTAATCAAGAACGAAAGTTAGGGGATCGAAGATGATTAGATACCATCGT…
Pseudofungi	MAST-1	MAST-1C	FN690671	1682	PR2_v5.0.0	-	ATTAGCCATGCATGTCTAAGTAAAAATAACTCTTTACTGTGAAACTGCGAACGGCTCATTATATCAGTTATAGTTTACTTGATAGTACCTTACTACTTGGATACCCGTAGTAATTTTAGAGCTAATACATGCATCAACGCCCAATCGGGCCGCGTTTATTAGATAGAAACCCATATTTTTGGTGAATCATAATAACTGTGCGAATCGCATGGGTTTACCCCGGCGATGAATCAATCAAGTTTCTGCCCTATCAGCTTTCGATGGTAGGGTATTGGCCTACCATGGCGTTAACGGGTAACGGAGAATTAGGGTTCGATTCCGGAGAGGGAGCCTGAGAAACGGCTACCACATCCAAGGAAGGCAGCAGGCGCGTAAATTACCCAATCCTGACACAGGGAG…
Pseudofungi	MAST-1	MAST-1C	HQ869499	874	PR2_v5.0.0	-	GCAGCCGCGGTAATTCCAGCTCCAATAGCGTATATTAATGTTGTTGCAGTTAAAAAGCTCGTAGTTGGATTTCTGGTGGGAGTGGCCGGTCCGCCGTAAGGTGTGTACTTGGTTGTCTCCCGTCATCCTTGTGGGAACTGCTCTGGCATTAAGTTGTCGGGGTTAGGGAACACATCGTTTACTGTGAAAAAATTAGAGTGTTTAAAGCAGGCTTATGCCGTTGAATACATTAGCATGGAATAATAAGATAGGACTTTGGCGTCTATTTTGTTGGTTTGCACACCAAGGTAATGATTAATAGGGATAGTTGGGGGTATTCGTATTTAATTGTCAGAGGTGAAATTCTTGGATTTATGAAAGACGAACTTCTGCGAAAGCATTTACCAAAGATGTTTTCAT…
Pseudofungi	MAST-1	MAST-1C	EU087261	875	PR2_v5.0.0	-	GATACCCGTAGTAATTCTAGAGCTAATACATGCATCAACGCCCAATCGGGCCGCGTTTATTAGATAGAAACCCATATTTTTGGTGAATCATAATAACTGTGCGAATCGCATGGGTTTACCCCGGCGATGAATCAATCAAGTTTCTGCCCTATCAGCTTTCGATGGTAGGGTATTGGCCTACCATGGCGTTAACGGGTAACGGAGAATTAGGGTTCGATTCCGGAGAGGGAGCCTGAGAAACGGCTACCACATCCAAGGAAGGCAGCAGGCGCGTAAATTACCCAATCCTGACACAGGGAGGTAGTGACAATAAATAACAATGCCGGGCTTTTTCAAGTCTGGCAATTGGAATGAGAACAATTTGAATCCCTTAACGAGGATCAATTGGAGGGCAAGTCT…
Pseudofungi	MAST-1	MAST-1C	HQ222480	970	PR2_v5.0.0	-	AAAAAGCTCGTAGTTGGATTTCTGGCAGGAGCGACCGGTCCGCCGCAAGGTGTGCACTAGGTTGTCTCCAGTCATCTTTGTGGGAACTGCTCTGGCATTAGGTTGTCGGGGTTAGGGAACACATCGTTTACTGTGAAAAAATTAGAGTGTTTAAAGCAGGCTTATGCCGTTGAATACATTAGCATGGAATAATAAGATAGGACTTTGGTGGTCTATTTTGTTGGTTTGCACACCAAGGTAATGATTAATAGGGATAGTTGGGGGTATTCGTATTTAATTGTCAGAGGTGAAATTCTTGGATTTATGAAAGACGAACTACTGCGAAAGCATTTACCAAAGATGTTTTCATTAATCAAGAACGAAAGTTAGGGGATCGAAGATGATTAGATACCATCGTAG…
Pseudofungi	MAST-1	MAST-1C	JQ956232	950	PR2_v5.0.0	-	AGTTGGATTTCTGGTGGGAGTGGCCGGTCCGCCGTAAGGTGTGTACTTGGTTGTCTCCCGTCATCCTTGTGGGAACTGCTCTGGCATTAAGTTGTCGGGGTTAGGGAACACATCGTTTACTGTGAAAAAATTAGAGTGTTTAAAGCAGGCTTATGCCGTTGAATACATTAGCATGGAATAATAAGATAGGACTTTGGCGTCTATTTTGTTGGTTTGCACACCAAGGTAATGATTAATAGGGATAGTTGGGGGTATTCGTATTTAATTGTCAGAGGTGAAATTCTTGGATTTATGAAAGACGAACTTCTGCGAAAGCATTTACCAAAGATGTTTTCATTAATCAAGAACGAAAGTTAGGGGATCGAAGATGATTAGATACCATCGTAGTCTTAACCATAA…
Pseudofungi	MAST-1	MAST-1C	JQ956220	964	PR2_v5.0.0	-	TTAAAAAGCTCGTAGTTGGATTTCTGGCAGGAGCGACCGGTCCGCCGCAAGGTGTGCACTAGGTTGTCTCCAGTCATCTTTGTGGGAACTGCTCTGGCATTAGTTTGTCGGGGTTAGGGAACACATCGTTTACTGTGAAAAAATTAGAGTGTTTAAAGCAGGCTTATGCCGTTGAATACATTAGCATGGAATAATAAGATAGGACTTTGGTGGTCTATTTTGTTGGTTTGCACACCAAGGTAATGATTAATAGGGATAGTTGGGGGTATTCGTATTTAATTGTCAGAGGTGAAATTCTTGGATTTATGAAAGACGAACTACTGCGAAAGCATTTACCAAAGATGTTTTCATTAATCAAGAACGAAAGTTAGGGGATCGAAGATGATTAGATACCATCGT…
Pseudofungi	MAST-1	MAST-1C	FN690670	1674	PR2_v5.0.0	-	TGCATGTCTAAGTAAAAATAACTCTTTACTGTGAAACTGCGAACGGCTCATTATATCAGTTATAGTTTACTTGATAGTACCTTACTACTTGGATACCCGTAGTAATTCTAGAGCTAATACATGCATCAACGCCCAATCGGGCCGCGTTTATTAGATAGAAACCCATATTTTTGGTGAATCATAATAACTGTGCGAATCGCATGGGTTTACCCCGGCGATGAATCAATCAAGTTTCTGCCCTATCAGCTTTCGATGGTAGGGTATTGGCCTACCATGGCGTTAACGGGTAACGGAGAATTAGGGTTCGATTCCGGAGAGGGAGCCTGAGAAACGGCTACCACATCCAAGGAAGGCAGCAGGCGCGTAAATTACCCAATCCTGACACAGGGAGGTAGTGAC…
Pseudofungi	MAST-1	MAST-1C	KC488517	1638	PR2_v5.0.0	-	TTACTGTGAAACTGCGAACGGCTCATTATATCAGTTATAGTTTACTTGATAGTACCTTACTACTTGGATACCCGTAGTAATTCTAGAGCTAATACATGCATCAACTCCCAACTCACGACGGGACGCGTTTATTAGATCGAAACCCATATTTTTGGTGAATCATAATAACTGTGCGAATCGCATGGCCTTGCGCCGGCGATGAATCAATCAAGTTTCTGCCCTATCAGCTTTCGATGGTAGGGTATTGGCCTACCATGGCGGTAACGGGTAACGGAGAATTAGGGTTCGATTCCGGAGAGGGAGCCTGAGAAACGGCTACCACATCCAAGGAAGGCAGCAGGCGCGTAAATTACCCAATCCTGACACAGGGAGGTAGTGACAATAAATAACAATGCCGGG…
Pseudofungi	MAST-1	MAST-1C	KC488518	1638	PR2_v5.0.0	-	TTACTGTGAAACTGCGAACGGCTCATTATATCAGTTATAGTTTACTTGATAGTACCTTACTACTTGGATACCCGTAGTAATTCTAGAGCTAATACATGCATCAACTCCCAACTCACGACGGGACGCGTTTATTAGATCGAAACCCATATTTTTGGTGAATCATAATAACTGTGCGAATCGCATGGCCTTGCGCCGGCGATGAATCAATCAAGTTTCTGCCCTATCAGCTTTCGATGGTAGGGTATTGGCCTACCATGGCGGTAACGGGTAACGGAGAATTAGGGTTCGATTCCGGAGAGGGAGCCTGAGAAACGGCTACCACATCCAAGGAAGGCAGCAGGCGCGTAAATTACCCAATCCTGACACAGGGAGGTAGTGACAATAAATAACAATGCCGGG…
Pseudofungi	MAST-1	MAST-1C	KC488519	1640	PR2_v5.0.0	-	TTACTGTGAAAACTGCGAACGGCTCATTATATCAGTTATAGTTTACTTGATAGTACCTTACTACTTGGATACCCGTAGTAATTCTAGAGCTAATACATGCATCAACTCCCAACTCACGACGGGACGCGTTTATTAGATCGAAACCCATATTTTTGGTGAATCATAATAACTGTGCGAATCGCATGGCCTTGCGCCGGCGATGAATCAATCAAGTTTCTGCCCTATCAGCTTTCGATGGTAGGGTATTGGCCTACCATGGCGGTAACGGGTAACGGAGAATTAGGGTTCGATTCCGGAGAGGGAGCCTGAGAAACGGCTACCACATCCAAGGAAGGCAGCAGGCGCGTAAATTACCCAATCCTGACACAGGGAGGTAGTGACAATAAATAACAATGCCGG…
Pseudofungi	MAST-1	MAST-1C	KF129654	1747	PR2_v5.0.0	-	TAGTCATACGCTCGTCTCAAAGATTAAGCCATGCATGTCTAAGTAAAAATGACTCTTTACTGTGAAACTGCGAACGGCTCATTATATCAGTTATAGTTTACTTGATAGTACCTTACTACTTGGATACCCGTAGTAATTCTAGAGCTAATACATGCATCAACTCCCAACTCACGACGGGACGCGTTTATTAGATCGAAACCCATATTTTTGGTGAATCATAATAACTGTGCGAATCGCATGGCCTTGCGCCGGCGATGAATCAATCAAGTTTCTGCCCTATCAGCTTTCGATGGTAGGGTATTGGCCTGCCATGGCGGTAACGGGTAACGGAGAATTAGGGTTCGATTCCGGAGAGGGAGCCTGAGAAACGGCTACCACATCCAAGGAAGGCAGCAGGCG…
Pseudofungi	MAST-1	MAST-1C	KF129996	1747	PR2_v5.0.0	-	TAGCCATACCCTCGTCTCAAAGATTAAGCCATGCATGTCTAAGTAAAAATGACTCTTTACTGTGAAACTGCGAACGGCTCATTATATCAGTTATAGTTTACTTGATAGTACCTTACTACTTGGATACCCGTAGTAATTCTAGAGCTAATACATGCATCAACTCCCAACTCACGACGGGACGCGTTTATTAGATCGAAACCCATATTTTTGGTGAATCATAATAACTGTGCGAATCGCATGGCCTTGCGCCGGCGATGAATCGATCAAGTTTCTGCCCTATCAGCTTTCGATGGTAGGGTATTGGCCTACCATGGCGGTAACGGGTAACGGAGAATTAGGGTTCGATTCCGGAGAGGGAGCCTGAGAAACGGCTACCACATCCAAGGAAGGCAGCAGGCG…
Pseudofungi	MAST-1	MAST-1C	KJ763083	1787	PR2_v5.0.0	-	TACCTGGTTGATCCTGCCAGTAGTCATACGCTCGTCTCAAAGATTAAGCCATGCATGTCTAAGTAAAAATGACTCTTTACTGTGAAACTGCGAACGGCTCATTATATCAGTTATAGTTTACTTGATAGTACCTTACTACTTGGATACCCGTAGTAATTCTAGAGCTAATACATGCATCAACTCCCAACTCACGACGGGACGCGTTTATTAGATCGAAACCCATATTTTTGGTGAATCATAATAACTGTGCGAATCGCATGGCCTTGCGCCGGCGATGAATCAATCAAGTTTCTGCCCTATCAGCTTTCGATGGTAGGGTATTGGCCTACCATGGCGGTAACGGGTAACGGAGAATTAGGGTTCGATTCCGGAGAGGGAGCCTGAGAAACGGCTACCACA…
Pseudofungi	MAST-1	MAST-1C	KJ925275	1689	PR2_v5.0.0	-	GCATGTCTAAGTAAAAATAACTCTTTACTGTGAAACTGCGAACGGCTCATTATATCAGTTATAGTTTACTTGATAGTACCTTACTACTTGGATACCCGTAGTAATTCTAGAGCTAATACATGCATCAACGCCCAATCGGGCCGCGTTTATTAGATAGAAACCCATATTTTTGGTGAATCATAATAACTGTGCGAATCGCATGGGTTTACCCCGGCGATAAATCAATCAAGTTTCTGCCCTATCAGCTTTCGATGGTAGGGTATTGGCCTACCATGGCGTTAACGGGTAACGGAGAATTAGGGTTCGATTCCGGAGAGGGAGCCTGAGAAACGGCTACCACATCCAAGGAAGGCAGCAGGCGCGTAAATTACCCAATCCTGACACAGGGAGGTAGTGACA…
Pseudofungi	MAST-1	MAST-1D	JQ781940	1785	PR2_v5.0.0	-	CCTGGTTGATCCTGCCAGTAGTCATACGCTCGTCTCAAGGATTAAGCCATGCACGTCTAAGTAAAAGCAACTTTACTGTGAAACTGCGAATGGCTCATTATATCAGTTATAGTCTACTTGATAGTACCTTACTACTTGGATACCCGTAGTAATTCTAGAGCTAATACATGCATAAAAGCCCAACCTCTGGACGGGCCGCGTTTATTAGAATTAAACCAATATCTTCTGGTGAATCATAATAACTGTGCGGATCGCATGGGTTCATCCCGGCGACAAATCAATCGAGTTTCTGCCCTATCAGCTTTGGATGGTAGGGTATTGGCCTACCATGGCGTTAACGGGTAACGGAGAATTAGGGTTCGATTCCGGAGAGGGAGCCTGAGAAACGGCTACCACATC…
Pseudofungi	MAST-1	MAST-1D	GU823015	1375	PR2_v5.0.0	-	CGGAGAGGGCGCATGAGAAACGGCTACCACATCCAAGGAAGGCAGCAGGCGCGTAAATTACCCAATCCTGACACAGGGAGGTAGTGACAATAAATAACAATGCCGGGCTTTTTCAAGTCTGGCAATTGGAATGAGAACAATTTAAATCCCTTAACGAGTATCAATTGGAGGGCAAGTCTGGTGCCAGCAGCCGCGGTAATTCCAGCTCCAATAGCGTATATTAAAGTTGTTGCAGTTAAAAAGCTCGTAGTTGGATTTCTGGTAGAAACGGCCGATCCGCCCCGTAGTGGGGTGTGCACTAGAGCCGCCTCCGGCCATCCTTGGGGGAACTGCCATGGCCTTAATTGGTTGTGGTATGGAACCCATCGTTTACTGTGAAAAAATTAGAGTGTTTAGAGC…
Pseudofungi	MAST-1	MAST-1D	GU823392	1078	PR2_v5.0.0	-	CGGTAATTCCAGCTCCAATAGCGTATATTAAAGTTGTTGCAGTTAAAAAGCTCGTAGTTGGATTTCTGGCAGGAGCGGCCGGTCCGCCCCGTAATGGGGTGTGCACTAGCGCCGCCTCCGGCCATCCTTGAGGGAACTGCCATGGCCTTAACTGGTTGTGGTATGGAACTCATCGTTTACTGTGAAAAAATTAGAGTGTTTAAAGCAGGCTTAGGCCGTTGAATACATTAGCATGGAATAATAAGATAGGACCTTATGGTCGTCTTGTTGGTTTGCACCGTAAGGTAATGATTAATAGGGATAGTTGGGGGTATTCGTATTTAATTGTCAGAGGTGGAATTCTTGGATTTATGAAAGACGAACTTCTGCGAAAGCATTTACCAAGGATGTTTTCATTAA…
Pseudofungi	MAST-1	MAST-1D	EF173010	1649	PR2_v5.0.0	-	AAACTGCGAATGGCTCATTATATCAGTTATAGTCTACTTGATAGTACCTTACTACTTGGATACCCGTAGTAATTCTAGAGCTAATACATGCATACAAGCCCAACCTCTGGACGGGCCGCGTTTATTAGAATTAAACCAATATACTCTGGTGAATCATAATAACTGTGCGGATCGCATGGGTTCATCCCGGCGACAAATCAATCGAGTTTCTGCCCTATCAGCTTTGGATGGTAGGGTATTGGCCTACCATGGCGTTAACGGGTAACGGAGAATTAGGGTTCGATTCCGGAGAGGGAGCCTGAGAAACGGCTACCACATCCAAGGAAGGCAGCAGGCGCGTAAATTACCCAATCCTGACACAGGGAGGTAGTGACAATAAATAACAATGCCGGGCTTTTT…
Pseudofungi	MAST-1	MAST-1D	DQ337361	835	PR2_v5.0.0	-	GTTAAAAAGCTCGTAGTTGGATTTCTGGTAGGAGCGGCCGGTCCGCCCCGTAATGGGGTGTGCACTAGAGCCGCCTCCGGCCATCCTTGGGGGAACTGCCATGGCCTTAATTGGTTGTGGTATGGAACCCATCGTTTACTGTGAAAAAATTAGAGTGTTTAAAGCAGGCTTAGGCCGTTGAATACATTAGCATGGAATAATAAGATAGGACCTTATGGACCTCTTGTTGGTTTGCGCCGTAAGGTAATGATTAATAGGGATAGTTGGGGGTATTCGTATTTAATTGTCAGAGGTGAAATTCTTGGATTTATGAAAGACGAACTTCTGCGAAAGCATTTACCAAGGATGTTTTCATTAATCAAGAACGAAAGTTAGGGGATCGAAGATGATTAGATACCA…
Pseudofungi	MAST-1	MAST-1D	AJ402350	1758	PR2_v5.0.0	-	ACCTGGTTGATCCTGCCAGTAGTCATACGCTCGTCTCAAAGATTAAGCCATGCACGTCTAAGTAAAAGCAACTTTACTGTGAAACTGCGAATGGCTCATTATATCAGTTATAGTCTACTTGATAGTACCTTACTACTTGGATACCCGTAGTAATTCTAGAGCTAATACATGCATAAAAGCCCAACCTCTGGACGGGCCGCGTTTATTAGAATTAAACCAATATCTTCTGGTGAATCATAATAACTGTGCGGATCGCATGGGTTCATCCCGGCGACAAATCAATCGAGTTTCTGCCCTATCAGCTTTGGATGGTAGGGTATTGGCCTACCATGGCGTTAACGGGTAACGGAGAATTAGGGTTCGATTCCGGAGAGGGAGCCTGAGAAACGGCTACCACAT…
Pseudofungi	MAST-1	MAST-1D	EU333104	800	PR2_v5.0.0	-	ACCTGGTTGATCCTGCCAGTAGTCATACGCTCGTCTCAAAGATTAAGCCATGCACGTCTAAGTAAAAGCAACTTTACTGTGAAACTGCGAATGGCTCATTATATCAGTTATAGTCTACTTGATAGTACCTTACTACTTGGATACCCGTAGTAATTCTAGAGCTAATACATGCATAAAAGCCCAACCTCTGGACGGGCCGCGTTTATTAGAATTAAACCAATATTTTCTGGTGAATCATAATAACTGTGCGGATCGCATGGGTTCATCCCGACGACAAATCAATCGAGTTTCTGCCCTATCAGCTTTGGATGGTAGGGTATTGGCCTACCATGGCGTTAACGGGTAACGGAGAATTAGGGTTCGATTCCGGAGAGGGAGCCTGAGAAACGGCTACCACAT…
Pseudofungi	MAST-1	MAST-1D	EU499993	836	PR2_v5.0.0	-	GGGTTCGATTCCGGAGAGGGAGCCTGAGAAACGGCTACCACATCCAAGGAAGGCAGCAGGCGCGTAAATTACCCAATCCTGACACAGGGAGGTAGTGACAATAAATAACAATGCCGGGCTTCTTCAAGTCTGGCAATTGGAATGAGAACAATTTAAATCCCTTAACGAGTATCAATTGGAGGGCAAGTCTGGTGCCAGCAGCCGCGGTAATTCCAGCTCCAATAGCGTATATTAAAGTTGTTGCAGTTAAAAAGCTCGTAGTTGGATTTCTGGTAGGAGCGGCCGGTCCGCCCCGTAATGGGGTGTGCACCAGAGCCGCCTCCGGCCATCCTTGGGGGAACTGCCATGGCCTTAATTGGTTGTGGTATGGAACCCATCGTTTACTGTGAAAAAATTAGA…
Pseudofungi	MAST-1	MAST-1D	GU823034	1075	PR2_v5.0.0	-	CGGTAATTCCAGCTCCAATAGCGTATATTAAAGTTGTTGCAGTTAAAAAGCTCGTAGTTGGATTTCTGGTAGGAGCGGCCGGTCCGCCCCGTAATGGGGTGTGCACTAGAGCCGCCTCCGGCCATCCTTGGGGGAACTGCCATGGCCTTAATTGGTTGTGGTATGGAACCCATCGTTTACTGTGAAAAAATTAGAGTGTTTAAAGCAGGCTTAGGCCGTTGAATACATTAGCATGGAATAATAAGATAGGACCTTATGGACCTCTTGTTGGTTTGCGCCGTAAGGTAATGATTAATAGGGATAGTTGGGGGTATTCGTATTTAATTGTCAGAGGTGAAATTCTTGGATTTATGAAAGACGAACTTCTGCGAAAGCATTTACCAAGGATGTTTTCATTAA…
Pseudofungi	MAST-1	MAST-1D	EU333074	800	PR2_v5.0.0	-	ACCTGGTTGATCCTGCCAGTAGTCATACGCTCGTCTCAAAGATTAAGCCATGCACGTCTAAGTAAAAGCAACTTTACTGTGAAACTGCGAATGGCTCATTATATCAGTTATAGTCTACTTGATAGTACCTTACTACTTGGATACCCGTAGTAATTCTAGAGCTAATACATGCATAAAAGCCCAACCTCTGGACGGGCCGCGTTTATTAGAATTAAACCAATATCTTCTGGTGAATCATAATAACTGTGCGGATCGCATGGGTTCATCCCGGCGACAAATCAATCGAGTTTCTGCCCTATCAGCTTTGGATGGTAGGGTATTGGCCTACCATGGCGTTAACGGGTAACGGAGAATTAGGGTTCGATTCCGGAGAGGGAGCCTGAGAAACGGCTACCACAT…
Pseudofungi	MAST-1	MAST-1D	DQ337349	911	PR2_v5.0.0	-	GTTAAAAAGCTCGTAGTTGGATTTCTGGTAGGAGCGGCCGGTCCGCCCCGTAATGGGGTGTGCACTAGAGCCGCCTCCGGCCATCCTTGGGGGAACTGCCATGGCCTTAATTGGTTGTGGTATGGAACCCATCGTTTACTGTGAAAAAATTAGAGTGTTTAAAGCAGGCTTAGGCCGTTGAATACATTAGCATGGAATAATAAGATAGGACCTTATGGACCTCTTGTTGGTTTGCGCCGTAAGGCAATGATTAATAGGGATAGTTGGGGGTATTCGTATTTAATTGTCAGAGGTGAAATTCTTGGATTTATGAAAGACGAACTTCTGCGAAAGCATTTACCAAGGATGTTTTCATTAATCAAGAACGAAAGTTAGGGGATCGAAGATGATTAGATACCA…
Pseudofungi	MAST-1	MAST-1D	GQ863791	1699	PR2_v5.0.0	-	ATTAAGCATGCACGTCTAAGTAAAAGCAACTTTACTGTGAAACTGCGAATGGCTCATTATATCAGTTATAGTCTACTTGATAGTACCTTACTACTTGGATACCCGTAGTAATTCTAGAGCTAATACATGCATAAAAGCCCAACCTCTGGACGGGCCGCGTTTATTAGAATTAAACCAATATCTTCTGGTGAATCATAATAACTGTGCGGATCGCATGGGTTCATCCCGGCGACAAATCAATCGAGTTTCTGCCCTATCAGCTTTGGATGGTAGGGTATTGGCCTACCATGGCGTTAACGGGTAACGGAGAATTAGGGTTCGATTCCGGAGAGGGAGCCTGAGAAACGGCTACCACATCCAAGGAAGGCAGCAGGCGCGTAAATTACCCAATCCTGACAC…
Pseudofungi	MAST-1	MAST-1D	DQ337350	896	PR2_v5.0.0	-	GTTAAAAAGCTCGTAGTTGGATTTCTGGTAGGAGCGGCCGGTCCGCCCCGTAATGGGGTGTGCACTAGAGCCGCCTCCGGCCATCCTTGGGGGAACTGCCATGGCCTTAATTGGTTGTGGTATGGAACCCATCGTTTACTGTGAAAAAATTAGAGTGTTTAAAGCAGGCTTAGGCCGTTGAATACATTAGCATGGAATAATAAGATAGGACCTTATGGACCTCTTGTTGGTTTGCGCCGTAAGGTAATGATTAATAGGGATAGTTGGGGGTATTCGTATTTAATTGTCAGAGGTGAAATTCTTGGATTTATGAAAGACGAACTTCTGCGAAAGCATTTACCAAGGATGTTTTCATTAATCAAGAACGAAAGTTAGGGGATCGAAGATGATTAGATACCA…
Pseudofungi	MAST-1	MAST-1D	JQ781949	1784	PR2_v5.0.0	-	CCTGGTTGATCCTGCCAGTAGTCATACGCTCGTCTCAAAGATTAAGCCATGCACGTCTAAGTAAAAGCAACTTTACTGTGAAACTGCGAATGGCTCATTATATCAGTTATAGTCTACTTGTTAGTACCTTACTACTTGGATACCCGTAGTAATTCTAGAGCTAATACATGCATAAAAGCCCAACCTCTGGACGGGCCGTGTTTATTAGAATTAAACCAATATCTTCTGGTGAATCATAATAACTGTGCGGATCGCATGGGTTCATCCCGGCGACAAATCAATCGAGTTTCTGCCCTATCAGCTTTGGATGGTAGGGTATTGGCCTACCATGGCGTTAACGGGTAACGGAGAATTAGGGTTCGATTCCGGAGAGGGAGCCTGAGAAACGGCTACCACATC…
Pseudofungi	MAST-1	MAST-1D	GU823631	1078	PR2_v5.0.0	-	CGGTAATTCCAGCTCCAATAGCGTATATTAAAGTTGTTGCAGTTAAAAAGCTCGTAGTTGGATTTCTGGCAGGAGCGGCCGGTCCGCCCCGTAATGGGGTGTGCACTAGCGCCGCCTCCGGCCATCCTTGAGGGAACTGCCATGGCCTTAACTGGTTGTGGTATGGAACTCATCGTTTACTGTGAAAAAATTAGAGTGTTTAAAGCAGGCTTAGGCCGTTGAATACATTAGCATGGAATAATAAGATAGGACCTTATGGTCGTCTTGTTGGTTTGCACCGTAAGGTAATGATTAATAGGGATAGTTGGGGGTATTCGTATTTAATTGTCAGAGGTGAAATTCTTGGATTTATGAAAGACGAACTTCTGCGAAAGCATTTACCAAGGATGTTTTCATTAA…
Pseudofungi	MAST-1	MAST-1D	JQ781953	1784	PR2_v5.0.0	-	CCTGGTTGATCCTGCCAGTAGTCATACGCTCGTCTCAAAGATTAAGCCATGCACGTCTAAGTAAAAGCAACTTTACTGTGAAACTGCGAATGGCTCATTATATCAGTTATAGTCTACTTGATAGTACCTTACTACTTGGATACCCGTAGTAATTCTAGAGCTAATACATGCATAAAAGCCCAACCTCTGGACGGGCCGCGTTTATTAGAATTAAACCAATATCTTCTGGTGAATCATAATAACTGTGCGGATCGCATGGGTTCATCCCGGCGACAAATCAATCGAGTTTCTGCTCTATCAGCTTTGGATGGTAGGGTATTGGCCTACCATGGCGTTAACGGGTAACGGAGAATTAGGGTTCGATTCCGGAGAGGGAGCCTGAGAAACGGCTACCACATC…
Pseudofungi	MAST-1	MAST-1D	GU823346	1182	PR2_v5.0.0	-	CGGTAATTCCAGCTCCAATAGCGTATATTAAAGTTGTTGCAGTTAAAAAGCTCGTAGTTGGATTTCTGGTAGGAGCGGCCGGTCCGCCCCGTAATGGGGTGCGCACTAGAGCCGCCTCCGGCCATCCTTGGGGGAACTGCCATGGCCTTAACTGGTTGTGGTATGGAACCCATCGTTTACTGTGAAAAAATTAGAGTGTTTAAAGCAGGCTTAGGCCGTTGAATACATTAGCATGGAATAATAAGATAGGACCTTATGGACCTCTTGTTGGTTTGCGCCGTAAGGTAATGATTAATAGGGATAGTTGGGGGTATTCGTATTTAATTGTCAGAGGTGAAATTCTTGGATTTATGAAAGACGAACTTCTGCGAAAGCATTTACCAAGGATGTTTTCATTAA…
Pseudofungi	MAST-1	MAST-1D	EU561678	896	PR2_v5.0.0	-	GTTAAAAAGCTCGTAGTTGGATTTCTGGTAGGAGCGGCCGGTCCGCCCCGTAATGGGGTGTGCACTAGAGCCGCCTCCGGCCATCCTTGGGGGAACTGCCATGGCCTTAATTGGTTGTGGTATGGAACCCATCGTTTACTGTGAAAAAATTAGAGTGTTTAAAGCAGGCTTAGGCCGTTGAATACATTAGCATGGAATAATAAGATAGGACCTTATGGACCTCTTGTTGGTTTGCGCCGTAAGGCAATGATTAATAGGGATAGTTGGGGGTATTCGTATTTAATTGTCAGAGGTGAAATTCTTGGATTTATGAAAGACGAACTTCTGCGAAAGCATTTACCAAGGATGTTTTCATTAATCAAGAACGAAAGTTAGGGGATCGAAGATGATTAGATACCA…
Pseudofungi	MAST-1	MAST-1D	GU822952	1075	PR2_v5.0.0	-	CGGTAATTCCAGCTCCAATAGCGTATATTAAAGTTGTTGCAGTTAAAAAGCTCGTAGTTGGATTTCTGGTAGGAGCGGCCGGTCCGCCCCGTAATGGGGTGTGCACTAGAGCCGCCTCCGGCCATCCTTGGGGGAACTGCCATGGCCTTAATTGGTTGTGGTATGGAACCCATCGTTTACTGTGAAAAAATTAGAGTGTTTAAAGCAGGCTTAGGCCGTTGAATACATTAGCATGGAATAATAAGATAGGACCTTATGGACCTCTTGTTGGTTTGCGCCGTAAGGTAATGATTAATAGGGATAGTTGGGGGTATTCGTATTTAATTGTCAGAGGTGAAATTCTTGGATTTATGAAAGACGAACTTCTGCGAAAGCATTTACCAAGGATGTTTTCATTAA…
Pseudofungi	MAST-1	MAST-1D	KC488520	1639	PR2_v5.0.0	-	TTACTGTGAAACTGCGAATGGCTCATTATATCAGTTATAGTCTACTTGATAGTACCTTACTACTTGGATACCCGTAGTAATTCTAGAGCTAATACATGCATAAAAGCCCAACCTCTGGACGGGCCGCGTTTATTAGAATTAAACCAATATCTTCTGGTGAATCATAATAACTGTGCGGATCGCATGGGTTCATCCCGGCGACAAATCAATCGAGTTTCTGCCCTATCAGCTTTGGATGGTAGGGTATTGGCCTACCATGGCGTTAACGGGTAACGGAGAATTAGGGTTCGATTCCGGAGAGGGAGCCTGAGAAACGGCTACCACATCCAAGGAAGGCAGCAGGCGCGTAAATTACCCAATCCTGACACAGGGAGGTAGTGACAATAAATAACAATGCCG…
Pseudofungi	MAST-1	MAST-1D	KF129992	1746	PR2_v5.0.0	-	TAGTCATACCCTCGTCTCAAAGATTAAGCCATGCACGTCTAAGTAAAAGCAACTTTACTGTGAAACTGCGAATGGCTCATTATATCAGTTATAGTCTACTTGATAGTACCTTACTACTTGGATACCCGTAGTAATTCTAGAGCTAATACATGCATAAAAGCCCAACCTCTGGACGGGCCGCGTTTATTAGAATTAAACCAATATCTTCTGGTGAATCATAATAACTGTGCGGATCGCATGGGTTCATCCCGGCGACAAATCAATCGAGTTTCTGCCCTATCAGCTTTGGATGGTAGGGTATTGGCCTACCATGGCGTTAACGGGTAACGGAGAATTAGGGTTCGATTCCGGAGAGGGAGCCTGAGAAACGGCTACCGCATCCAAGGAAGGCAGCAGGCG…
Pseudofungi	MAST-1	MAST-1D	KF130001	1746	PR2_v5.0.0	-	TACTCATACGCTCGTCTCAAAGATTAAGCCATGCACGTCTAAGTAAAAGCAACTTTACTGTGAAACTGCGAATGGCTCATTATATCAGTTATAGTCTACTTGATAGTACCTTACTACTTGGATACCCGTAGTAATTCTAGAGCTAATACATGCATAAAAGCCCAACCTCTGGACGGGCCGCGTTTATTAGAATTAAACCAATATCTTCTGGTGAATCATAATAACTGTGCGGATCGCATGGGTTCATCCCGGCGACAAATCAATCGAGTTTCTGCCCTATCAGCTTTGGATGGTAGGGTATTGGCCTACCATGGCGTTAACGGGTAACGGAGAATTAGGGTTCGATTCCGGAGAGGGAGCCTGAGAAACGGCTACCACATCCAAGGAAGGCAGCAGGCG…
Pseudofungi	MAST-1	MAST-1D	KF130035	1746	PR2_v5.0.0	-	TAGTCATACGCTCGTCTCAAAGATTAAGCCATGCACGTCTAAGTAAAAGCAACTTTACTGTGAAACTGCGAATGGCTCATTATATCAGTTATAGTCTACTTGATAGTACCTTACTACTTGGATACCCGTAGTAATTCTAGAGCTAATACATGCATAAAAGCCCAACCTCTGGACGGGCCGCGTTTATTAGAATTAAACCAATATCTTCTGGTGAATCATAATAACTGTGCGGATCGCATGGGTTCATCCCGGCGACAAATCAATCGAGTTTCTGCCCTATCAGCTTTGGATGGTAGGGTATTGGCCTACCATGGCGTTAACGGGTAACGGAGAATTAGGGTTCGATTCCGGAGAGGGAGCCTGAGAAACGGCTACCACATCCAAGGAAGGCAGCAGGCG…
Pseudofungi	MAST-1	-	GU823551	1210	PR2_v5.0.0	-	CGGTAATTCCAGCTCCAATAGCGTATATTAAAGTTGTTGCAGTTAAAAAGCTCGTAGTTGGATTTTTGATCGGAGAGGTCGGTCCGCTCTGCAAAGAGTGTGTACTAGCGCCTCCTCCGGTTTTTCTTATGGAGAGGCATTCTGGCATTAGGTTGTTGGGGTGTGGATCCATATCGTTTACTGTGAAAAAATTAGAGTGTTTAAAGCAGGCTTAGGCCGTTGAATACATTAGCATGGAATAATAAGATAGGACTTTGGCTCTATTTTGTTGGTTTGCGTGCCAAGGTAATGATTAATAGGGATAGTTGGGGGTATTCATATTTAATTGTCAGAGGTGAAATTCTTGGATTTATGAAAGATGAACTTCTGCGAAAGCATTTACCAAGGATGTTTTCATCA…
Pseudofungi	MAST-2	MAST-2A	HM135065	1722	PR2_v5.0.0	-	CTCGTCTAAAAGATTAAGCCATGCATGTCTAAGTATAAATGCTTTATACTGTGAAACTGCGAATGGCTCATTATATCAGTTATAGTTTATTTGATAGTACCTTACTACTTGGATAACCGTAGTAATTCTAGAGCTAATACATGCGTAAAGTCCCGATGGGATGTATTTATTAGATCGAAACCAATGCGCTTCGGCGGTATTTTGGTGAGTCATAATAACTGTGCGGATCGTATGGCCTCGTGCCGACGATGAATCATTCAAGTTTCTGCCCTATCAGTTTCGATGGTAGGGTATTGGCCTACCATGGCGTTAACGGGTAACGGAGAATTAGGGTTCGATTCCGGAGAGGGAGCCTGAGAGACGGCTACCACATCCAAGGAAGGCAGCAGGCGCGTAAAT…
Pseudofungi	MAST-2	MAST-2A	AB771842	1677	PR2_v5.0.0	-	AGCCATGCATGTCTAAGTATAAATGCTTTATACTGTGAAACTGCGAATGGCTCATTATATCAGTTATAGTTTATTTGATAGTACCTTACTACTTGGATAACCGTAGTAATTCTAGAGCTAATACATGCGTAAAGTCCCGATGGGATGTATTTATTAGATCGAAACCAATGCGCTTCGGCGGTATTTTGGTGAGTCATAATAACTGTGCGGATCGTATGGCCTCGTGCCGACGATGAATCATTCAAGTTTCTGCCCTATCAGTTTCGATGGTAGGGTATTGGCCTACCATGGCGTTAACGGGTAACGGAGAATTAGGGTTCGATTCCGGAGAGGGAGCCTGAGAGACGGCTACCACATCCAAGGAAGGCAGCAGGCGCGTAAATTACCCAATCCTGACTC…
Pseudofungi	MAST-2	MAST-2A	HM135066	1722	PR2_v5.0.0	-	CTCGTCTAAAAGATTAAGCCATGCATGTCTAAGTATAAATGCTTTATACTGTGAAACTGCGAATGGCTCATTATATCAGTTATAGTTTATTTGATAGTACCTTACTACTTGGATAACCGTAGTAATTCTAGAGCTAATACATGCGTAAAGTCCCGATGGGATGTATTTATTAGATCGAAACCAATGCGCTTCGGCGGTATTTTGGTGAGTCATAATAACTGTGCGGATCGTATGGCCTCGTGCCGACGATGAATCATTCAAGTTTCTGCCCTATCAGTTTCGATGGTAGGGTATTGGCCTACCATGGCGTTAACGGGTAACGGAGAATTAGGGTTCGATTCCGGAGAGGGAGCCTGAGAGACGGCTACCACATCCAAGGAAGGCAGCAGGCGCGTAAAT…
Pseudofungi	MAST-2	MAST-2A	AB771870	1676	PR2_v5.0.0	-	AGCCATGCATGTCTAAGTATAAATGCTTTATACTGTGAAACTGCGAATGGCTCATTATATCAGTTATAGTTTATTTGATAGTACCTTACTACTTGGATAACCGTAGTGATTCTAGAGCTAATACATGCGTAAAGTCCCGATGGGATGTATTTATTAGATCGAAACCAATGCGCTTCGGCGGTATTTTGGTGAGTCATAATAACTGTGCGGATCGTATGGCCTCGTGCCGACGATGAATCATTCAAGTTTCTGCCCTATCAGTTTCGATGGTAGGGTATTGGCCTACCATGGCGTTAACGGGTAACGGAGAATTAGGGTTCGATTCCGGAGAGGGAGCCTGAGAGACGGCTACCACATCCAAGGAAGGCAGCAGGCGCGTAAATTACCCAATCCTGACTC…
Pseudofungi	MAST-2	MAST-2A	AB771861	1677	PR2_v5.0.0	-	AGCCATGCATGTCTAAGTATAAATGCTTTATACTGTGAAACTGCGAATGGCTCATTATATCAGTTATAGTTTATTTGATAGTACCTTACTACTTGGATAACCGTAGTAATTCTAGAGCTAATACATGCGTAAAGTCCCGATGGGATGTATTTATTAGATCGAAACCAATGCGCTTCGGCGGTATTTTGGCGAGTCATAATAACTGTGCGGATCGTATGGCCTCGTGCCGACGATGAATCATTCGAGTTTCTGCCCTATCAGTTTCGATGGTAGGGTATTGGCCTACCATGGCGTTAACGGGTAACGGAGAATTAGGGTTCGATTCCGGAGAGGGAGCCTGAGAGACGGCTACCACATCCAAGGAAGGCAGCAGGCGCGTAAATTACCCAATCCTGACTC…
Pseudofungi	MAST-2	MAST-2A	EU143919	777	PR2_v5.0.0	-	TCATACGCTCGTCTAAAAGATTAAGCCATGCATGTCTAAGTATAAATGCTTTATACTGTGAAACTGCGAATGGCTCATTATATCAGTTATAGTTTATTTGATAGTACCTTACTACTTGGATAACCGTAGTAATTCTAGAGCTAATACATGCGTAAAGTCCCGATGGGATGTATTTATTAGATCGAAACCAATGCGCTTCGGCGGTATTTTGGTGAGTCATAATAACTGTGCGGATCGTATGGCCTCGTGCCGACGATGAATCATTCAAGTTTCTGCCCTATCAGTTTCGATGGTAGGGTATTGGCCTACCATGGCGTTAACGGGTAACGGAGAATTAGGGTTCGATTCCGGAGAGGGAGCCTGAGAGACGGCTACCACATCCAAGGAAGGCAGCAGGCG…
Pseudofungi	MAST-2	MAST-2A	EU143930	777	PR2_v5.0.0	-	TCATACGCTCGTCTAAAAGATTAAGCCATGCATGTCTAAGTATAAATGCTTTATACTGTGAAACTGCGAATGGCTCATTATATCAGTTATAGTTTATTTGATAGTACCTTACTACTTGGATAACCGTGGTAATTCTAGAGCTAATACATGCGTAAAGTCCCGATGGGATGTATTTATTAGATCGAAACCAATGCGCTTCGGCGGTATTTTGGTGAGTCATAATAACTGTGCGGATCGTATGGCCTCGTGCCGACGATGAATCATTCAAGTTTCTGCCCTATCAGTTTCGATGGTAGGGTATTGGCCTACCATGGCGTTAACGGGTAACGGAGAATTAGGGTTCGATTCCGGAGAGGGAGCCTGAGAGACGGCTACCACATCCAAGGAAGGCAGCAGGCG…
Pseudofungi	MAST-2	MAST-2A	EU143903	778	PR2_v5.0.0	-	GTCATACGCTCGTCTAAAAGATTAAGCCATGCATGTCTAAGTATAAATGCTTTATACTGTGAAACTGCGAATGGCTCATTATATCAGTTATAGTTTATTTGATAGTACCTTACTACTTGGATAACCGTAGTAATTCTAGAGCTAATACATGCGTAAAGTCCCGATGGGATGTATTTATTAGATCGAAACCAATGCGCTTCGGCGGTATTTTGGTGAGTCATAATAACTGTGCGGATCGTATGGCCTCGTGCCGACGATGAATCATTCAAGTTTCTGCCCTATCAGTTTCGATGGTAGGGTATTGGCCTACCATGGCGTTAACGGGTAACGGAGAATTAGGGTTCGATTCCGGAGAGGGAGCCTGAGAGACGGCTACCACATCCAAGGAAGGCAGCAGGC…
Pseudofungi	MAST-2	MAST-2A	HE655244	932	PR2_v5.0.0	-	AAGCTCGTAGTTGGATTTCTGGCGGGAGCGACCGGTCGGCCCATTTGGGTGTGTACTAGTGTTGCGTCCGGCCATATTTGCGGAGAGCGTGTGCGGCATTAAGTTGTCGTGCTCGGGACCCGCATCGTTTACTGTGAGAAAATTAGAGTGTTCAAAGCAGGCTTATGCCTTGGATATGTTAGCATGGAATAATAAGATAAGACTTTGGCGGTCTATTTTGTTGGTTTGCACGCCATTGTAATGATTGATAGGGACAGTTGGGGGTATTCATATTTAATTGTCAGAGGTGAAATTCTTGGATTTATGAAAGATGAACTACTGCGAAAGCATTTACCAAGGATGTTTTCATTAATCAAGAACGAAAGTTAGGGGATCGAAGATGATTAGATACCATCGTAG…
Pseudofungi	MAST-2	MAST-2A	EU143914	777	PR2_v5.0.0	-	TCATACGCTCGTCTAAAAGATTAGGCCATGCATGTCTAAGTATAAATGCTTTATACTGTGAAACTGCGAATGGCTCATTATATCAGTTATAGTTTATTTGATAGTACCTTACTACTTGGATAACCGTAGTAATTCTAGAGCTAATACATGCGTAAAGTCCCGATGGGATGTATTTATTAGATCGAAACCAATGCGCTTCGGCGGTATTTTGGTGAGTCATAATAACTGTGCGGATCGTATGGCCTCGTGCCGACGATGAATCATTCAAGTTTCTGCCCTATCAGTTTCGATGGTAGGGTATTGGCCTACCATGGCGTTAACGGGTAACGGAGAATTAGGGTTCGATTCCGGAGAGGGAGCCTGAGAGATGGCTACCACATCCAAGGAAGGCAGCAGGCG…
Pseudofungi	MAST-2	MAST-2A	JN547283	1585	PR2_v5.0.0	-	AGCCATGCATGTCTAAGTATAAATGCTTTATACTGTGAAACTGCGAATGGCTCATTATATCAGTTATAGTTTATTTGATAGTACCTTACTACTTGGATAACCGTAGTAATTCTAGAGCTAATACATGCGTAAAGTCCCGATGGGATGTATTTATTAGATCGAAACCAATGCGCTTCGGCGGTATTTTGGTGAGTCATAATAACTGTGCGGATCGTATGGCCTCGTGCCGACGATGAATCATTCAAGTTTCTGCCCTATCAGTTTCGATGGTAGGGTATTGGCCTACCATGGCGTTAACGGGTAACGGAGAATTAGGGTTCGATTCCGGAGAGGGAGCCTGAGAGACGGCTACCACATCCAAGGAAGGCAGCAGGCGCGTAAATTACCCAATCCTGACTC…
Pseudofungi	MAST-2	MAST-2A	JF730854	1698	PR2_v5.0.0	-	AGCCATGCATGTCTAAGTATAAATGCTTTATACTGTGAAACTGCGAATGGCTCATTATATCAGTTATAGTTTATTTGATAGTACCTTACTACTTGGATAACCGTAGTAATTCTAGAGCTAATACATGCGTAAAGTCCCGATGGGATGTATTTATTAGATCGAAACCAATGCGCTTCGGCGGTATTTTGGTGAGTCATAATAACTGTGCGGATCGTATGGCCTCGTGCCGACGATGAATCATTCAAGTTTCTGCCCTATCAGTTTCGATGGTAGGGTATTGGCCTACCATGGCGTTAACGGGTAACGGAGAATTAGGGTTCGATTCCGGAGAGGGAGCCTGAGAGACGGCTACCACATCCAAGGAAGGCAGCAGGCGCGTAAATTACCCAATCCTGACTC…
Pseudofungi	MAST-2	MAST-2A	AB771805	1677	PR2_v5.0.0	-	AGCCATGCATGTCTAAGTATAAATGCTTTATACTGTGAAACTGCGAATGGCTCATTATATCAGTTATAGTTTATTTGATAGTACCTTACTACTTGGAAAACCGTAGTAATTCTAGAGCTAATACATGCGTAAAGTCCCGATGGGATGTATTTATTAGATCGAAACCAATGCGCTTCGGCGGTATTTTGGTGAGTCATAATAACTGTGCGGATCGTATGGCCTCGTGCCGACGATGAATCATTCAAGTTTCTGCCCTATCAGTTTCGATGGTAGGGTATTGGCCTACCATGGCGTTAACGGGTAACGGAGAATTAGGGTTCGATTCCGGAGAGGGAGCCTGAGAGACGGCTACCACATCCAAGGAAGGCAGCAGGCGCGTAAATTACCCAATCCTGACTC…
Pseudofungi	MAST-2	MAST-2A	KJ925228	1501	PR2_v5.0.0	-	TGCATGTCTAAGTATAAATGCTTTATACTGTGAAACTGCGAATGGCTCATTATATCAGTTATAGTTTATTTGATAGTACCTTACTACTTGGATAACCGTAGTAATTCTAGAGCTAATACATGCGTAAAGTCCCGATGGGATGTATTTATTAGATCGAAACCAATGCGCTTCGGCGGTATTTTGGTGAGTCATAATAACTGTGCGGATCGTATGGCCTCGTGCCGACGATGAATCATTCAAGTTTCTGCCCTATCAGTTTCGATGGTAGGGTATTGGCCTACCATGGCGTTAACGGGTAACGGAGAATTAGGGTTCGATTCCGGAGAGGGAGCCTGAGAGACGGCTACCACATCCAAGGAAGGCAGCAGGCGCGTAAATTACCCAATCCTGACTCAGGGA…
Pseudofungi	MAST-2	MAST-2B	AF363186	1797	PR2_v5.0.0	-	AACCTGGTTGATCCTGCCAGTAGTCATACGCTCGTCTAAAAGATTAAGCCATGCATGTCTAAGTATAAATGCTTTATACTGTGAAACTGCGAATGGCTCATTATATCAGTTATAGTTTATTTGATAGTACCTTACTACTTGGATAACCGTAGTAATTCTAGAGCTAATACATGCGTAAAGTCCCGATGGGATGTATTTATTAGATCGAAACCAATGCGCTTCGGCGGTATTTTGGTGAGTCATAATAACTGTGCGGATCGTATGGCCTTGTGCCGACGATGAATCATTCAAGTTTCTGCCCTATCAGTTTCGATGGTAGGGTATTGGCCTACCATGGCGTTAACGGGTAACGGAGAATTAGGGTTCGATTCCGGAGAGGGAGCCTGAGAGACGGCTACC…
Pseudofungi	MAST-2	MAST-2B	HQ394001	858	PR2_v5.0.0	-	TCTAGTATAAATGCTTTATACTGTGAAACTGCGAATGGCTCATTATATCAGTTATAGTTTATTTGATAGTACCTTACTACTTGGATAACCGTAGTAATTCTAGAGCTAATACATGCGTAAAGTCCCGATGGGATGTATTTATTAGATCGAAACCAATGCGCTTCGGCGGTATTTTGGTGAGTCATAATAACTGTGCGGATCGTATGGCCTTGTGCCGACGATGAATCATTCAAGTTTCTGCCCTATCAGTTTCGATGGTAGGGTATTGGCCTACCATGGCGTTAACGGGTAACGGAGAATTAGGGTTCGATTCCGGAGAGGGAGCCTGAGAGACGGCTACCACATCCAAGGAAGGCAGCAGGCGCGTAAATTACCCAATCCTGACTCAGGGAGGTAGTG…
Pseudofungi	MAST-2	MAST-2B	HQ394118	825	PR2_v5.0.0	-	ATGCTTTATACTGTGAAACTGCGAATGGCTCATTATATCAGTTATAGTTTATTTGATAGTACCTTACTACTTGGATAACCGTAGTAATTCTAGAGCTAATACATGCGTAAAGTCCCGATGGGATGTATTTATTAGATCGAAACCAATGCGCTTCGGCGGTATTTTGGTGAGTCATAATAACTGTGCGGATCGTATGGCCTTGTGCCGACGATGAATCATTCAAGTTTCTGCCCTATCAGTTTCGATGGTAGGGTATTGGCCTACCATGGCGTTAACGGGTAACGGAGAATTAGGGTTCGATTCCGGAGAGGGAGCCTGAGAGACGGCTACCACATCCAAGGAAGGCAGCAGGCGCGTAAATTACCCAATCCTGACTCAGGGAGGTAGTGACAATAAATA…
Pseudofungi	MAST-2	MAST-2B	GQ344694	925	PR2_v5.0.0	-	AAAGCTCGTAGTTGGATTTCTGGCGGGAGCGACCGGTCGGCCCATAGTGGTGTGTACTAGTGTTGCATCCGGCCATATTTGCGGAGAGCGTGTGTGGCATTAAGTTGTCGTGCTCGGGACCCGCATCGTTTACTGTGAGAAAATTAGAGTGTTCAAAGCAGGCTTATGCCTTGGATATGTTAGCATGGAATAATAAGATAAGACTTTGGCGGTCTATTTTGTTGGTTTGCACGCCATTGTAATGATTGATAGGGACAGTTGGGGGTATTCATATTTAATTGTCAGAGGTGAAATTCTTGGATTTATGAAAGATGAACTACTGCGAAAGCATTTACCAAGGATGTTTTCATTAATCAAGAACGAAAGTTAGGGGATCGAAGATGATTAGATACCATCGTA…
Pseudofungi	MAST-2	MAST-2B	HQ394074	832	PR2_v5.0.0	-	GTATAAATGCTTTATACTGTGAAACTGCGAATGGCTCATTATATCAGTTATAGTTTATTTGATAGTACCTTACTACTTGGATAACCGTAGTAATTCTAGAGCTAATACATGCGTAAAGTCCCGATGGGATGTATTTATTAGATCGAAACCAATGCGCTTCGGCGGTATTTTGGTGAGTCATAATAACTGTGCGGATCGTATGGCCTTGTGCCGACGATGAATCATTCAAGTTTCTGCCCTATCAGTTTCGATGGTAGGGTATTGGCCTACCATGGCGTTAACGGGTAACGGAGAATTAGGGTTCGATTCCGGAGAGGGAGCCTGAGAGACGGCTACCACATCCAAGGAAGGCAGCAGGCGCGTAAATTACCCAATCCTGACTCAGGGAGGTAGTGACAA…
Pseudofungi	MAST-2	MAST-2B	HQ394097	836	PR2_v5.0.0	-	TCTAGTATAAATGCTTTATACTGTGAAACTGCGAATGGCTCATTATATCAGTTATAGTTTATTTGATAGTACCTTACTACTTGGATAACCGTAGTAATTCTAGAGCTAATACATGCGTAAAGTCCCGATGGGATGTATTTATTAGATCGAAACCAATGCGCTTCGGCGGTATTTTGGTGAGTCATAATAACTGTGCGGATCGTATGGCCTTGTGCCGACGATGAATCATTCAAGTTTCTGCCCTATCAGTTTCGATGGTAGGGTATTGGCCTACCATGGCGTTAACGGGTAACGGAGAATTAGGGTTCGATTCCGGAGAGGGAGCCTGAGAGACGGCTACCACATCCAAGGAAGGCAGCAGGCGCGTAAATTACCCAATCCTGACTCAGGGAGGTAGTG…
Pseudofungi	MAST-2	MAST-2B	HQ394056	836	PR2_v5.0.0	-	TCTAGTATAAATGCTTTATACTGTGAAACTGCGAATGGCTCATTATATCAGTTATAGTTTATTTGATAGTACCTTACTACTTGGATAACCGTAGTAATTCTAGAGCTAATACATGCGTAAAGTCCCGATGGGATGTATTTATTAGATCGAAACCAATGCGCTTCGGCGGTATTTTGGTGAGTCATAATAACTGTGCGGATCGTATGGCCTTGTGCCGACGATGAATCATTCAAGTTTCTGCCCTATCAGTTTCGATGGTAGGGTATTGGCCTACCATGGCGTTAACGGGTAACGGAGAATTAGGGTTCGATTCCGGAGAGGGAGCCTGAGAGACGGCTACCACATCCAAGGAAGGCAGCAGGCGCGTAAATTACCCAATCCTGACTCAGGGAGGTAGTG…
Pseudofungi	MAST-2	MAST-2B	HQ394005	826	PR2_v5.0.0	-	ATGCTTTATACTGTGAAACTGCGAATGGCTCATTATATCAGTTATAGTTTATTTGATAGTACCTTACTACTTGGATAACCGTAGTAATTCTAGAGCTAATACATGCGTAAAGTCCCGATGGGATGTATTTATTAGATCGAAACCAATGCGCTTCGGCGGTATTTTGGTGAGTCATAATAACTGTGCGGATCGTATGGCCTTGTGCCGACGATGAATCATTCAAGTTTCTGCCCTATCAGTTTCGATGGTAGGGTATTGGCCTACCATGGCGTTAACGGGTAACGGAGAATTAGGGTTCGATTCCGGAGAGGGAGCCTGAGAGACGGCTACCACATCCAAGGAAGGCAGCAGGCGCGTAAATTACCCAATCCTGACTCAGGGAGGTAGTGACAATAAATA…
Pseudofungi	MAST-2	MAST-2B	HQ394030	832	PR2_v5.0.0	-	GTATAAATGCTTTATACTGTGAAACTGCGAATGGCTCATTATATCAGTTATAGTTTATTTGATAGTACCTTACTACTTGGATAACCGTAGTAATTCTAGAGCTAATACATGCGTAAAGTCCCGATGGGATGTATTTATTAGATCGAAACCAATGCGCTTCGGCGGTATTTTGGTGAGTCATAATAACTGTGCGGATCGTATGGCCTTGTGCCGACGATGAATCATTCAAGTTTCTGCCCTATCAGTTTCGATGGTAGGGTATTGGCCTACCATGGCGTTAACGGGTAACGGAGAATTAGGGTTCGATTCCGGAGAGGGAGCCTGAGAGACGGCTACCACATCCAAGGAAGGCAGCAGGCGCGTAAATTACCCAATCCTGACTCAGGGAGGTAGTGACAA…
Pseudofungi	MAST-2	MAST-2C	FR874439	1794	PR2_v5.0.0	-	ACCTGGTTGATCCTGCCAGTAGTCATACGCTCGTCTAAAAGATTAAGCCATGCATGTCTAAGTATAAATGCTTTATACTGTGAAACTGCGAATGCCTCATTATATCAGTTATAGTTTATTTGATAGTACCTTACTACTTGGATAACCGTAGTAATTCTAGAGCTAGTACATGCGTAAAGTCCCGATGGGATGTATTTATTAGATCGAAACCAATGCGCTTCGGCGGTATTTTGGTGAGTCATAATAACTGTGCGGATCGTATGGCCTTGTGCCGACGATGAATCATTCAAGTTTCTGCCCTATCAGTTTCGATGGTAGGGTACTGGCCTACCATGGCGTTAACGGGTAACGGAGAATTAGGGTTCGATTCCGGAGAGGGAGCCTGAGAGACGGCTACCA…
Pseudofungi	MAST-2	MAST-2C	FR874414	1794	PR2_v5.0.0	-	ACCTGGTTGATCCTGCCAGTAGTCATACGCTCGTCTAAAAGATTAAGCCATGCATGTCTAAGTATAAATGCTTTATACTGTGAAACTGCGAATGGCTCATTATATCAGTTATAGTTTATTTGATAGTACCTTACTACTTGGATAACCGTAGTAATTCTAGAGCTAATACATGCGTAAAGTCCCGATGGGATGTATTTATTAGATCGAAACCAATGCGCTTCGGCGGTATTTTGGTGAGTCATAATAACTGTGCGGATCGTATGGCCTTGTGCCGACGATAAATCATTCAAGTTTCTGCCCTATCAGTTTCGATGGTAGGGTATTGGCCTACCATGGCGTTAACGGGTAACGGAGAATTAGGGTTCGATTCCGGAGAGGGAGCCTGAGAGACGGCTACCA…
Pseudofungi	MAST-2	MAST-2C	FR874440	1794	PR2_v5.0.0	-	ACCTGGTTGATCCTGCCAGTAGTCATACGCTCGTCTAAAAGATTAAGCCATGCATGTCTAAGTATAAATGCTTTATACTGTGAAACTGCGAATGGCTCATTATATCAGTTATAGTTTATTTGATAGTACCTTACTACTTGGATAACCGTAGTAATTCTAGAGCTAATACATGCGTAAAGTCCCGATGGGATGTATTTATTAGATCGAAACCAACGCGCTTCGGCGGTATTTTGGTGAGTCATAATAACTGTGCGGATCGTATGGCCTTGTGCCGACGATGAATCATTCAAGTTTCTGCCCTATCAGTTTCGATGGTAGGGTATTGGCCTACCATGGCGTTAACGGGTAACGGAGAATTAGGGTTCGATTCCGGAGAGGGAGCCTGAGAGACGGCTACCA…
Pseudofungi	MAST-2	MAST-2C	FR874450	1794	PR2_v5.0.0	-	ACCTGGTTGATCCTGCCAGTAGTCATACGCTCGTCTAAAAGATTAAGCCATGCATGTCTAAGTATAAATGCTTTATACTGTGAAACTGCGAATGGCTCATTATATCAGTTATAGTTTATTTGATAGTACCTTACTACTTGGATAACCGTAGTAATTCTAGAGCTAATACATGCGTAAAGTCCCGATGGGATGTATTTATTAGATCGAAACCAATGCGCTTCGGCGGTATTTTGGTGAGTCATAATAACTGTGCGGATCGTATGGCCTTGTGCCGACGATGAATCATTCAAGTTTCTGCCCTATCAGTTTCGATGGTAGGGTATTGGCCTACCATGGCGTTAACGGGTAACGGAGAATTAGGGTTCGATTCCGGAGAGGGAGCCTGAGAGACGGCTACCA…
Pseudofungi	MAST-2	MAST-2C	FR874486	1720	PR2_v5.0.0	-	ATACTGTGAAACTGCGAATGGCTCATTATATCAGTTATAGTTTATTTGATAGTACCTTACTACTTGGATAACCGTAGTAATTCTAGAGCTAATACATGCGTAAAGTCCCGATGGGATGTATTTATTAGATCGAAACCAATGCGCTTCGGCGGTATTTTGGTGAGTCATAATAACTGTGCGGATCGTATGGCCTTGTGCCGACGATGAATCATTCAAGTTTCTGCCCTATCAGTTTCGATGGTAGGGTATTGGCCTACCATGGCGTTAACGGGTAACGGAGAATTAGGGTTCGATTCCGGAGAGGGAGCCTGAGAGACGGCTACCACATCCAAGGAAGGCAGCAGGCGCGTAAATTACCCAATCCTGACTCAGGGAGGTAGTGACAATAAATAACGATGC…
Pseudofungi	MAST-2	MAST-2C	FR874494	1794	PR2_v5.0.0	-	ACCTGGTTGATCCTGCCAGTAGTCATACGCTCGTCTAAAAGATTAAGCCATGCATGTCTAAGTATAAATGCTTTATACTGTGAAACTGCGAATGGCTCATTATATCAGTTATAGTTTATTTGATAGTACCTTACTACTTGGATAACCGTAGTAATTCTAGAGCTAATACATGCGTAAAGTCCCGATGGGATGTATTTATTAGATCGAAACCAATGCGCTTCGGCGGTATTTTGGTGAGTCATAATAACTGTGCGGATCGTATGGCCTTGTGCCGACGATGAATCATTCAAGTTTCTGCCCTATCAGTTTCGATGGTAGGGTATTGGCCTACCATGGCGTTAACGGGTAACGGAGAATTAGGGTTCGATTCCGGAGAGGGAGCCTGAGAGACGGCTACCA…
Pseudofungi	MAST-2	MAST-2C	FR874433	1794	PR2_v5.0.0	-	ACCTGGTTGATCCTGCCAGTAGTCATACGCTCGTCTAAAAGATTAAGCCATGCATGTCTAAGTATAAATGCTTTATACTGTGAAACTGCGAATGGCTCATTATATCAGTTATAGTTTATTTGATAGTACCTTACTACTTGGATAACCGTAGTAATTCTAGAGCTAATACATGCGTAAAGTCCCGATGGGATGTATTTATTAGATCGAAACCAATGCGCTTCGGCGGTATTTTGGTGAGTCATAATAACTGTGCGGATCGTATGGCCTTGTGCCGACGATGAATCATTCAAGTTTCTGCCCTATCAGTTTCGATGGTAGGGTATTGGCCTACCATGGCGTTAACGGGTAACGGAGAATTAGGGTTCGATTCCGGAGAGGGAGCCTGAGAGACGGCTACCA…
Pseudofungi	MAST-2	MAST-2C	FR874491	1794	PR2_v5.0.0	-	ACCTGGTTGATCCTGCCAGTAGTCATACGCTCGTCTAAAAGATTAAGCCATGCATGTCTAAGTATAAATGCTTTATACTGTGAAACTGCGAATGGCTCATTATATCAGTTATAGTTTATTTGATAGTACCTTACTACTTGGATAACCGTAGTAATTCTAGAGCTAATACATGCGTAAAGTCCCGATGGGATGTATTTATTAGATCGAAACCAATGCGCTTCGGCGGTATTTTGGTGAGTCATAATAACTGTGCGGATCGTATGGCCTTGTGCCGACGATGAATCATTCAAGTTTCTGCCCTATCAGTTTCGATGGTAGGGTATTGGCCTACCATGGCGTTAACGGGTAACGGAGAATTAGGGTTCGATTCCGGAGAGGGAGCCTGAGAGACGGCTACCA…
Pseudofungi	MAST-2	MAST-2C	FR874669	1794	PR2_v5.0.0	-	ACCTGGTTGATCCTGCCAGTAGTCATACGCTCGTCTAAAAGATTAAGCCATGCATGTCTAAGTATAAATGCTTTATACTGTGAAACTGCGAATGGCTCATTATATCAGTTATAGTTTATTTGATAGTACCTTACTACTTGGATAACCGTAGTAATTCTAGAGCTAATACATGCGTAAAGTCCCGATGGGATGTATTTATTAGATCGAAACCAATGCGCTTCGGCGGTATTTTGGTGAGTCATAATAACTGTGCGGATCGTATGGCCTTGTGCCGACGATGAATCATTCAAGTTTCTGCCCTATCAGTTTCGATGGTAGGGTATTGGCCTACCATGGCGTTAACGGGTAACGGAGAATTAGGGTTCGATTCCGGAGAGGGAGCCTGAGAGACGGCTACCA…
Pseudofungi	MAST-2	MAST-2C	FR874478	1794	PR2_v5.0.0	-	ACCTGGTTGATCCTGCCAGTAGTCATACGCTCGTCTAAAAGATTAAGCCATGCATGTCTAAGTATAAATGCTTTATACTGTGAAACTGCGAATGGCTCATTATATCAGTTATAGTTTATTTGATAGTACCTTACTACTTGGATAACCGTAGTAATTCTAGAGCTAATACATGCGTAAAGTCCCGATGGGATGTATTTATTAGATCGAAACCAATGCGCTTCGGCGGTATTTTGGTGAGTCATAATAACTGTGCGGATCGTATGGCCTTGTGCCGACGATGAATCATTCAAGTTTCTGCCCTATCAGTTTCGATGGTAGGGTATTGGCCTACCATGGCGTTAACGGGTAACGGAGAATTAGGGTTCGATTCCGGAGAGGGAGCCTGAGAGACGGCTACCA…
Pseudofungi	MAST-2	MAST-2C	KJ925312	1492	PR2_v5.0.0	-	TAAGTATAAATGCTTTATACTGTGAAACTGCGAATGGCTCATTATATCAGTTATAGTTTATTTGATAGTACCTTACTACTTGGATAACCGTAGTAATTCTAGAGCTAATACATGCGTAAAGTCCCGATGGGATGTATTTATTAGATCGAAACCAATGCGCTTCGGCGGTATTTTGGTGAGTCATAATAACTGTGCGGATCGTATGGCCTTGTGCCGACGATGAATCATTCAAGTTTCCGCCCTATCAGTTTCGATGGTAGGGTATTGGCCTACCATGGCGTTAACGGGTAACGGAGAATTAGGGTTCGATTCCGGAGAGGGAGCCTGAGAGACGGCTACCACATCCAAGGAAGGCAGCAGGCGCGTAAATTACCCAATCCTGACTCAGGGAGGTAGTGA…
Pseudofungi	MAST-2	MAST-2C	KJ925402	1456	PR2_v5.0.0	-	CTCATTATATCAGTTATAGTTTATTTGATAGTACCTTACTACTTGGATAACCGTAGTAATTCTAGAGCTAATACATGCGTAAAGTCCCGATGGGATGTATTTATTAGATCGAAACCAATGCGCTTCGGCGGTATTTTGGTGAGTCATAATAACTGTGCGGATCGGTATGGCCTTGTGCCGACGATGAATCATTCAAGTTTCCGCCCTATCAGTTTCGATGGTAGGGTATTGGCCTACCATGGCGTTAACGGGTAACGGAGAATTAGGGTTCGATTCCGGAGAGGGAGCCTGAGAGACGGCTACCACATCCAAGGAAGGCAGCAGGCGCGTAAATTACCCAATCCTGACTCAGGGAGGTAGTGACAATAAATAACGATGCCGGGCTCTTTGAGTCTGGCA…
Pseudofungi	MAST-2	MAST-2D	JQ782083	1730	PR2_v5.0.0	-	GTCATACGCTCGTCTAAAAGATTAAGCCATGCATGTCTAAGTATAAATGCTTTATACTGTGAAACTGCGAATGGCTCATTATATCAGTTATAGTTTATTTGATAGTACCTTACTACTTGGATAACCGTAGTAATTCTAGAGCTAATACATGCGTAAAGTCCCGATGGGATGTATTTATTAGATCGAAACCAATGCGCTTCGGCGGTATTTTGGTGAGTCATAATAACTGTGCGGATCGCATGGCCTTGCGCCGGCGATGAATCATTCAAGTTTCTGCCCTATCAGTTTCGATGGTAGGGTATTGGCCTACCATGGCGTTAACGGGTAACGGAGAATTAGGGTTCGATTCCGGAGAGGGAGCCTGAGAGACGGCTACCACATCCAAGGAAGGCAGCAGGC…
Pseudofungi	MAST-2	MAST-2D	EF526977	1797	PR2_v5.0.0	-	TCCTGGTTGATCCTGCCAGTAGTCATACGCTCGTCTAAAAGATTAAGCCATGCATGTCTAAGTATAAATGCTTTATACTGTGAAACTGCGAATGGCTCATTATATCAGTTATAGTTTATTTGATAGTACCTTACTACTTGGATAACCGTAGTAATTCTAGAGCTAATACATGCGTAAAGTCCCGATGGGATGTATTTATTAGATCGAAACCAATGCGCTTCGGCGGTATTTTGGTGAGTCATAATAACTGTGCGGATCGTATGGCCTTGTGCCGACGATGAATCATTCAAGTTTCTGCCCTATCAGTTTCGATGGTAGGGTATTGGCCTACCATGGCGTTAACGGGTAACGGAGAATTAGGGTTCGATTCCGGAGAGGGAGCCTGAGAGACGGCTACCA…
Pseudofungi	MAST-2	MAST-2D	JQ955914	988	PR2_v5.0.0	-	GTTAAAAAGCTCGCAGTTGGATTTCTGGCAGGAGCGACCGGTCGGCCCAAGTGGTGTGTACTATTGTTGCATCTGGCCATATTTGCGGAGAGCGTGTGTGGCATTAATTTGTCGTGCACGGGACCCGCATCGTTTACTGTGAGAAAATTAGAGTGTTCAAAGCAGGCTTATGCCTTGGATATGTTAGCATGGAATAATAAGATAAGACTTTGGCGGTCTATTTTGTTGGTTTGCACGCCATTGTAATGATTGATAGGGACAGTTGGGGGTATTCATATTTAATTGTCAGAGGTGAAATTCTTGGATTTATGAAAGATGAACTACTGCGAAAGCATTTACCAAGGATGTTTTCATTAATCAAGAACGAAAGTTAGGGGATCGAAGATGATTAGATACCAT…
Pseudofungi	MAST-2	MAST-2D	FJ169688	876	PR2_v5.0.0	-	ATTTCTGGCAGGAGCGACCGGTCGGCCCATTGTGGTGTGTACTAGTGTTGCATCTGGCCATATTTGTGGAGAGCGTGTGTGGCATTAATTTGTCGTGCTCGGGACCCGCATCGTTTACTGTGAGAAAATTAGAGTGTTCAAAGCAGGCTTATGCCTTGGATATGTTAGCATGGAATAATAAGATAAGACTTTGGCGGTCTATTTTGTTGGTTTGCACGCCATTGTAATGATTGATAGGGACAGTTGGGGGTATTCATATTTAATTGTCAGAGGTGAAATTCTTGGATTTATGAAAGATGAACTACTGCGAAAGCATTTACCAAGGATGTTTTCATTAATCAAGAACGAAAGTTAGGGGATCGAAGATGATTAGATACCATCGTAGTCTTAACCATAAAC…
Pseudofungi	MAST-2	MAST-2D	JQ955871	969	PR2_v5.0.0	-	GTTAAAAAGCTCGTAGTTGGATTTCTGGCAGGAGCGACCGGTCGGCCCAAGTGGTGTGTACTAGTGTTGCATCTGGCCATATTTGCGGAGAGCGTGTGTGGCATTAATTTGTCGTGCACGGGACCCGCATCGTTTACTGTGAGAAAATTAGAGTGTTCAAAGCAGGCTTATGCCTTGGATATGTTAGCATGGAATAATAAGATAAGACTTTGGCGGTCTATTTTGTTGGTTTGCACGCCATTGTAATGATTGATAGGGACAGTTGGGGGTATTCATATTTAATTGTCAGAGGTGAAATTCTTGGATTTATGAAAGATGAACTACTGCGAAAGCATTTACCAAGGATGCTTTCATTAATCAAGAACGAAAGTTAGGGGATCGAAGATGATTAGATACCAT…
Pseudofungi	MAST-2	MAST-2D	GQ344720	919	PR2_v5.0.0	-	AAAGCTCGTAGTTGGATTTCTGGCAGGAGCGACCGGTCGGCCCCAGTGGTGTGTACTAGTGTTGCATCTGGCCATATTTGCGGAGAGCGCGTGTGGCATTAATTTGTCGTGCGCGGGACCCGCATCGTTTACTGTGAGAAAATTAGAGTGTTCAAAGCAGGCTTATGCCTTGGATATGTTAGCATGGAATAATAAGATAAGACTTTGGCGGTCTATTTTGTTGGTTTGCACGCCATTGTAATGATTGATAGGGACAGTTGGGGGTATTCATATTTAATTGTCAGAGGTGAAATTCTTGGATTTATGAAAGATGAACTACTGCGAAAGCATTTACCAAGGATGTTTTCATTAATCAAGAACGAAAGTTAGGGGATCGAAGATGATTAGATACCATCGTAG…
Pseudofungi	MAST-2	MAST-2D	HQ870170	856	PR2_v5.0.0	-	ATTCCAGCTCCAATGGCGTATATTAAAGTTGTTGCAGTTAAAAAGCTCGTAGTTGGATTTCTGGCAGGAGCGACCGGTCGGCCCATTGTGGTGTGTACTAGTGTTGCATCTGGCCATATTTGTGGAGAGCGTGTGTGGCATTAATTTGTCGTGCTCGGGACCCGCATCGTTTACTGTGAGAAAATTAGAGTGTTCAAAGCAGGCTTATGCCTTGGATATGTTAGCATGGAATAATAAGATAAGACTTTGGCGGTCTATTTTGTTGGTTTGCACGCCATTGTAATGATTGATAGGGACAGTTGGGGGTATTCATATTTAATTGTCAGAGGTGAAACTCTTGGATTTATGAAAGATGAACTACTGCGAAAGCATTTACCAAGGATGTTTTCATTAATCAAG…
Pseudofungi	MAST-2	MAST-2D	HQ865141	891	PR2_v5.0.0	-	GTGCCAAGCAGCCGCGGTAATTCCAGCTCCAATGGCGTATATTAAAGTTGTTGCAGTTAAAAAGCTCGTAGTTGGATTTCTGGCAGGAGCGACCGGTCGGCCCATTGTGGTGTGTACTAGTGTTGCATCTGGCCATATTTGTGGAGAGCGTGTGTGGCATTAATTTGTCGTGCTCGGGACCCGCATCGTTTACTGTGAGAAAATTAGAGTGTTCAAAGCAGGCTTATGCCTTGGATATGTTAGCATGGAATAATAAGATAAGACTTTGGCGGTCTATTTTGTTGGTTTGCACGCCATTGTAATGATTGATAGGGACAGTTGGGGGTATTCATATTTAATTGTCAGAGGTGAAATTCTTGGATTTATGAAAGATGAACTACTGCGAAAGCATTTACCAAG…
Pseudofungi	MAST-2	MAST-2D	HQ870615	856	PR2_v5.0.0	-	ATTCCAGCTCCAATGGCGTATATTAAAGTTGTTGCAGTTAAAAAGCTCGTAGTTGGATTTCTGGCAGGAGCGACCGGTCGGCCCATTGTGGTGTGTACTAGTGTTGCATCTGGCCATATTTGTGGAGAGCGTGTGTGGCATTAATTTGTCGTGCTCGGGACCCGCATCGTTTACTGTGAGAAAATTAGAGTGTTCAAAGCAGGCTTATGCCTTGGATATGTTAGCATGGAATAATAAGATAAGACTTTGGCGGTCTATTTTGTTGGTTTGCACGCCATTGTAATGATTGATAGGGACAGTTGGGGGTATTCATATTTAATTGTCAGAGGTGAAATTCTTGGATTTATGAAAGATGAACTACTGCGAAAGCATTTACCAAGGATGTTTTCATTAATCAAG…
Pseudofungi	MAST-2	MAST-2D	JQ956158	990	PR2_v5.0.0	-	TTAAAAAGCTCGTAGTTGGATTTCTGGCAGGAGCGACCGGTCGGCCCATTGTGGTGTGTACTAGTGCTGCATCTGGCCATATTTGTGGAGAGCGTGTGTGGCATTAATTTGTCGTGCTCGGGACCCGCATCGTTTACTGTGAGAAAATTAGAGTGTTCAAAGCAGGCTTATGCCTTGGATATGTTAGCATGGAATAATAAGATAAGACTTTGGCGGTCTATTTTGTTGGTTTGCACGCCATTGTAATGATTGATAGGGACAGTTGGGGGTATTCATATTTAATTGTCAGAGGTGAAATTCTTGGATTTATGAAAGATGAACTACTGCGAAAGCATTTACCAAGGATGTTTTCATTAATCAAGAACGAAAGTTAGGGGATCGAAGATGATTAGATACCAT…
Pseudofungi	MAST-2	MAST-2D	AF290083	1653	PR2_v5.0.0	-	ATTATATCAGTTATAGTTTATTTGATAGTACCTTACTACTTGGATAACCGTAGTAATTCTAGAGCTAATACATGCGTAAAGTCCCGATGGGATGTATTTATTAGATCGAAACCAATGCGCTTCGGCGGTATTTTGGTGAGTCATAATAACTGTGCGGATCGTATGGCCTTGTGCCGACGATGAATCATTCAAGTTTCTGCCCTATCAGTTTCGATGGTAGGGTATTGGCCTACCATGGCGTTAACGGGTAACGGAGAATTAGGGTTCGATTCCGGAGAGGGAGCCTGAGAGACGGCTACCACATCCAAGGAAGGCAGCAGGCGCGTAAATTACCCAATCCTGACTCAGGGAGGTAGTGACAATAAATAACGATGCCGGGCTCTTTGAGTCTGGCAATTG…
Pseudofungi	MAST-2	MAST-2D	JQ956115	937	PR2_v5.0.0	-	TTGGATTTCTGGCAGGAGCGACCGGTCGGCCCAAGTGGTGTGTACTAGTGTTGCATCTGGCCATATTTGCGGAGAGCGTGTGTGGCATTAATTTGTCGTGCACGGGACCCGCATCGTTTACTGTGAGAAAATTAGAGTGTTCAAAGCAGGCTTATGCCTTGGATATGTTAGCATGGAATAATAAGATAAGACTTTGGCGGTCTATTTTGTTGGTTTGCACGCCATTGTAATGATTGATAGGGACAGTTGGGGGTATTCATATTTAATTGTCAGAGGTGAAATTCTTGGATTTATGAAAGATGAACTACTGCGAAAGCATTTACCAAGGATGTTTTCATTAATCAAGAACGAAAGTTAGGGGATCGAAGATGATTAGATACCATCGTAGTCTTAACCATA…
Pseudofungi	MAST-2	MAST-2D	JQ955911	987	PR2_v5.0.0	-	GTTAAAAAGCTCGTAGTTGGATTTCTGGCAGGAGCGACCGGTCGGCCCAAGTGGTGTGTACTAGTGTTGCATCTGGCCATATTTGCGGAGAGCGTGTGTGGCATTAATTTGTCGTGCACGGGACCCGCATCGTTTACTGTGAGAAAATTAGAGTGTTCAAAGCAGGCTTATGCCTTGGATATGTTAGCATGGAATAATAAGATAAGACTTTGGCGGTCTATTTTGTTGGTTTGCACGCCATTGTAATGATTGATAGGGACAGTTGGGGGTATTCATATTTAATTGTCAGAGGTGAAATTCTTGGATTTATGAAAGATGAACTACTGCGAAAGCATTTACCAAGGATGTTTTCATTAATCAAGAACGAAAGTTAGGGGATCGAAGATGATTAGATACCAT…
Pseudofungi	MAST-2	MAST-2D	EU682536	964	PR2_v5.0.0	-	TTAAAAAGCTCGTAGTTGGATTTCTGGCAGGTGCGACCGGTCGGCCCATTGTGGTGTGTACTAGTGTTGCATTCGGCCATATTTGTGGAGAGCGTGTGTGGCATTAATTTGTCGTGCTCGGGACCCGCATCGTTTACTGTGAGAAAATTAGAGTGTTCAAAGCAGGCTTATGCCTTGGATATGTTAGCATGGAATAATAAGATAAGACTTTGGCGGTCTATTTTGTTGGTTTGCACGCCATTGTAATGATTGATAGGGACAGTTGGGGGTATTCATATTTAATTGTCAGAGGTGAAATTCTTGGATTTATGAAAGATGAACTACTGCGAAAGCATTTACCAAGGATGTTTTCATTAATCAAGAACGAAAGTTAGGGGATCGAAGATGATTAGATACCAT…
Pseudofungi	MAST-2	MAST-2D	HM561238	801	PR2_v5.0.0	-	TTAAAAAGCTCGTAGTTGGATTTCTGGCAGGAGCGACCGGTCGGCCCAAGTGGTGTGTACTAGTGTTGCATCTGGCCATATTTGCGGAGAGCGTGTGTGGCATTAATTTGTCGTGCACGGGACCCGCATCGTTTACTGTGAGAAAATTAGAGTGTTCAAAGCAGGCTTATGCCTTGGATATGTTAGCATGGAATAATAAGATAAGACTTTGGCGGTCTATTTTGTTGGTTTGCACGCCATTGTAATGATTGATAGGGACAGTTGGGGGTATTCATATTTAATTGTCAGAGGTGAAATTCTTGGATTTATGAAAGATGAACTACTGCGAAAGCATTTACCAAGGATGTTTTCATTAATCAAGAACGAAAGTTAGGGGATCGAAGATGATTAGATACCATC…
Pseudofungi	MAST-2	MAST-2D	JQ955801	968	PR2_v5.0.0	-	GTTAAAAAGCTCGTAGTTGGATTTCTGGCAGGAGCGACCGGTCGGCCCATTGTGGTGTGTACTAGTGTTGCATCTGGCCATATTTGTGGAGAGCGTGTGTGGCATTAATTTGTCGTGCTCGGGGCCCGCATCGTTTACTGTGAGAAAATTAGAGTGTTCAAAGCAGGCTTATGCCTTGGATATGTTAGCATGGAATAATAAGATAAGACTTTGGCGGTCTATTTTGTTGGTTTGCACGCCATTGTAATGATTGATAGGGACAGTTGGGGGTATTCATATTTAATTGTCAGAGGTGAAATTCTTGGATTTATGAAAGATGAACTACTGCGAAAGCATTTACCAAGGATGTTTTCATTAATCAAGAACGAAAGTTAGGGGATCGAAGATGATTAGATACCA…
Pseudofungi	MAST-2	MAST-2D	HM581780	1779	PR2_v5.0.0	-	CCTGGTTGATCCTGCCAGTAGTCATACGCTCGTCTAAAAGATTAAGCCATGCATGTCTAAGTATAAATGCTTTATACTGTGAAACTGCGAATGGCTCATTATATCAGTTATAGTTTATTTGATAGTACCTTACTACTTGGATAACCGTAGTAATTCTAGAGCTAATACATGCGTAAAGTCCCGATGGGATGTATTTATTAGATCGAAACCAATGCGCTTCGGCGGTATTTTGGTGAGTCATAATAACTGTGCGGATCGTATGGCCTTGTGCCGACGATGAATCATTCAAGTTTCTGCCCTATCAGTTTCGATGGTAGGGTATTGGCCTACCATGGCGTTAACGGGTAACGGAGAATTAGGGTTCGATTCCGGAGAGGGAGCCTGAGAGACGGCTACCAC…
Pseudofungi	MAST-2	MAST-2D	DQ121425	1696	PR2_v5.0.0	-	TAAGCCATGCATGTCTAAGTATAAATGCTTTATACTGTGAAACTGCGAATGGCTCATTATATCAGTTATAGTTTATTTGATAGTACCTTACTACTTGGATAACCGTAGTAATTCTAGAGCTAATACATGCGTAAAGTCCCGATGGGATGTATTTATTAGATCGAAACCAATGCGCTTCGGCGGTATTTTGGTGAGTCATAATAACTGTGCGGATCGTATGGCCTTGTGCCGACGATGAATCATTCAAGTTTCTGCCCTATCAGTTTCGATGGTAGGGTATTGGCCTACCATGGCGTTAACGGGTAACGGAGAATTAGGGTTCGATTCCGGAGAGGGAGCCTGAGAGACGGCTACCACATCCAAGGAAGGCAGCAGGCGCGTAAATTACCCAATCCTGAC…
Pseudofungi	MAST-2	MAST-2D	HM561236	953	PR2_v5.0.0	-	TTAAAAAGCTCGTAGATTGGATTTCTGGCAGGAGCGACCGGTCGGCCCAAGTGGTGTGTACTAGTGTTGCATCTGGCCATATTTGCGGAGAGCGTGTGTGGCATTAATTTGTCGTGCACGGGACCCGCATCGTTTACTGTGAGAAAATTAGAGTGTTCAAAGCAGGCTTATGCCTTGGATATGTTAGCATGGAATAATAAGATAAGACTTTGGCGGTCTATTTTGTTGGTTTGCACGCCATTGTAATGATTGATAGGGACAGTTGGGGGTATTCATATTTAATTGTCAGAGGTGAAATTCTTGGATTTATGAAAGATGAACTACTGCGAAAGCATTTACCAAGGATGTTTTCATTAATCAAGAACGAAAGTTAGGGGATCGAAGATGATTAGATACCAT…
Pseudofungi	MAST-2	MAST-2D	HQ869718	891	PR2_v5.0.0	-	GTGCCAGCAGCCGCGGTAATTCCAGCTCCAATGGCGTATATTAAAGTTGTTGCAGTTAAAAAGCTCGTAGTTGGATTTCTGGCAGGAGCGACCGGTCGGCCCATTGTGGTGTGTACTAGTGTTGCATCTGGCCATATTTGTGGAGAGCGTGCGTGGCATTAATTTGTCGTGCTCGGGACCCGCATCGTTTACTGTGAGAAAATTAGAGTGTTCAAAGCAGGCTTATGCCTTGGATATGTTAGCATGGAATAATAAGATAAGACTTTGGCGGTCTATTTTGTTGGTTTGCACGCCATTGTAATGATTGATAGGGACAGTTGGGGGTATTCATATTTAATTGTCAGAGGTGAAATTCTTGGATTTATGAAAGATGGACTACTGCGAAAGCATTTACCAAGG…
Pseudofungi	MAST-2	MAST-2D	HM369770	1085	PR2_v5.0.0	-	GCTCGTAGTTGGATTTCTGGCAGGAGCGACCGGTCGGCCCATTGTGGTGTGTACTAGTGTTGCATCTGGCCATATTTGTGGAGAGCGTGTGTGGCATTAATTTGTCGTGCTCGGGACCCGCATCGTTTACTGTGAGAAAATTAGAGTGTTCAAAGCAGGCTTATGCCTTGGATATGTTAGCATGGAATAATAAGATAAGACTTTGGCGGTCTATTTTGTTGGTTTGCACGCCATTGTAATGATTGATAGGGACAGTTGGGGGTATTCATATTTAATTGTCAGAGGTGAAATTCTTGGATTTATGAAAGATGAACTACTGCGAAAGCATTTACCAAGGATGTTTTCATTAATCAAGAACGAAAGTTAGGGGATCGAAGATGATTAGATACCATCGTAGTC…
Pseudofungi	MAST-2	MAST-2D	JQ223172	1619	PR2_v5.0.0	-	GTCATACGCTCGTCTAAAAGATTAAGCCATGCATGTCTAAGTATAAATGCTTTATACTGTGAAACTGCGAATGGCTCATTATATCAGTTATAGTTTATTTGATAGTACCTTACTACTTGGATAACCGTAGTAATTCTAGAGCTAATACATGCGTAAAGTCCCGATGGGATGTATTTATTAGATCGAAACCAATGCGCTTCGGCGGTATTTTGGTGAGTCATAATAACTGTGCGGATCGTATGGCCTTGTGCCGACGATGAATCATTCAAGTTTCTGCCCTATCAGTTTCGATGGTAGGGTATTGGCCTACCATGGCGTTAACGGGTAACGGAGAATTAGGGTTCGATTCCGGAGAGGGAGCCTGAGAGACGGCTACCACATCCAAGGAAGGCAGCAGGC…
Pseudofungi	MAST-23	-	GU823453	1402	PR2_v5.0.0	-	CGGAGACGTCGCATGAGAGACGGCTACCACATCCAAGGAAGGCAGCAGGCGCGTAAATTACCCAATCCTAATTCAGGGAGGTAGTGACAATAAATAACAATGCCGGGCTTTTTCAAGTCTGGCAATTGGAATGAGAACAATTTAAATCCCTTAACGAGGATCAATTGGAGGGCAAGTCTGGTGCCAGCAGCCGCGGTAACTCCAGCTCCAATAGCGTATATTAAAGTTGTTGCAGTTAAAAAGCTCGTAGTTGGATTTCTGGTGGGAGCGACCGGTCCCCCGCGCAAGCGGAGTGAACTAGTGTTGTCTCTGGCCATCCTTACAGAGAACTTTTCTGGCATTGAGTTGTCGGGATTGGGAACTGTATCATTTACTGTGAAAAAATTAGAGTGTTTAAAG…
Pseudofungi	MAST-23	-	GU823533	1402	PR2_v5.0.0	-	CGGAGAGGGCGCCTGAGAGACGGCTACCACATCCAAGGAAGGCAGCAGGCGCGTAAATTACCCAATCCTAATTCAGGGAGGTAGTGACAATAAATAACAATGCCGGGCTTTTTCAAGTCTGGCAATTGGAATGAGAACAATTTAAATCCCTTAACGAGGATCAATTGGAGGGCAAGTCTGGTGCCAGCAGCCGCGGTAACTCCAGCTCCAATAGCGTATATTAACGTTGTTGCAGTTAAAAAGCTCGTAGTTGGATTTCTGGTTGGAGCAATCGGTCCACCTCGCAAGAGGTGTTGAACTAGTGTTGTCTCTGGCCATCCTTGCGGAGAACTTCTCTGGCATTCATTTGTTGGGGTTGGGAACCGCATCTTTTACTGTGAAAAAATTAGAGTGTTTAAA…
Pseudofungi	MAST-23	-	GU823294	1383	PR2_v5.0.0	-	GACGGCTACCACATCCAAGGAAGGCAGCAGGCGCGTAAATTACCCAATCCTAATTCAGGGAGGTAGTGACAATAAATAACAATGCCGGGCTTTTTCAAGTCTGGCAATTGGAATGAGAACAATTTAAATCCCTTAACGAGGATCAATTGGAGGGCAAGTCTGGTGCCAGCAGCCGCGGTAACTCCAGCTCCAATAGCGTATATTAACGTTGTTGCAGTTAAAAAGCTCGTAGTTGGATTTCTGGTTGGAGCAATCGGTCCACCTCGCAAGAGGTGTTGAACTAGTGTTGTCTCTGGCCATCCTTGCGGAGAACTTCTCTGGCATTCATTTGTTGGGGTTGGGAACCGCATCTTTTACTGTGAAAAAATTAGAGTGTTTAAAGCAGGCTTATGCCGTTGA…
Pseudofungi	MAST-23	-	GU823280	1208	PR2_v5.0.0	-	CGGTAATTCCAGCTCCAATAGCGTATATTAACGTTGTTGCAGTTAAAAAGCTCGTAGTTGGATTTCTGGTTGGAGCGATCGGTCCACCTCGCAAGAGGTGTTGAACTAGTGTTGTCTCTGGCCATCCTTGCGGAGAACTTCTCTGGCATTCATTTGTTGGGGTTGGGAACCGCATCTTTTACTGTGAAAAAATTAGAGTGTTTAAAGCAGGCTTATGCCGTTGAATACATTAGCATGGAATAATAAGATAGGACCTCGGTGGTCTATTTTGTTGGTTTGCACACCGAGGTAATGATTAATAGGGATAGTTGGGGGTATTCATATTCCGATGTCAGAGGTGAAATTCTTGGATTTTCGGAAGATGAACTACTGCGAAAGCATCTACCAAGGATGTTTTCA…
Pseudofungi	MAST-23	-	GU823473	1401	PR2_v5.0.0	-	CGGAGAGGGCGCCTGAGAGACGGCTACCACATCCAAGGAAGGCAGCAGGCGCGTAAATTACCCAATCCTAATTCAGGGAGGTAGTGACAATAAATAACAATGCCGGGCTTTTTCAAGTCTGGCAATTGGAATGAGAACAATTTAAATCCCTTAACGAGGATCAATTGGAGGGCAAGTCTGGTGCCAGCAGCCGCGGTAACTCCAGCTCCAATAGCGTATATTAACGTTGTTGCAGTTAAAAAGCTCGTAGTTGGATTTCTGGTTGGAGCAATCGGTCCACCTCGCAAGAGGTGTTGAACTAGTGTTGTCTCTGGCCATCCTTGCGGAGAACTTCTCTGGCATTCATTTGTTGGGGTTGGGAACCGCATCTTTTACTGTGAAAAAATTAGAGTGTTTAAA…
Pseudofungi	MAST-23	-	HQ866754	888	PR2_v5.0.0	-	CCAGCAGCCGCGGTAACTCCAGCTCCAATAGCGTATATTAACGTTGTTGCAGTTAAAAAGCTCGTAGTTGGATTTCTGGTTGGAGCAATCGGTCCACCTCGCAAGAGGTGTTGAACTAGTGTTGTCTCTGGCCATCCTTGCGGAGAACTTCTCTGGCATTCATTTGTTGGGGTTGGGAACCGCATCTTTTACTGTGAAAAAATTAGAGTGTTTAAAGCAGGCTTATGCCGTTGAATACATTAGCATGGAATAATAAGATAGGACCTCGGTGGTCTATTTTGTTGGTTTGCACACCGAGGTAATGATTAATAGGGATAGTTGGGGGTATTCATATTCCGATGTCAGAGGTGAAATTCTTGGATTTTCGGAAGATGAACTACTGCGAAAGCATCTACCAAG…
Pseudofungi	MAST-23	-	GU823571	1208	PR2_v5.0.0	-	CGGTAATTCCAGCTCCAATAGCGTATATTAACGTTGTTGCAGTTAAAAAGCTCGTAGTTGGATTTCTGGTTGGGGCAATCGGTCCACCTCGCAAGAGGTGTTGAACTAGTGTTGTCTCTGGCCATCCTTGCGGAGAACTTCTCTGGCATTCATTTGTTGGGGTTGGGAACCGCATCTTTTACTGTGAAAAAATTAGAGTGTTTAAAGCAGGCTTATGCCGTTGAATACATTAGCATGGAATAATAAGGTAGGACCTCGGTGGTCTATTTTGTTGGTTTGCACACCGAGGTAATGATTAATAGGGATAGTTGGGGGTATTCATATTCCGATGTCAGAGGTGAAATTCTTGGATTTTCGGAAGATGAACTACTGCGAAAGCATCTACCAAGGATGTTTTCA…
Pseudofungi	MAST-26	-	GU823739	1081	PR2_v5.0.0	-	CGGTAATTCCATGCTCCAATAGCGTATATTAAAGTTGTTGCAGTTAAAAAGCTCGTAGTTGGATTTCTGGTGGGAGCGACCGGTCCGCACCGAAAGGTGTGTGTACTTTTGAGTTTGTCTCCGGCCTTTTTCTCGGAGAACTTGTCTGGCATTAGGTTGTCGGGTAAGGGATCCGGGTCGTTTACTGTGAAAAAATTAGAGTGTTTAAAGCAAGTATTTGCCTGAATACATTAGCATGGAATAATAAAATAGGACCTAGGTTGCTATTTTGTTGGTTTGCGCACCAAGGTAATGATTAATAGGGATAGTTGGGGGTATTCGTATTCAATTGTCAGAGGTGAAATTCTTGGATTTATGGAAGACGAACTACTGCGAAAGCATTTACCAAGGATGTTTTCA…
Pseudofungi	MAST-26	-	GU825573	1081	PR2_v5.0.0	-	CGGTAATTCCAGCTCCAATAGCGTATATTAAAGTTGTTGCAGTTAAAAAGCTCGTAGTTGGATTTCTGGTGGGAGCGACCGGTCCGCACCGAAAGGTGTGTGTACTTTTGAGTTTGTCTCCGGCCTTTTTCTCGGAGAACTTGTCTGGCATTAGGTTGTCGGGTAAGGGATCCGGGTCGTTTACTGTGAAAAAATTAGAGTGTTTAAAGCAAGTATTTGCCTGAATACATTAGCATGGAATAATAAAATAGGACCTAGGTTGCTATTTTGTTGGTTTGCGCACCAAGGTAATGATTAATAGGGATAGTTGGGGGTATTCGTATTCAATTGTTAGAGGTGAAATTCTTGGATTTATGGAAGACGAACTACTGCGAAAGTATTTACCAAGGATGTTTTTCA…
Pseudofungi	MAST-26	-	GU825655	1080	PR2_v5.0.0	-	CGGTAATTCCAGCTCCAATAGCGTATATTAAAGTTGTTGCAGTTAAAAAGCTCGTAGTTGGATTTCTGGTGGGAGCGACCGGTCCGCACCGAAAGGTGTGTGTACTTTTGAGTTTGTCTCCGGCCTTTTTCTCGGAGAACTTGTCTGGCATTAGGTTGTCGGGTAAGGGATCCGGGTCGTTTACTGTGAAAAAATTAGAGTGTTTAAAGCAAGTATTTGCCTGAATACATTAGCATGGAATAATAAAATAGGACCTAGGTTGCTATTTTGTTGGTTTGCGCACCAAGGTAATGATTAATAGGGATAGTTGGGGGTATTCGTATTCAATTGTCAGAGGTGAAATTCTTGGATTTATGGAAGACGAACTACTGCGAAAGCATTTACCAAGGATGTTTTCAT…
Sagenista	MAST-4	MAST-4A	JQ781961	1805	PR2_v5.0.0	-	CCTGGTTGATCCTGCCAGTAGTCATACGCTTGTCTCAAAGATTAAGCCATGCATGTCTAAGTATAAACAATTTATACTGTGAAACTGCGAATGGCTCATTATATCAGTTATAGTTTATTTGATAGTATTTTACTACTTGGATAACCGTATTAATTCTAGAGCTAATACATGCGTTAATTCCCAACTGCTTGCGCGGGCGGGATGTATTTACTAGATAGAAACCAATGCGCTTTCGGGCGGTATTGTGGTGAATCATAATAACTTTGCGAATCGTATGCCCTTGTGGTGACGATGAATCATTCAAGTTTCTGCCCTATCAGCAGTCGATGGTAGGGTATTGGCCTACCATGGCATTAACGGGTGACGGAGAATAGGGGTTCGATTCCGGAGAGGGAGCCT…
Sagenista	MAST-4	MAST-4A	HQ867846	882	PR2_v5.0.0	-	CAGCAGCCGCGGTAATTCCAGCTCCAATAGCGTATATTAAAGCTGTTGCAGTTAAAAAGCTCGTAGTTGGATTTCTGGTTGGAGCGACCGGTCGGGCATTGATTTGTCTGCACTGGAGTCGGTTCCGTCCATCCTCTCGGAAAGTGCGTATGGCATTAAGTTGTCGTGCGTATGATCCGGGTCTTTTACTGTGAAAAAATTAGAGTGTTTAAAGCAGGCCTTCGCCTTGAATACATTAGCATGGAATAATAAGATAGGACTTGGGTCTATTTTGTTGGTTTGCAGACCGAAGTAATGATTAATAGGGATAGTTGGGGGTATTTATATTCCGATGTCGGAGGTGAAATTCTTAGATTTTCGGGAAGATAAACTTATGCGAAAGCATTTACCAAGGATGTT…
Sagenista	MAST-4	MAST-4A	JQ782043	1805	PR2_v5.0.0	-	CCTGGTTGATCCTGCCAGTAGTCATACGCTTGTCTCAAAGATTAAGCCATGCATGTCTAAGTATAAACAATTTATACTGTGAAACTGCGAATGGCTCATTATATCAGTTATAGTTTATTTGATAGTATTTTACTACTTGGATAACCGTAGTAATTCTAGAGCTAATACATGCGTTAATTCCCAACTGCTTGCGCGGACGGGATGTATTTATTAGATAGAAACCAATGCGCTTTCGGGCGGTATTGTGGTGAATCATAATAACTTTGTGAATCGTATGCCCTTGTGGAGACGATGAATCATTCAAGTTTCTGCCCTATCAGCTGTCGATGGTAGGGTATTGGCCTACCATGGCATTAACGGGTGACGGAGAATTAGGGTTCGATTCCGGAGAGGGAGCCT…
Sagenista	MAST-4	MAST-4A	JQ781943	1807	PR2_v5.0.0	-	CCTGGTTGATCCTGCCAGTAGTCATACGCTTGTCTCAAAGATTAAGCCATGCATGTCTAAGTATAAACAATTTATACTGTGAAACTGCGAATGGCTCATTATATCAGTTATAGTTTATTTGATAGTATTTTACTACTTGGATAACCGTAGTAATTCTAGAGCTAATACATGCGTTAATTCCCAACTGCTTGCGCGGACGGGATGTATTTATTAAATAGAAACCAATGCGCTTTCGGGCGGTATTGTGGTGAATCATAATAACTTTGCGAATCGTATGCCCTTGTGGTGACGATGAATCATTCAAGTTTCTGCCCTATCAGCTGTCGATGGTAGGGTATTGGCCCTACCATGGCATTAACGGGTGACGGAGAATTAGGGTTCGATTCCGGAGAGGGAGCC…
Sagenista	MAST-4	MAST-4A	AY116223	1183	PR2_v5.0.0	-	AAGGCAGCAGGCGCGTAAATTACCCAATCCTGACACAGGGGGGTAGTGACAATAAATACTTAAGCGGGGCTACTCATAGTCTTGCTCTAGGAATGAGTACAATTTAAATCCCTTAACGATGATCAATTGGAGGGCAAGTCTGGTGCCAGCAGCCGCGGTAATTCCAGCTCCAATAGCGTATATTAAAGTTGTTGCAGTTAAAAAGCTCGTAGTTGGATTTCTGGTTGGAGCGACCGGTCGGGCATTGATTTGTCTGCACTGGAGTCGGTTCGGTCCATCCTCTCGGAAAGTGCGTATGGCATTAAGTTGTCGTGCGTATGATCCGGGTCTTTTACTGTGAAAAAATTAGAGTGTTTAAAGCAGGCCTTCGCCTTGAATACATTAGCATGGAATAATAAG…
Sagenista	MAST-4	MAST-4A	GQ913157	1031	PR2_v5.0.0	-	TTCTGGTTGGAGCGACCGGTCGGGCATTGATTTGTCTGCACTGGAGTCGGTTCCGTCCATCCTCTCGGAAAGTGCGTATGGCATTAAGTTGTCGTGCGTATGATCCGGGTCTTTTACTGTGAAAAAATTAGAGTGTTTAAAGCAGGCCTTCGCCTTGAATACATTAGCATGGAATAATAAGATAGGACTTGGGTCTATTTTGTTGGTTTGCAGACCGAAGTAATGATTAATAGGGATAGTTGGGGGTATTTATATTCCGATGTCAGAGGTGAAATTCTTAGATTTTCGGAAGATAAACTTATGCGAAAGCATTTACCAAGGATGTTTTCATTAATCAAGAACGAAAGTTAGGGGATCGAAGATGATTAGATACCATCGTAGTCTTAACCATAAACTATG…
Sagenista	MAST-4	MAST-4A	JX188297	1788	PR2_v5.0.0	-	TAGCCATACGCTTGTCTCAAAGATTAAGCCATGCATGTCTAAGTATAAACAATTTATACTGTGAAACTGCGAATGGCTCATTATATCAGTTATAGTTTATTTGATAGTATTTTACTACTTGGATAACCGTAGTAATTCTAGAGCTAATACATGCGTTAATTCCCAACTGCTTGCGCGGACGGGATGTATTTATTAGATAGAAACCAATGCGCTTTCGGGCGGTATTGTGGTGAATCATAATAACTTTGCGAATCGTATGCCCTTGTGGTGACGATGAATCATTCAAGTTTCTGCCCTATCAGCTGTCGATGGTAGGGTATTGGCCTACCATGGCATTAACGGGTGACGGAGAATTAGGGTTCGATTCCGGAGAGGGAGCCTGAGAGACGGCTACCACAT…
Sagenista	MAST-4	MAST-4A	AJ402356	1737	PR2_v5.0.0	-	GTCATACGCTTGTCTCAAAGATTAAGCCATGCATGTCTAAGTATAAACAATTTATACTGTGAAACTGCGAATGGCTCATTATATCAGTTATAGTTTATTTGATAGTATTTTACTACTTGGATAACCGTAGTAATTCTAGAGCTAATACATGCGTTAATTCCCAACTGCTTGCGCGGACGGGATGTATTTATTAGATAGAAACCAATGCGCTTTCGGGCGGTATTGTGGTGAATCATAATAACTTTGCGAATCGTATGCCCTTGTGGTGACGATGAATCATTCAAGTTTCTGCCCTATCAGCTGTCGATGGTAGGGTATTGGCCTACCATGGCATTAACGGGTGACGGAGAATTAGGGTTCGATTCCGGAGAGGGAGCCTGAGAGACGGCTACCACATCC…
Sagenista	MAST-4	MAST-4A	JQ781989	1805	PR2_v5.0.0	-	CCTGGTTGATCCTGCCAGTAGTCATACGCTTGTCTCAAAGATTAAGCCATGCATGTCTAAGTATAAACAATTTATACTGTGAAACTGCGAATGGCTCATTATATCAGTTATAGTTTATTTGATAGTATTCTACTACTTGGATAACCGTAGTAATTCTAGAGCTAATACATGCGTTAATTCCCAACTGCTTGCGCGGACGGGATGTATTTATTAGATAGAAACCAATGCGCTTTCGGGCGGTATTGTGGTGAATCATAATAACTTTGCGAATCGTATGCCCTTGTGGTGACGATGAATCATTCAAGTTTCTGCCCTATCAGCTGTCGATGGTAGGGTATTGGCCTACCATGGCATTAACGGGTGACGGAGAATTAGGGTTCGATTCCGGAGAGGGAGCCT…
Sagenista	MAST-4	MAST-4A	JQ782033	1804	PR2_v5.0.0	-	CCTGGTTGATCCTGCCAGTAGTCATACGCTTGTCTCAAAGATTAAGCCATGCATGTCTAAGTATAAACAATTTATACTGTGAAACTGCGAATGGCTCATTATATCAGTTATAGTTTATTTGATAGTATTTTACTACTTGGATAACCGTAGTAATTCTAGAGCTAATACATGCGTTAATTCCCAACTGCTTGCGCGGACGGGATGTATTTATTAGATAGAAACCAATGCGCTTTCGGGCGGTATTGTGGTGAATCATAATAACTTTGCGAATCGTATGCCCTTGTGGTGACGATGAATCATTCAAGTTTCTGCCCTATCAGCTGTCGATGGTAGGGTATTGGCCTACCATGGCATTAACGGGTGACGGAGAATTAGGGTTCGATTCCGGAGAGGGAGCCT…
Sagenista	MAST-4	MAST-4A	HQ867569	870	PR2_v5.0.0	-	AGCCGCGGTAATTCCAGCTCCAATAGCGTATATTAAAGTTGTTGCAGTTAAAAAGCTCGTAGTTGGATTTCTGGTTGGAGCGACCGGTCGGGCATTGATTTGTCTGCACTGGAGTCGGTTCCGTCCATCCTCTCGGAAAGTGCGTATGGCATTAAGTTGTCGTGCGTATGATCCGGGTCTTTTACTGTGAAAAAATTAGAGTGTTTAAAGCAGGCCTTCGCCTTGAATACATTAGCATGGAATAATAAGATAGGACTTGGGTCTATTTTGTTGGTTTGCAGACCGAAGTAATGATTAATAGGGATAGTTGGGGGTATTTATATTCCGATGTCAGAGGTGAAATTCTTAGATTTTCGGAAGATAAACTTATGCGAAAGCATTTACCAAGGATGTTTTCAT…
Sagenista	MAST-4	MAST-4A	JQ781967	1805	PR2_v5.0.0	-	CCTGGTTGATCCTGCCAGTAGTCATACGCTTGTCTCAAAGATTAAGCCATGCATGTCTAAGTATAAACAATTTATACTGTGAAACTGCGAATGGCTCATTATATCAGTTATAGTTTATTTGATAGTATTTTACTACTTGGATAACCGTAGTAATTCTAGAGCTAATACATGCGTTAATTCCCAACTGCTTGCGCGGACGGGATGTATTTATTAAATAGAAACCAATGCGCTTTCGGGCGGTATTGTGGTGAATCATAATAACTTTGCGAATCGTATGCCCTTGTGGTGACGATGAATCATTCAAGTTTCTGCCCTATCAGCTGTCGATGGTAGGGTATTGGCCTACCATGGCATTAACGGGTGACGGAGAATTAGGGTTCGATTCCGGAGAGGGAGCCT…
Sagenista	MAST-4	MAST-4A	JQ782031	1806	PR2_v5.0.0	-	CCTGGTTGATCCTGCCAGTAGTCATACGCTTGTCTCAAAGATTAAGCCATGCATGTCTAAGTATAAACAATTTATACTGTGAAACTGCGAATGGCTCATTATATCAGTTATAGTTTATTTGATAGTATTTTACTACTTGGATAACCGTAGTAATTCTAGAGCTAATACATGCGTTAATTCCCAACTGCTTGCGCGGACGGGATGTATTTATTAGATAGAAACCAATGCGCTTTCGGGCGGTATTGTGGTGAATCATAATAACTTTGCGAATCGTATGCCCTTGTGGTGACGATGAATCATTCAAGTTTCTGCCCTATCAGCTGTCGATGGTAGGGTATTGGCCTACCATGGCATTAACGGGTGACGGAGAATTAGGGTTCGATTCCGGGGAGGGAGCCT…
Sagenista	MAST-4	MAST-4A	HQ867881	885	PR2_v5.0.0	-	GTGCCAAGCAGCCGCGGTAATTCCAGCTCCAATAGCGTATATTAAAGTTGTTGCAGTTAAAAAGCTCGTAGTTGGATTTCTGGTTGGAGCGACCGGTCGGGCATTGATTTGTCCGCACTGGAGTCGGTTCCGTCCATCCTCTCGGAAAGTGCGTATGGCATTAAGTTGTCGTGCGTATGATCCGGGTCTTTTACTGTGAAAAAATTAGAGTGTTTAAAGCAGGCCTTCGCCTTGAATACATTAGCATGGAATAATAAGATAGGACTTGGGTCTATTTTGTTGGTTTGCAGACCGAAGTAATGATTAATAGGGATAGTTGGGGGTATTTATATTCCGATGTCAGAGGTGAAATTCTTAGATTTTCGGAAGATAAACTTATGCGAAAGCATTTACCAAGGA…
Sagenista	MAST-4	MAST-4A	JQ782014	1806	PR2_v5.0.0	-	CCTGGTTGATCCTGCCAGTAGTCATACGCTTGTCTCAAAGATTAAGCCATGCATGTCTAAGTATAAACAATTTATACTGTGAAACTGCGAATGGCTCATTATATCAGTTATAGTTTATTTGATAGTATTTTACTACTTGGATAACCGTAGTAATTCTAGAGCTAATACATGCGTTAATTCCCAACTGCTTGCGCGGACGGGATGTATTTATTAGATAGAAACCAATGCGCTTTCGGGCGGTATTGTGGTGAATCATAATAACTTTGCGAATCGTATGCCCTTGTGGTGACGATGAATCATTCAAGTTTCTGCCCTATCAGCTGTCGATGGTAGGGTATTGGCCTACCATGGCATTAACGGGTGACGGAGAATTAGGGTTCGATTCCGGAGAGGGAGCCT…
Sagenista	MAST-4	MAST-4A	JQ781979	1805	PR2_v5.0.0	-	CCTGGTTGATCCTGCCAGTAGTCATACGCTTGTCTCAAAGATTAAGCCATGCATGTCTAAGTATAAACAATTTATACTGTGAAACTGCGAATGGCTCATTATATCAGTTATAGTTTATTTGATAGTATTTTACTACTTGGATAACCGTAGTAATTCTAGAGCTAATACATGCGTTAATTCCCAACTGCTTGCGCGGACGGGATGTATTTATTAGATAGAAACCAATGCGCTTTCGGGCGGTATTGTGGTGAATCATAATAACTTTGCGAATCGTATGCCCTTGTGGTGACGATGAATCATTCAAGTTTCTGCCCTATCAGCTGTCGATGGTTGGGTATTGGCCTACCATGGCATTAACGGGTGACGGAGAATTAGGGTTCGATTCCGGAGAGGGAGCCT…
Sagenista	MAST-4	MAST-4A	JX188368	1767	PR2_v5.0.0	-	TAGTCATACGCTTGTCTCAAAGATTAAGCCATGCATGTCTAAGTATAAACAATTTATACTGTGAAACTGCGTATGGCTCATTATATCAGTTATAGTTTATTTGATAGTATTTTACTACTTGGATAACCGTAGTAATTCTAGAGCTAATACATGCGTTAATCCCCAACTGCTTGCGCGGACGGGATGTATTTATTAGATAGAAACCAATGCGCTTTCGGGCGGTATTGTGGTGAATCATAATAACTTTGCGAATCGTATGCCCTTGTGGTGACGATGAATCATTCAAGTTTCTGCCCTATCAGCTGTCGATGGTAGGGTATTGGCCTACCATGGCATTAACGGGTGACGGAGAATTAGGGTTCGATTCCGGAGAGGGAGCCTGAGAGACGGCTACCACAT…
Sagenista	MAST-4	MAST-4A	HQ867570	883	PR2_v5.0.0	-	GTGCCAAGCAGCCGCGGTAATTCCAGCTCCAATAGCGTATATTAAAGTTGTTGCAGTTAAAAAGCTCGTAGTTGGATTTCTGGTTGGAGCGACCGGTCGGGCATTGATTTGTCTGCACTGGAGTCGGTTCCGTCCATCCTCTCGGAAAGTGCGTATGGCATTAAGTTGTCGTGCGTATGATCCGGGTCTTTTACTGTGAAAAAATTAGAGTGTTTAAAGCAGGCCTTCGCCTTGAATACATTAGCATGGAATAATAAGATAGGACTTGGGTCTATTTTGTTGGTTTGCAGACCGAAGTAATGATTAATAGGGATAGTTGGGGGTATTTATATTCCGATGTCAGAGGTGAAATTCTTAGATTTTCGGAAGATAAACTTATGCGAAAGCATTTACCAAGGA…
Sagenista	MAST-4	MAST-4A	JN836294	874	PR2_v5.0.0	-	TAAACTTATGCGAAAGCATTTACCAAGGATGTTTTCATTAATCAAGAACGAAAGTTAGGGGATCGAAGATGATTAGATACCATCGTAGTCTTAACCATAAACTATGCCGACTCAGGATTGGTGAACGTTGATTTAATGACTTCATCAGCACTGTATGAGAAATCAAAGTCTTTGGGTTCCGGGGGGAGTATGGTCGCAAGGCTGAAACTTAAAGGAATTGACGGAAGGGCACCACCAGGAGTGGAGCCTGCGGCTTAATTTGACTCAACACGGGAAAACTTACCAGGTCCGGACATAGTAAGGATTGACAGATTGATAGCTCTTTCTTGATTCTATGGGTGGTGGTGCATGGCCGTTCTTAGTTGGTGGAGTGATTTGTCTGGTTAATTCCGTTAACGA…
Sagenista	MAST-4	MAST-4A	HQ867729	884	PR2_v5.0.0	-	GTGCAAGCAGCCGCGGTAATTCCAGCTCCAATAGCGTATATTAAAGTTGTTGCAGTTAAAAAGCTCGTAGTTGGATTTCTGGTTGGAGCGACCGGTCGGGCATTGATTTGTCTGCACTGGAGTCGGTTCCGTCCATCCTCTCGGAAAGTGCGTATGGCATTAAGTTGTCGTGCGTATGATCCGGGTCTTTTACTGTGAAAAAATTAGAGTGTTTAAAGCAGGCCTTCGCCTTGAATACATTAGCATGGAATAATAAGATAGGACTTGGGTCTATTTTGTTGGTTTGCAGACCGAAGTAATGATTAATAGGGATAGTTGGGGGTATTTATATTCCGATGTCAGAGGTGAAATTCTTAGATTTTCGGAAGATAAACTTATGCGAAAGCATTTACCAAGGAT…
Sagenista	MAST-4	MAST-4A	JQ782055	1805	PR2_v5.0.0	-	CCTGGTTGATCCTGCCAGTAGTCATACGCTTGTCTCAAAGATTAAGCCATGCATGTCTAAGTATAAACAATTTATACTGTGAAACTGCGAATGGCTCATTATATCAGTTATAGTTTATTTGATAGTATTTTACTACTTGGATAACCGTAGTAATTCTAGAGCTAATACATGCGTTAATTCCCAACTGCTTGCGCGGACGGGATGTATTTATTAGATAGAAACCAATGCGCTTTCGGGCGGTATTGTGGTGAATCATAATAACTTTGCGAATCGTATGCCCTTGTGGTGACGATGAATCATTCAAGTTTCTGCCCTATCAGCTGTCGATGGTAGGGTATTGGCCTACCATGGCATTAACGGGTGACGGAGAATTAGGGTTCGATTCCGGAGAGGGAGCCT…
Sagenista	MAST-4	MAST-4A	JN836291	963	PR2_v5.0.0	-	GGTTTGCAGACCGAAGTAATGATTAATAGGGATAGTTGGGGGTATTTATATTCCGATGTCAGAGGTGAAATTCTTAGATTTTCGGAAGATAAACTTATGCGAAAGCATTTACCAAGGATGTTTTCATTAATCAAGAACGAAAGTTAGGGGATCGAAGATGATTAGATACCATCGTAGTCTTAACCATAAACTATGCCGACTCAGGATTGGTGAACGTTGATTTAATGACTTCATCAGCACTGTATGAGAAATCAAAGTCTTTGGGTTCCGGGGGGAGTATGGTCGCAAGGCTGAAACTTAAAGGAATTGACGGAAGGGCACCACCAGGAGTGGAGCCTGCGGCTTAATTTGACTCAACACGGGAAAACTTACCAGGTCCGGACATAGTAAGGATTGACA…
Sagenista	MAST-4	MAST-4A	JQ781956	1806	PR2_v5.0.0	-	CCTGGTTGATCCTGCCAGTAGTCATACGCTTGTCTCAAAGATTAAGCCATGCATGTCTAAGTATAAACAATTTATGCTGTGAAACTGCGAATGGCTCATTATATCAGTTATAGTTTATTTGATAGTATTTTACTACTTGGATAACCGTAGTAATTCTAGAGCTAATACATGCGTTAATTCCCAACTGCTTGCGCGGACGGGACGTATTTATTAGATAGAAACCAATGCGCTTTCGGGCGGTATTGTGGTGAATCATAATAACTTTGCGAATCGTATGCCCTTGTGGTGACGATGAATCATTCAAGTTTCTGCCCTATCAGCTGTCGATGGTAGGGTATTGGCCTACCATGGCATTAACGGGTGACGGAGAATTAGGGTTCGATTCCGGAGAGGGAGCCT…
Sagenista	MAST-4	MAST-4A	JQ781957	1805	PR2_v5.0.0	-	CCTGGTTGATCCTGCCAGTAGTCATACGCTTGTCTCAAAGATTAAGCCATGCATGTCTAAGTATAAACAATTTATACTGTGAAACTGCGAATGGCTCATTATATCAGTTATAGTTTATTTGATAGTATTTTACTACTTGGATAACCGTAGTAATTCTAGAGCTAATACATGCGTTAATTCCCAACTGCTTGCGCGGACGGGATGTATTTATTAAATAGAAACCAATGCGCTTTCGGGCGGTATTGTGGTGAATCATAATAACTTTGCGAATCGTATGCCCTTGTGGTGACGATGAATCATTCAAGTTTCTGCCCTATCAGCTGTCGATGGTAGGGTATTGGCCTACCATGGCATTAACGGGTGACGGAGAATTAGGGTTCGATTCCGGAGAGGGAGCCT…
Sagenista	MAST-4	MAST-4A	JQ781982	1806	PR2_v5.0.0	-	CCTGGTTGATCCTGCCAGTAGTCATACGCTTGTCTCGAAGATTAAGCCATGCATGTCTAAGTATAAACAATTCATACTGTGAAACTGCGAATGGCTCATTATATCAGTTATAGTTTATTTGATAGTATTTTACTACTTGGATAACCGTAGTAATTCTAGAGCTAATACATGCGTTAATTCCCAACTGCTTGCGCGGACGGGATGTATTTATTAGATAGAAACCAATGCGCTTTCGGGCGGTATTGTGGTGAATCATAATAACTTTGCGAATCGTATGCCCTTGTGGTGACGATGAATCATTCAAGTTTCTGCCCTATCAGCTGTCGATGGTAGGGTATTGGCCTACCATGGCATTAACGGGTGACGGAGAATTAGGGTTCGATTCCGGAGAGGGAGCCT…
Sagenista	MAST-4	MAST-4A	JQ782042	1805	PR2_v5.0.0	-	CCTGGTTGATCCTGCCAGTAGTCATACGCTTGTCTCAAAGATTAAGCCATGCATGTCTAAGTATAAACAATTTATACTGTGAAACTGCGAATGGCTCATTATATCAGTTATAGTTTATTTGATAGTATTTTACTACTTGGATAACCGTAGTAATTCTAGAGCTAATACATGCGTTAATTCCCAACTGCTTGCGCGGACGGGATGTATTTATTAGATAGAAACCAATGCGCTTTCGGGCGGTATTGTGGTGAATCATAATAACTTTGCGAATCGTATGCCCTTGTGGTGACGATGAATCATTCAAGTTTCTGCCCTATCTGCTGTCGATGGTAGGGTATTGGCCTACCATGGCATTAACGGGTGACGGAGAATTAGGGTTCGATTCCGGAGAGGGAGCCT…
Sagenista	MAST-4	MAST-4A	HQ867876	884	PR2_v5.0.0	-	GTGCCAGCAGCCGCGGTAATTCCAGCTCCAATAGCGTATATTAAAGTTGTTGCAGTTAAAAAGCTTGTAGTTGGATTTCTGGTTGGAGCGACCGGTCGGGCATTGATTTGTCTGCACTGGAGTCGGTTCCGTCCATCCTCTCGGAAAGTGCGTATGGCATTAAGTTGTCGTGCGTATGATCCGGGTCTTTTACTGTGAAAAAATTAGAGTGTTTAAAGCAGGCCTTCGCCTTGAATACATTAGCATGGAATAATAAGATAGGACTTGGGTCTATTTTGTTGGTTTGCAGACCGAAGTAATGATTAATAGGGATAGTTGGGGGTATTTATATTCCGATGTCAGAGGTGAAATTCTTAGATTTTCGGAAGATAAACTTATGCGAAAGCATTTACCAAGGAT…
Sagenista	MAST-4	MAST-4A	JQ782030	1805	PR2_v5.0.0	-	CCTGGTTGATCCTGCCAGTAGTCGTACGCTTGTCTCAAAGATTAAGCCATGCATGTCTAAGTATAAACAATTTATACTGTGAAACTGCGAATGGCTCATTATATCAGTTATAGTTTATTTGATAGTATTTTACTACTTGGATAACCGTAGTAATTCTAGAGCTAATACATGCGTTAATTCCCAACTGCTTGCGCGGACGGGACGTATTTATTAGATAGAAACCAATGCGCTTTCGGGCGGTATTGTGGTGAATCATAATAACTTTGCGAATCGTATGCCCTTGTGGTGACGATGAATCATTCAAGTTTCTGCCCTATCAGCTGTCGATGGTAGGGTATTGGCCTACCATGGCATTAACGGGTGACGGAGAATTAGGGTTCGATTCCGGAGAGGGAGCCT…
Sagenista	MAST-4	MAST-4A	GQ344768	945	PR2_v5.0.0	-	AAAGCTCGTAGTTGGATTTCTGGTTGGAGCGACCGGTCGGGCATTGATTTGTCTGCACTGGAGTCGGTTCCGTCCATCCTCTCGGAAAGTGCGTATGGCATTAAGTTGTCGTGCGTATGATCCGGGTCTTTTACTGTGAAAAAATTAGAGTGTTTAAAGCAGGCCTTCGCCTTGAATACATTAGCATGGAATAATAAGATAGGACTTGGGTCTATTTTGTTGGTTTGCAGACCGAAGTAATGATTAATAGGGATAGTTGGGGGTATTTATATTCCGATGTCAGAGGTGAAATTCTTAGATTTTCGGAAGATAAACTTATGCGAAAGCATTTACCAAGGATGTTTTCATTAATCAAGAACGAAAGTTAGGGGATCGAAGATGATTAGATACCATCGTAGT…
Sagenista	MAST-4	MAST-4A	GQ344778	946	PR2_v5.0.0	-	AAAGCTCGTAGTTGGATTTCTGGTTGGAGCGACCGGTCGGGCATTGATTTGTCTGCACTGGAGTCGGTTCCGTCCATCCTCTCGGAAAGTGCGTATGGCATTAAGTTGTCGTGCGTATGATCCGGGTCTTTTACTGTGAAAAAATTAGAGTGTTTAAAGCAGGCCTTCGCCTTGAATACATTAGCATGGAATAATAAGATAGGACTTGGGTCTATTTTGTTGGTTTGCAGACCGAAGTAATGATTAATAGGGATAGTTGGGGGTATTTATATTCCGATGTCAGAGGTGAAATTCTTAGATTTTCGGAAGATAAACTTATGCGAAAGCATTTACCAAGGATGTTTTCATTAATCAAGAACGAAAGTTAGGGGATCGAAGATGATTAGATACCATCGTAGT…
Sagenista	MAST-4	MAST-4A	JQ781945	1804	PR2_v5.0.0	-	CCTGGTTGATCCTGCCAGTAGTCATACGCTTGTCTCAAAGATTAAGCCATGCATGTCTAAGTATAAACAATTTATACTGTGAAACTGCGAATGGCTCATTATATCAGTTATAGTTTATTTGATAGTATTTTACTACTTGGATAACCGTAGTAATTCTAGAGCTAATACATGCGTTAATTCCCAACTGCTTGCGCGGACGGGATGTATTTATTAGATAGAAACCAATGCGCTTTCGGGCGGTATTGTGGTGAATCATAATAACTTTGCGAATCGTATGCCCTTGTGGTGACGATGAATCATTCAAGTTTCTGCCCTATCAGCTGTCGATGGTAGGGTATTGGCCTACCATGGCATTAACGGGTGACGGAGAATTAGGGTTCGATTCCGGAGAGGGAGCCT…
Sagenista	MAST-4	MAST-4A	JQ782046	1805	PR2_v5.0.0	-	CCTGGTTGATCCTGCCAGTAGTCATACGCTTGTCTCAAAGATTAAGCCATGCACGTCTAAGTATAAACAATTTATACTGTGAAACTGCGAATGGCTCATTATGTCAGTTATAGTTTATTTGATAGTATTTTACTACTTGGATAACCGTAGTAATTCTAGAGCTAATACATGCGTTAATTCCCAACTGCTTGCGCGGACGGGATGTATTTATTAGATAGAAACCAATGCGCTTTCGGGCGGTATTGTGGTGAATCATAATAACTTTGCGAATCGTATGCCCTTGTGGTGACGATGAATCATTCAAGTTTCTGCCCTATCAGCTGTCGATGGTAGGGTATTGGCCTACCATGGCATTAACGGGTGACGGAGAATTAGGGTTCGATTCCGGAGAGGGAGCCT…
Sagenista	MAST-4	MAST-4A	KC147298	1037	PR2_v5.0.0	-	GCTCGTAGTTGGATTTCTGGTTGGAGCGACCGGTCGGGCATTGATTTGTCTGCACTGGAGTCGGTTCCGTCCATCCTCTCGGAAAGTGCGTATGGCATTAAGTTGTCGTGCGTATGATCCGGGTCTTTTACTGTGAAAAAATTAGAGTGTTTAAAGCAGGCCTTCGCCTTGAATACATTAGCATGGAATAATAAGATAGGACTTGGGTCTATTTTGTTGGTTTGCAGACCGAAGTAATGATTAATAGGGATAGTTGGGGGTATTTATATTCCGATGTCAGAGGTGAAATTCTTAGATTTTCGGAAGATAAACTTATGCGAAAGCATTTACCAAGGATGCTTTCATTAATCAAGAACGAAAGTTAGGGGATCGAAGATGATTAGATACCATCGTAGTCTT…
Sagenista	MAST-4	MAST-4A	JN836293	964	PR2_v5.0.0	-	GGTTTGCAGACCGAAGTAATGATTAATAGGGATAGTTGGGGGTATTTATATTCCGATGTCAGAGGTGAAATTCTTAGATTTTCGGAAGATAAACTTATGCGAAAGCATTTACCAAGGATGTTTTCATTAATCAAGAACGAAAGTTAGGGGATCGAAGATGATTAGATACCATCGTAGTCTTAACCATAAACTATGCCGACTCAGGATTGGTGAACGTTGATTTAATGACTTCATCAGCACTGTATGAGAAATCAAAGTCTTTGGGTTCCGGGGGGAGTATGGTCGCAAGGCTGAAACTTAAAGGAATTGACGGAAGGGCACCACCAGGAGTGGAGCCTGCGGCTTAATTTGACTCAACACGGGAAAACTTACCAGGTCCGGACATAGTAAGGATTGACA…
Sagenista	MAST-4	MAST-4A	HQ867977	884	PR2_v5.0.0	-	GTGCCAGCAGCCGCGGTAATTCCAGCTCCAATAGCGTATATTAAAGTTGTTGCAGTTAAAAAGCTCGTAGTTGGATTTCTGGTTGGAGCGACCGGTCGGGCATTGATTTGTCTGCACTGGAGTCGGTTCCGTCCATCCTCTCGGAAAGTGCGTATGGCATTAAGTTGTCGTGCGTATGATCCGGGTCTTTTACTGTGAAAAAATTAGAGTGTTTAAAGCAGGCCTTCGCCTTGAATACATTAGCATGGAATAATAAGATAGGACTTGGGTCTATTTTGTTGGTTTGCAGACCGAAGTAATGATTAATAGGGATAGTTGGGGGTATTTATATTCCGATGTCAGAGGTGAAATTCTTAGATTTTCGGAAGATAAACTTATGCGAAAGCATTTACCAAGGAT…
Sagenista	MAST-4	MAST-4A	EF172982	1682	PR2_v5.0.0	-	AAACTGCGAATGGCTCATTATATCAGTTATAGTTTATTTGATAGTATTTTACTACTTGGATAACCGTAGTAATTCTAGAGCTAATACATGCGTTAATTCCCAACTGCTTGCGCGGACGGGATGTATTTATTAGATAGAAACCAATGCGCTTTCGGGCGGTATTGTGGTGAATCATAATAACTTTGCGAATCGTATGCCCTTGTGGTGACGATGAATCATTCAAGTTTCTGCCCTATCAGCTGTCGATGGTAGGGTATTGGCCTACCATGGCATTAACGGGTGACGGAGAATTAGGGTTCGATTCCGGAGAGGGAGCCTGAGAGACGGCTACCACATCCAAGGAAGGCAGCAGGCGCGTAAATTACCCAATCCTGACACAGGGAGGTAGTGACAATAAAT…
Sagenista	MAST-4	MAST-4A	GQ344728	893	PR2_v5.0.0	-	AAAGCTCGTAGTTGGATTTCTGGTTGGAGCGACCGGTCGGGCATTGATTTGTCTGCACTGGAGTCGGTTCCGTCCATCCTCTCGGAAAGTGCGTATGGCATTAAGTTGTCGTGCGTATGATCCGGGTCTTTTACTGTGAAAAAATTAGAGTGTTTAAAGCAGGCCTTCGCCTTGAATACATTAGCATGGAATAATAAGATAGGACTTGGGTCTATTTTGTTGGTTTGCAGACCGAAGTAATGATTAATAGGGATAGTTGGGGGTATTTATATTCCGATGTCAGAGGTGAAATTCTTAGATTTTCGGAAGATAAACTTATGCGAAAGCATTTACCAAGGATGTTTTCATTAATCAAGAACGAAAGTTAGGGGATCGAAGATGATTAGATACCATCGTAGT…
Sagenista	MAST-4	MAST-4A	JQ781959	1805	PR2_v5.0.0	-	CCTGGTTGATCCTGCCAGTAGTCATACGCTTGTCTCAAAGATTAAGCCATGCATGTCTAAGTATAAACAATTTATACTGTGAAACTGCGAATGGCTCATTATATCAGTTATAGTTTATTTGATAGTATTTTACTACTTGGATAACCGTAGTAATTCTAGAGCTAATACATGCGTTAATTCCCAACTGCTTGCGCGGACGGGATGTATTTATTAGATAGAAACCAATGCGCTTTCGGGCGGTATTGTGGTGAATCATAATAACTTTGCGAATCGTATGCCCTTGTGGTGACGATGAATCATTCAAGTTTCTGCCCTATCAGCTGTCGATGGTAGGGTATTGGCCTACCATGGCATTAACGGGTGACGGAGAATTAGGGTTCGATTCCGGAGAGGGAGCCT…
Sagenista	MAST-4	MAST-4A	HQ867577	872	PR2_v5.0.0	-	AGCCGCGGTAATTCCAGCTCCAATAGCGTATATTAAAGTTGTTGCAGTTAAAAAGCTCGTAGTTGGATTTCTGGTTGGAGCGACCGGTCGGGCATTGATTTGTCTGCACTGGAGTCGGTTCCGTCCATCCTCTCGGAAAGTGCGTATGGCATTAAGTTGTCGTGCGTATGATCCGGGTCTTTTACTGTGAAAAAATTAGAGTGTTTAAAGCAGGCCTTCGCCTTGAATACATTAGCATGGAATAATAAGATAGGACTTGGGTCTATTTTGTTGGTTTGCAGACCGAAGTAATGATTAATAGGGATAGTTGGGGGTATTTATATTCCGATGTCAGAGGTGAAATTCTTAGATTTTCGGAAGATAAACTTATGCGAAAGCATTTACCAAGGATGTTTTCAT…
Sagenista	MAST-4	MAST-4A	JQ781974	1807	PR2_v5.0.0	-	CCTGGTTGATCCTGCCAGTAGTCATACGCTTGTCTCAAAGATTAAGCCATGCATGTCTAAGTATAAACAATTTATACTGTGAAACTGCGAATGGCTCATTATATCAGTTATAGTTTATTTGATAGTATTTTACTACTTGGATAACCGTAGTAATTCTAGAGCTAATACATGCGTTAATTCCCAACTGCTTGCGCGGACGGGATGTATTTATTAGATAGAAACCAATGCGCTTTCGGGCGGTATTGTGGTGAATCATAATAACTTTGCGAATCGTATGCCCTTGTGGTGACGATGAATCATTCAAGTTTCTGCCCTATCAGCTGTCGATGGTAGGGTATTGGCCTACCATGGCATTAACGGGTGACGGAGAATTAGGGTTCGATTCCGGAGAGGGAGCCT…
Sagenista	MAST-4	MAST-4A	HQ867868	885	PR2_v5.0.0	-	GTGCCAAGCAGCCGCGGTAATTCCAGCTCCAATAGCGTATATTAAAGTTGTTGCAGTTAAAAAGCTCGTAGTCGGATTTCTGGTTGGAGCGACCGGTCGGGCATTGATTTGTCTGCACTGGAGTCGGTTCCGTCCATCCTCTCGGAAAGTGCGTATGGCATTAAGTTGTCGTGCGTATGATCCGGGTCTTTTACTGTGAAAAAATTAGAGTGTTTAAAGCAGGCCTTCGCCTTGAATACATTAGCATGGAATAATAAGATAGGACTTGGGTCTATTTTGTTGGTTTGCAGACCGAAGTAATGATTAATAGGGATAGTTGGGGGTATTTATATTCCGATGTCAGAGGTGAAATTCTTAGATTTTCGGAAGATAAACTTATGCGAAAGCATTTACCAAGGA…
Sagenista	MAST-4	MAST-4A	JQ781987	1805	PR2_v5.0.0	-	CCTGGTTGATCCTGCCAGTAGTCATACGCTTGTCTCAAAGATTAAGCCATGCATGTCTAAGTATAAACAATTTATACTGTGAAACTGCGAATGGCTCATTATATCAGTTATAGTTTATTTGATAGTATTTTACTACTTGGATAACCGTAGTAATTCTAGTGCTAATACATGCGTTAATTCCCAACTGCTTGCGCGGACGGGATGTATTTATTAGATAGAAACCAATGCGCTTTCGGGCGGTATTGTGGTGAATCATAATAACTTTGCGAATCGTATGCCCTTGTGGTGACGATGAATCATTCAAGTTTCTGCCCTATCAGCTGTCGATGGTAGGGTATTGGCCTACCATGGCATTAACGGGTGACGGAGAATTAGGGTTCGATTCCGGAGAGGGAGCCT…
Sagenista	MAST-4	MAST-4A	JQ781992	1805	PR2_v5.0.0	-	CCTGGTTGATCCTGCCAGTAGTCATACGCTTGTCTCAAAGATTAAGCCATGCATGTCTAAGTATAAACAATTTATACTGTGAAACTGCGAATGGCTCATTATATCAGTTATAGTTTATTTGATAGTATTTTACTACTTGGATAACCGTAGTAATTCTAGAGCTAATACATGCGTTAATTCCCAACTGCTTGCGCGGACGGGATGTATTTATTAGATAGAAACCAATGCGCTTTCGGGCGGTATTGTGGTGAATCATAATAACTTTGCGAATCGTATGCCCTTGTGGTGACGATGAATCATTCAAGTTTCTGCCCTATCAGCTGTCGATGGTAGGGTATTGGCCTACCATGGCATTAACGGGTGACGGAGAATTAGGGTTCGATTCCGGAGAGGGAGCCT…
Sagenista	MAST-4	MAST-4A	GQ344783	937	PR2_v5.0.0	-	AAAGCTCGTAGTTGGATTTCTGGTTGGAGCGACCGGTCGGGCATTGATTTGTCTGCACTGGAGTCGGTTCCGTCCATCCTCTCGGAAAGTGCGTATGGCATTAAGTTGTCGTGCGTATGATCCGGGTCTTTTACTGTGAAAAAATTAGAGTGTTTAAAGCAGGCCTTCGCCTTGAATACATTAGCATGGAATAATAAGATAGGACTTGGGTCTATTTTGTTGGTTTGCAGACCGAAGTAATGATTAATAGGGATAGTTGGGGGTATTTATATTCCGATGTCAGAGGTGAAATTCTTAGATTTTCGGAAGATAAACTTATGCGAAAGCATTTACCAAGGATGTTTTCATTAATCAAGAACGAAAGTTAGGGGATCGAAGATGATTAGATACCATCGTAGT…
Sagenista	MAST-4	MAST-4A	HQ867620	883	PR2_v5.0.0	-	GTGCAGCAGCCGCGGTAATTCCAGCTCCAATAGCGTATATTAAAGTTGTTGCAGTTAAAAAGCTCGTAGTTGGATTTCTGGTTGGAGCGACCGGTCGGGCATTGATTTGTCTGCACTGGAGTCGGTTCCGTCCATCCTCTCGGAAAGTGCGTATGGCATTAAGTTGTCGTGCGTATGATCCGGGTCTTTTACTGTGAAAAAATTAGAGTGTTTAAAGCAGGCCTTCGCCTTGAATACATTAGCATGGAATAATAAGATAGGACTTGGGTCTATTTTGTTGGTTTGCAGACCGAAGTAATGATTAATAGGGATAGTTGGGGGTATTTATATTCCGATGTCAGAGGTGAAATTCTTAGATTTTCGGAAGATAAACTTATGCGAAAGCATTTACCAAGGATG…
Sagenista	MAST-4	MAST-4A	JQ781991	1805	PR2_v5.0.0	-	CCTGGTTGATCCTGCCAGTAGTCATACGCTTGTCTCAAAGATTAAGCCATGCATGTCTAAGTATAAACAATTTATACTGTGAAACTGCGAATGGCTCATTATATCAGTTATAGTTTATTTGATAGTATTTTACTACTTGGATAACCGTAGTAATTCTAGAGCTAATACATGCGTTAATTCCCAACTGCTTGCGCGGACGGGATGTATTTATTAGATAGAAACCAATGCGCTTTCGGGCGGTATTGTGGTGAATCATAATAACTTTGCGAATCGTATGCCCTTGTGGTGACGATGAATCATTCAAGTTTCTGCCCTATCAGCTGTCGATGGTAGGGTATTGGCCTACCATGGCATTAACGGGTGACGGAGAATTAGGGTTCGATTCCGGAGAGGGAGCCT…
Sagenista	MAST-4	MAST-4A	HQ867524	874	PR2_v5.0.0	-	CAGCAGCCGCGGTAATTCCAGCTCCAATAGCGTATATTAAAGTTGTTGCAGTTAAAAAGCTCGTAGTTGGATTTCTGGTTGGAGCGACCGGTCGGGCATTGATTTGTCTGCACTGGAGTCGGTTCCGTCCATCCTCTCGGAAAGTGCGTATGGCATTAAGTTGTCGTGCGTATGATCCGGGTCTTTTACTGTGAAAAAATTAGAGTGTTTAAAGCAGGCCTTCGCCTTGAATACATTAGCATGGAATAATAAGATAGGACTTGGGTCTATTTTGTTGGTTTGCAGACCGAAGTAATGATTAATAGGGATAGTTGGGGGTATTTATATTCCGATGTCAGAGGTGAAATTCTTAGATTTTCGGAAGATAAACTTATGCGAAAGCATTTACCAAGGATGTTT…
Sagenista	MAST-4	MAST-4A	JQ781983	1805	PR2_v5.0.0	-	CCTGGTTGATCCTGCCAGTAGTCATACGCTTGTCTCAAAGATTAAGCCATGCATGTCTAAGTATAAACAATTTATACTGTGAAACTGCGAATGGCTCATTATATCAGTTATAGTTTATTTGATAGTATTTTACTACTTGGATAACCGTAGTAATTCTAGAGCTAATACATGCGTTAATTCCCAACTGCTTGCGCGGACGGGATGTATTTATTAGATAGAAACCAATGCGCTTTCGGGCGGTATTGTGGTGAATCATAATAACTTTGCGAATCGTATGCCCTTGTGGTGACGATGAATCATTCAAGTTTCTGCCCTATCAGCTGTCGATGGTAGGGTATTGGCCTACCATGGCATTAACGGGTGACGGAGAATTAGGGTTCGATTCCGGAGAGGGAGCCT…
Sagenista	MAST-4	MAST-4A	JQ782003	1806	PR2_v5.0.0	-	CCTGGTTGATCCTGCCAGTAGTCATACGCTTGTCTCAAAGATTAAGCCATGCATGTCTAAGTATAAACAATTTATACTGTGAAACTGCGAATGGCTCATTATATCAGTTATAGTTTATTTGATAGTATTTTACTACTTGGATAACCGTAGTAATTCTAGAGCTAATACATGCGTTAATTCCCAACTGCTTGCGCGGACGGGATGTATTTATTAGATAGAAACCAATGCGCTTTCGGGCGGTATTGTGGTGAATCATAATAACTTTGCGAATCGTATGCCCTTGTGGTGACGATGAATCATTCAAGTTTCTGCCCTATCAGCTGTCGATGGTAGGGTATTGGCCTACCATGGCATTAACGGGTGACGGAGAATTAGGGTTCGATTCCGGAGAGGGAGCCT…
Sagenista	MAST-4	MAST-4A	GQ344760	896	PR2_v5.0.0	-	AAAGCTCGTAGTTGGATTTCTGGTTGGAGCGACCGGTCGGGCATTGATTTGTCTGCACTGGAGTCGGTTCCGTCCATCCTCTCGGAAAGTGCGTATGGCATTAAGTTGTCGTGCGTATGATCCGGGTCTTTTACTGTGAAAAAATTAGAGTGTTTAAAGCAGGCCTTCGCCTTGAATACATTAGCATGGAATAATAAGATAGGACTTGGGTCTATTTTGTTGGTTTGCAGACCGAAGTAATGATTAATAGGGATAGTTGGGGGTATTTATATTCCGATGTCAGAGGTGAAATTCTTAGATTTTCGGAAGATAAACTTATGCGAAAGCATTTACCAAGGATGTTTTCATTAATCAAGAACGAAAGTTAGGGGATCGAAGATGATTAGATACCATCGTAGT…
Sagenista	MAST-4	MAST-4A	GQ344651	880	PR2_v5.0.0	-	CCATCCTCTCGGAAAGTGCGTATGGCATTAAGTTGTCGTGCGTATGATCCGGGTCTTTTACTGTGAAAAAATTAGAGTGTTTAAAGCAGGCCTTCGCCTTGAATACATTAGCATGGAATAATAAGATAGGACTTGGGTCTATTTTGTTGGTTTGCAGACCGAAGTAATGATTAATAGGGATAGTTGGGGGTATTTATATTCCGATGTCAGAGGTGAAATTCTTAGATTTTCGGAAGATAAACTTATGCGAAAGCATTTACCAAGGATGTTTTCATTAATCAAGAACGAAAGTTAGGGGATCGAAGATGATTAGATACCATCGTAGTCTTAACCATAAACTATGCCGACTCAGGATTGGTGAACGTTGATTTAATGACTTCATCAGCACTGTATGAGAAA…
Sagenista	MAST-4	MAST-4A	HQ868400	876	PR2_v5.0.0	-	CCAGCAGCCGCGGTAATTCCAGCTCCAATAGCGTATATTAAAGTTGTTGCAGTTAAAAAGCTCGTAGTTGGATTTCTGGTTGGAGCGACCGGTCGGGCATTGATTTGTCTGCACTGGAGTCGGTTCCGTCCATCCTCTCGGAAAGTGCGTATGGCATTAAGTTGTCGTGCGTATGATCCGGGTCTTTTACTGTGAAAAAATTAGAGTGTTTAAAGCAGGCCTTCGCCTTGAATACATTAGCATGGAATAATAAGATAGGACTTGGGTCTATTTTGTTGGTTTGCAGACCGAAGTAATGATTAATAGGGATAGTTGGGGGTATTTATATTCCGATGTCAGAGGTGAAATTCTTAGATTTTCGGAAGATAAACTTATGCGAAAGCATTTACCAAGGATGTT…
Sagenista	MAST-4	MAST-4A	GQ344782	940	PR2_v5.0.0	-	AAAGCTCGTAGTTGGATTTCTGGTTGGAGCGACCGGTCGGGCATTGATTTGTCTGCACTGGAGTCGGTTCCGTCCATCCTCTCGGAAAGTGCGTATGGCATTAAGTCGTCGTGCGTATGATCCGGGTCTTTTACTGTGAAAAAATTAGAGTGTTTAAAGCAGGCCTTCGCCTTGAATACATTAGCATGGAATAATAAGATAGGACTTGGGTCTATTTTGTTGGTTTGCAGACCGAAGTAATGATTAATAGGGATAGTTGGGGATATTTATATTCCGACGTCAGAGGTGAAATTCTTAGATTTTCGGAAGATAAACTTATGCGAAAGCATTTACCAAGGATGTTTTCATTAATCAAGAACGAAAGTTAGGGGATCGAAGATGATTAGATACCATCGTAGT…
Sagenista	MAST-4	MAST-4A	JQ781981	1806	PR2_v5.0.0	-	CCTGGTTGATCCTGCCAGTAGTCATACGCTTGTCTCAAAGATTAAGCCATGCATGTCTAAGTATAAACAATTTATACTGTGAAACTGCGAATGGCTCATTATATCAGTTATAGTTTATTTGATAGTATTTTACTACTTGGATAACCGTAGTAATTCTAGAGCTAATACATGCGTTAATTCCCAACTGCTTGCGCGGACGGGATGTATTTATTAGATAGAAACCAATGCGCTTTCGGGCGGTACTGTGGTGAATCATAATAACTTTGCGAATCGTATGCCCTTGTGGTGACGATGAATCATTCAAGTTTCTGCCCTATCAGCTGTCGATGGTAGGGTATTGGCCTACCATGGCATTAACGGGTGACGGAGAATTAGGGTTCGATTCCGGAGAGGGAGCCT…
Sagenista	MAST-4	MAST-4A	AF363188	1742	PR2_v5.0.0	-	CCTGGTTGATCCTGCCAGTAGTCATACGCTTGTCTCAAAGATTAAGCCATGCATGTCTAAGTATAAACAATTTATACTGTGAAACTGCGAATGGCTCATTATATCAGTTATAGTCTACTTGATAGTATTTTACTACTTGGATAACCGTAGTAATTCTAGAGCTAATACATGCGTTAATTCCCAACTGCTTGCGCGGACGGGATGTATTTATTAGATAGAAACCAATGCGCCTTCGGGCGGTATTGTGGTGAATCATAATAACTTTGCGAATCGTATGCCCTTGTGGTGACGATGAATCATTCAAGTTTCTGCCCTATCAGCTGTCGATGGTAGGGTATTGGCCTACCATGGCATTAACGGGTGACGGAGAATTAGGGTTCGATTCCGGAGAGGGAGCCT…
Sagenista	MAST-4	MAST-4A	DQ337355	815	PR2_v5.0.0	-	AAAAGCTCGTAGTTGGATTTCTGGTTGGAGCGACCGGTCGGGCATTGATTTGTCTGCACTGGAGTCGGTTCCGTCCATCCTCTCGGAAAGTGCGTATGGCATTAAGTTGTCGTGCGTATGATCCGGGTCTTTTACTGTGAAAAAATTAGAGTGTTTAAAGCAGGCCTTCGCCTTGAATACATTAGCATGGAATAATAAGATAGGACTTGGGTCTATTTTGTTGGTTTGCAGACCGAAGTAATGATTAATAGGGATAGTTGGGGGTATTTATATTCCGATGTCAGAGGTGAAATTCTTAGATTTTCGGAAGATAAACTTATGCGAAAGCATTTACCAAGGATGTTTTCATTAATCAAGAACGAAAGTTAGGGGATCGAAGATGATTAGATACCATCGTAG…
Sagenista	MAST-4	MAST-4A	HQ867954	885	PR2_v5.0.0	-	GTGCCAAGCAGCCGCGGTAATTCCAGCTCCAATAGCGTATATTAAAGTTGTTGCAGTTAAAAAGCTCGTAGTTGGATTTCTGGTTGGAGCGACCGGTCGGGCATTGATTTGTCTGCACTGGAGTCGGTTCCGTCCATCCTCTCGGAAAGTGCGTATGGCATTAAGTTGTCGTGCGTATGATCCGGGTCTTTTACTGTGAAAAAATTAGAGTGTTTAAAGCAGGCCTTCGCCTTGAATACATTAGCATGGAATAATAAGATAGGACCTGGGTCTATTTTGTTGGTTTGCAGACCGAAGTAATGATTAATAGGGATAGTTGGGGGTATTTATATTCCGATGTCAGAGGTGAAATTCTTAGATTTTCGGAAGATAAACTTATGCGAAAGCATTTACCAAGGA…
Sagenista	MAST-4	MAST-4A	JQ782018	1805	PR2_v5.0.0	-	CCTGGTTGATCCTGCCAGTAGTCATACGCTTGTCTCAAAGATTAAGCCATGCATGTCTAAGTATAAACAATTTATACTGTGAAACTGCGAATGGCTCATTATATCAGTTATAGTTTATTTGATAGTATTTTACTACTTGGATAACCGTAGTAATTCTAGAGCTAATACATGCGTTAATTCCCAACTGCTTGCGCGGACGGGATGTATTTATTAGATAGAAACCAATGCGCTTTCGGGCGGTATTGTGGTGAATCATAATAACTTTGCGAATCGTATGCCCTTGTGGTGACGATGAATCATTCAAGTTTCTGCCCTATCAGCTGTCGATGGTAGGGTATTGGCCTACCATGGCATTAACGGGTGACGGAGAATTAGGGTTCGATTCCGGAGAGGGAGCCT…
Sagenista	MAST-4	MAST-4A	GQ344702	877	PR2_v5.0.0	-	AAAGCTCGTAGTTGGATTTCTGGTTGGAGCGACCGGTCGGGCATTGATTTGTCTGCACTGGAGTCGGTTCCGTCCATCCTCTCGGAAAGTGCGTATGGCATTAAGTTGTCGTGCGTATGATCCGGGTCTTTTACTGTGAAAAAATTAGAGTGTTTAAAGCAGGCCTTCGCCTTGAATACATTAGCATGGAATAATAAGATAGGACTTGGGTCTATTTTGTTGGTTTGCAGACCGAAGTAATGATTAATAGGGATAGTTGGGGGTATTTATATTCCGATGTCAGAGGTGAAATTCTTAGATTTTCGGAAGATAAACTTATGCGAAAGCATTTACCAAGGATGTTTTCATTAATCAAGAACGAAAGTTAGGGGATCGAAGATGATTAGATACCATCGTAGT…
Sagenista	MAST-4	MAST-4A	HQ867778	880	PR2_v5.0.0	-	GTGCCAGCAGCCGCGGTAATTCCAGCTCCAATAGCGTATATTAAAGTTGTTGCAGTTAAAAAGCTCGTAGTTGGATTTCTGGTTGGAGCGACCGGTCGGGCATTGATTTGTCTGCACTGGAGTCGGTTCCGTCCATCCTCTCGGAAAGTGCGTATGGCATTAAGTTGTCGTGCGTATGATCCGGGTCTTTTACTGTGAAAAAATTAGAGTGTTTAAAGCAGGCCTTCGCCTTGAATACATTAGCATGGAATAATAAGATAGGACTTGGGTCTATTTTGTTGGTTTGCAGACCGAAGTAATGATTAATAGGGATAGTTGGGGGTATTTATATTCCGATGTCAGAGGTGAAATTCTTAGATTTTCGGAAGATAAACTTATGCGAAAGCATTTACCAAGGAT…
Sagenista	MAST-4	MAST-4A	JQ782020	1805	PR2_v5.0.0	-	CCTGGTTGATCCTGCCAGTAGTCCCCGCCTGACTCAAAGATTAAGCCATGCATGTCTAAGTATAAACGATTTATACTGTGAAACTGCGAATGGCTCATTTTAACAGTTATAGTTTATTTGATAGTATTTTACTACTTGGATAACCGTAGTAATTCTAGAGCTAATACATGCGTTAATTCCCAACTGCTTGCGCGGACGGGATGTATTTATTAGATAGAAACCAATGCGCTTTCGGGCGGTATTGTGGTGAATCATAATAACTTTGCGAATCGTATGCCCTTGTGGTGACGATGAATCATTCAAGTTTCTGCCCTATCAGCTGTCGATGGTAGGGTATTGGCCTACCATGGCATTAACGGGTGACGGAGAATTAGGGTTCGATTCCGGAGAGGGAGCCTG…
Sagenista	MAST-4	MAST-4A	JQ782034	1805	PR2_v5.0.0	-	CCTGGTTGATCCTGCCAGTAGTCATACGCTTGTCTCAAAGATTAAGCCATGCATGTCTAAGTATAAACAATTTATACTGTGAAACTGCGAATGGCTCATTATATCAGTTATAGTTTATTTGATAGTATTTTACTACTTGGATAACCGTAGTAATTCTAGAGCTAATACATGCGTTAATTCCCAACTGCTTGCGCGGACGGGATGTATTTATTAGATAGAAACCAATGCGCTTTCGGGCGGTATTGTGGTGAATCATAATAACTTTGCGAATCGTATGCCCTTGTGGTGACGATGAATCATTCAAGTTTCTGCCCTATCAGCTGTCGATGGTAGGGTATTGGCCTACCATGGCATTAACGGGTGACGGAGAATTAGGGTTCGATTCCGGAGAGGGAGCCT…
Sagenista	MAST-4	MAST-4A	JQ781944	1805	PR2_v5.0.0	-	CCTGGTTGATCCTGCCAGTAGTCATACGCTTGTCTCAAAGATTAAGCCATGCATGTCTAAGTATAAACAATTTATACTGTGAAACTGCGAATGGCTCATTATATCAGTTATAGTTTATTTGATAGTATTTTACTACTTGGATAACCGTAGTAATTCTAGAGCTAATACATGCGTTAATTCCAACTGCTTGCGCGGACGGGATGTATTTATTAGATAGAAACCAATGCGCTTTCGGGCGGTATTGTGGTGAATCATAATAACTTTGCGAATCGTATGCCCTTGTGGTGACGATGAATCATTCAAGTTTCTGCCCTATCAGCTGTCGATGGTAGGGTATTGGCCTACCATGGCATTAACGGGTGACGGAGAATTAGGGTTCGATTCCGGAGAGGGAGCCTG…
Sagenista	MAST-4	MAST-4A	HQ867869	884	PR2_v5.0.0	-	GTGCCAGCAGCCGCGGTAATTCCAGCTCCAATAGCGTATATTAAAGTTGTTGCAGTTAAAAAGCTCGTAGTTGGATTTCTGGTTGGAGCGACCAGTCGGGCATTGATTTGTCTGCACTGGAGTCGGTTCCGTCCATCCTCTCGGAAAGTGCGTATGGCATTAAGTTGTCGTGCGTATGATCCGGGTCTTTTACTGTGAAAAAATTAGAGTGTTTAAAGCAGGCCTTCGCCTTGAATACATTAGCATGGAATAATAAGATAGGACTTGGGTCTATTTTGTTGGTTTGCAGACCGAAGTAATGATTAATAGGGATAGTTGGGGGTATTTATATTCCGATGTCAGAGGTGAAATTCTTAGATTTTCGGAAGATAAACTTATGCGAAAGCATTTACCAAGGAT…
Sagenista	MAST-4	MAST-4A	GQ344781	917	PR2_v5.0.0	-	AAAGCTCGTAGTTGGATTTCTGGTTGGAGCGACCGGTCGGGCATTGATTTGTCTGCACTGGAGTCGGTTCCGTCCATCCTCTCGGAAAGTGCGTATGGCATTAAGTTGTCGTGCGTATGATCCGGGTCTTTTACTGTGAAAAAATTAGAGTGTTTAAAGCAGGCCTTCGCCTTGAATACATTAGCATGGAATAATAAGATAGGACTTGGGTCTATTTTGTTGGTTTGCAGACCGAAGTAATGATTAATAGGGATAGTTGGGGGTATTTATATTCCGATGTCAGAGGTGAAATTCTTAGATTTTCGGAAGATAAACTTATGCGAAAGCATTTACCAAGGATGTTTTCATTAATCAAGAACGAAAGTTAGGGGATCGAAGATGATTAGATACCATCGTAGT…
Sagenista	MAST-4	MAST-4A	HQ867603	876	PR2_v5.0.0	-	GCAGCCGCGGTAATTCCAGCTCCAATAGCGTATATTAAAGTTGTTGCAGTTAAAAAGCTCGTAGTTGGATTTCTGGTTGGAGCGACCGGTCGGGCATTGATTTGTCTGCACTGGAGTCGGTTCCGTCCATCCTCTCGGAAAGTGCGTATGGCATTAAGTTGTCGTGCGTATGATCCGGGTCTTTTACTGTGAAAAAATTAGAGTGTTTAAAGCAGGCCTTCGCCTTGAATACATTAGCATGGAATAATAAGATAGGACTTGGGTCTATTTTGTTGGTTTGCAGACCGAAGTAATGATTAATAGGGATAGTTGGGGGTATTTATATTCCGATGTCAGAGGTGAAATTCTTAGATTTTCGGAAGATAAACTTATGCGAAAGCATTTACCAAGGATGTTTTC…
Sagenista	MAST-4	MAST-4A	JQ781976	1802	PR2_v5.0.0	-	CCTGGTTGATCCTGCCAGTAGTCATACGCTTGTCTCAAAGATTAAGCCATGCATGTCTAAGTATAAACAATTTATACTGTGAAACTGCGAATGGCTCATTATATCAGTTATAGTTTATTTGATAGTATTTTACTACTTGGATAACCGTAGTAATTCTAGAGCTAATACATGCGTTAATTCCCAACTGCTTGCGCGGACGGGATGTATTTATTAGATAGAAACCAATGCGCTTTCGGGCGGTATTGTGGTGAATCATAATAACTTTGCGAATCGTATGCCCTTGTGGTGACGATGAATCATTCAAGTTTCTGCCCTATCAGCTGTCGATGGTAGGGTATTGGCCTACCATGGCATTAACGGGTGACGGAGAATTAGGGTTCGATTCCGGAGAGGGAGCCT…
Sagenista	MAST-4	MAST-4A	KC147214	824	PR2_v5.0.0	-	AAAGCTCGTAGTTGGATTTCTGGTTGGAGCGACCGGTCGGGCATTGATTTGTCTGCACTGGAGTCGGTTCCGTCCATCCTCTCGGAAAGTGCGTATGGCATTAAGTTGTCGTGCGTATGATCCGGGTCTTTTACTGTGAAAAAATTAGAGTGTTTAAAGCAGGCCTTCGCCTTGAATACATTAGCATGGAATAATAAGATAGGACTTGGGTCTATTTTGTTGGTTTGCAGACCGAAGTAATGATTAATAGGGATAGTTGGGGGTATTTATATTCCGATGTCAGAGGTGAAATTCTTAGATTTTCGGAAGATAAACTTATGCGAAAGCATTTACCAAGGATGTTTTCATTAATCAAGAACGAAAGTTAGGGGATCGAAGGTGATTAGATACCATCGTAGT…
Sagenista	MAST-4	MAST-4A	GU823433	1184	PR2_v5.0.0	-	CGGTAATTCCAGCTCCAATAGCGTATATTAAGGTTGTTGCAGTTAAAAAGCTCGTAGTTGGATTTCTGGTTGGAGCGACCGGTCGGGCATTGATTTGTCTGCACTGGAGTCGGTTCCGTCCATCCTCTCGGAAAGTGCGTATGGCATTAAGTTGTCGTGCGTATGATCCGGGTCTTTTACTGTGAAAAAATTAGAGTGTTTAAAGCAGGCCTTCGCCTTGAATACATTAGCATGGAATAATAAGATAGGACTTGGGTCTATTTTGTTGGTTTGCAGACCGAAGTAATGATTAATAGGGATAGTTGGGGGTATTTATATTCCGATGTCAGAGGTGAAATTCTTAGATTTTCGGAAGATAAACTTATGCGAAAGCATTTACCAAGGATGTTTTCATTAATC…
Sagenista	MAST-4	MAST-4A	JQ781984	1805	PR2_v5.0.0	-	CCTGGTTGATCCTGCCAGTAGTCATACGCTTGTCTCAAAGATTAAGCCATGCATGTCTAAGTATAAACAATTTATACTGTGAAACTGCGAATGGCTCATTATATCAGTTATAGTTTATTTGATAGTATTTTACTACTTGGATAACCGTAGTAATTCTAGAGCTAATACATGCGTTAATTCCCAACTGCTTGCGCGGACGGGATGTATTTATTAGATAGAAACCAATGCGCTTTCGGGCGGTATTGTGGTGAATCATAATAACTTTGCGAATCGTATGCCCTTGTGGTGACGATGAATCATTCAAGTTTCTGCCCTATCAGCTGTCGATGGTAGGGTATTGGCCTACCATGGCATTAACGGGTGACGGAGAATTAGGGTTCGATTCCGGAGAGGGAGCCT…
Sagenista	MAST-4	MAST-4A	JQ782019	1805	PR2_v5.0.0	-	CCTGGTTGATCCTGCCAGTAGTCATACGCTTGTCTCAAAGATTAAGCCATGCATGTCTAAGTATAAACAATTTATACTGTGAAACTGCGAATGGCTCATTATATCAGTTATAGTTTATTTGATAGTATTTTACTACTTGGATAACCGTAGTAATTCTAGAGCTAATACATGCGTTAATTCCCAACTGCTTGCGCGGACGGGATGTATTTATTAGATAGAAACCAATGCGCTTTCGGGCGGTATTGTGGTGAATCATAATAACTTTGCGAATCGTATGCCCTTGTGGTGACGATGAATCATTCAAGTTTCTGCCCTATCAGCTGTCGATGGTGGGGTATTGGCCTACCATGGCATTAACGGGTGACGGAGAATTAGGGTTCGATTCCGGAGAGGGAGCCT…
Sagenista	MAST-4	MAST-4A	HQ867708	867	PR2_v5.0.0	-	GCCGCGGTAATTCCAGCTCCAATAGCGTATATTAAAGTTGTTGCAGTTAAAAAGCTCGTAGTTGGATTTCTGGTTGGAGCGACCGGTCGGGCATTGATTTGTCTGCACTGGAGTCGGTTCCGTCCATCCTCTCGGAAAGTGCGTATGGCATTAAGTTGTCGTGCGTATGATCCGGGTCTTTTACTGTGAAAAAATTAGAGTGTTTAAAGCAGGCCTTCGCCTTGAATACATTAGCATGGAATAATAAGATAGGACTTGGGTCTATTTTGTTGGTTTGCAGACCGAAGTAATGATTAATAGGGATAGTTGGGGGTATTTATATTCCGATGTCAGAGGTGAAATTCTTAGATTTTCGGAAGATAAACTTATGCGAAAGCATTTACCAAGGATGTTTTCATT…
Sagenista	MAST-4	MAST-4A	EF172970	1681	PR2_v5.0.0	-	AAACTGCGAATGGCTCATTATATCAGTTATAGTTTATTTGATAGTATTTTACTACTTGGATAACCGTAGTAATTCTAGAGCTAATACATGCGTTAATTCCCAACTGCTTGCGCGGACGGGATGTATTTATTAGATAGAAACCAATGCGCTTTCGGGCGGTATTGTGGTGAATCATAATAACTTTGCGAATCGTATGCCCTTGTGGTGACGATGAATCATTCAAGTTTCTGCCCTATCAGCTGTCGATGGTAGGGTATTGGCCTACCATGGCATTAACGGGTGACGGAGAATTAGGGTTCGATTCCGGAGAGGGAGCCTGAGAGACGGCTACCACATCCAAGGAAGGCAGCAGGCGCGTAAATTACCCAATCCTGACACAGGGAGGTAGTGACAATAAAT…
Sagenista	MAST-4	MAST-4A	JQ782015	1803	PR2_v5.0.0	-	CCTGGTTGATCCTGCCAGTAGTCATACGCTTGTCTCAAAGATTAAGCCATGCATGTCTAAGTATAAACAATTTATACTGTGAAACTGCGAATGGCTCATTATATCAGTTATAGTTTATTTGATAGTATTTTACTACTTGGATAACCGTAGTAATTCTAGAGCTAATACATGCGTTAATTCCCAACTGCTTGCGCGGACGGGATGTATTTATTAGATAGAAACCAATGCGCTTTCGGGCGGTATTGTGGTGAATCATAATAACTTTGCGAATCGTATGCCCTTGTGGTGACGATGAATCATTCAAGTTTCTGCCCTATCAGCTGTCGATGGTAGGGTATTGGCCTACCATGGCATTAACGGGTGACGGAGGATTAGGGTTCGATTCCGGAGAGGGAGCCT…
Sagenista	MAST-4	MAST-4A	GU822984	1184	PR2_v5.0.0	-	CGGTAATTCCAGCTCCAATAGCGTATATTAAAGTTGTTGCAGTTAAAAAGCTCGTAGTTGGATTTCTGGTTGGAGCGACCGGTCGGGCATTGATTTGTCTGCACTGGAGTCGGTTCCGTCCATCCTCTCGGAAAGTGCGCATGGCATTAAGTTGTCGTGCGTATGATCCGGGTCTTTTACTGTGAAAAAATTAGAGTGTTTAAAGCAGGCCTTCGCCTTGAATACATTAGCACGGAATAATAAGATAGGACTTGGGTCTATTTTGTTGGTTTGCAGACCGAAGTAATGATTAATAGGGATAGTTGGGGGTATTTATATTCCGATGTCAGAGGTGAAATTCTTAGATTTTCGGAAGATAAACTTATGCGAAAGCATTTACCAAGGATGTTTTCATTAATC…
Sagenista	MAST-4	MAST-4A	JQ782021	1784	PR2_v5.0.0	-	GTCATACGCTGTTTCAAAGATTAAGCCATGCATGTCTAAGTATAAACAATTTATACTGTGAAACTGCGAATGGCTCATTATATCAGTTATAGTTTATTTGATAGTATTTTACTACTTGGATAACCGTAGTAATTCTAGAGCTAATACATGCGTTAATTCCCAACTGCTTGCGCGGACGGGATGTATTTATTAGATAGAAACCAATGCGCTTTCGGGCGGTATTGTGGTGAATCATAATAACTTTGCGAATCGTATGCCCTTGTGGTGACGATGAATCATTCAAGTTTCTGCCCTATCAGCTGTCGATGGTAGGGTATTGGCCTACCATGGCATTAACGGGTGACGGAGAATTAGGGTTCGATTCCGGAGAGGGAGCCTGAGAGACGGCTACCACATCCA…
Sagenista	MAST-4	MAST-4A	JN836295	963	PR2_v5.0.0	-	GGTTTGCAGACCGAAGTAATGATTAATAGGGATAGTTGGGGGTATTTATATTCCGATGTCAGAGGTGAAATTCTTAGATTTTCGGAAGATAAACTTATGCGAAAGCATTTACCAAGGATGTTTTCATTAATCAAGAACGAAAGTTAGGGGATCGAAGATGATTAGATACCATCGTAGTCTTAACCATAAACTATGCCGACTCAGGATTGGTGAACGTTGATTTAATGACTTCATCAGCACTGTATGAGAAATCAAAGTCTTTGGGTTCCGGGGGGAGTATGGTCGCAAGGCTGAAACTTAAAGGAATTGACGGAAGGGCACCACCAGGAGTGGAGCCTGCGGCTTAATTTGACTCAACACGGGAAAACTTACCAGGTCCGGACATAGTAAGGATTGACA…
Sagenista	MAST-4	MAST-4A	HQ867741	873	PR2_v5.0.0	-	AGCCGCGGTAATTCCAGCTCCAATAGCGTATATTAAAGTTGTTGCAGTTAAAAAGCTCGTAGTTGGATTTCTGGTTGGAGCGACCGGTCGGGCATTGATTTGTCTGCACTGGAGTCGGTTCCGTCCATCCTCTCGGAAAGTGCGTATGGCATTAAGTTGTCGTGCGTATGATCCGGGTCTTTTACTGTGAAAAAATTAGAGTGTTTAAAGCAGGCCTTCGCCTTGAATACATTAGCATGGAATAATAAGATAGGACTTGGGTCTATTTTGTTGGTTTGCAGACCGAAGTAATGATTAATAGGGATAGTTGGGGGTATTTATATTCCGATGTCAGAGGTGAAATTCTTAGATTTTCGGAAGATAAACTTATGCGAAAGCATTTACCAAGGATGTTTTCAT…
Sagenista	MAST-4	MAST-4A	HQ868104	884	PR2_v5.0.0	-	GTGCCAGCAGCCGCGGTAATTCCAGCTCCAATAGCGTATATTAAAGTTGTTGCAGTTAAAAAGCTCGTAGTTGGATTTCTGGTTGGAGCGACCGGTCGGGCATTGATTTGTCTGCACTGGAGTCGGTTCCGTCCATCCTCTCGGAAAGTGCGTATGGCATTAAGTTGTCGTGCGTATGATCCGGGTCTTTTACTGTGAAAAAATTAGAGTGTTTAAAGCAGGCCTTCGCCTTGAATACATTAGCATGGAATAATAAGATAGGACTTGGGTCTATTTTGTTGGTTTGCAGACCGAAGTAATGATTAATAGGGATAGTTGGGGGTATTTATATTCCGATGTCAGAGGTGAAATTCTTAGATTTTCGGAAGATAAACTTATGCGAAAGCATTTACCAAGGAT…
Sagenista	MAST-4	MAST-4A	HQ867912	873	PR2_v5.0.0	-	GCAGCCGCGGTAATTCCAGCTCCAATAGCGTATATTAAAGTTGTTGCAGTTAAAAAGCTCGTAGTTGGATTTCTGGTTGGAGCGACCGGTCGGGCATTGATTTGTCTGCACTGGAGTCGGTTCCGTCCATCCTCTCGGAAAGTGCGTATGGCATTAAGTTGTCGTGCGTATGATCCGGGTCTTTTACTGTGAAAAAATTAGAGTGTTTAAAGCAGGCCTTCGCCTTGAATACATTAGCATGGAATAATAAGATAGGACTTGGGTCTATTTTGTTGGTTTGCAGACCGAAGTAATGATTAATAGGGATAGTTGGGGGTATTTATATTCCGATGTCAGAGGTGAAATTCTTAGATTTTCGGAAGATAAACTTATGCGAAAGCATTTACCAAGGATGTTTTC…
Sagenista	MAST-4	MAST-4A	KC147223	1039	PR2_v5.0.0	-	GTTGCAGTTAAAAAGCTCGTAGTTGGATTTCTGGTTGGAGCGACCGGTCGGGCATTGATTTGTCTGCACTGGAGTCGGTTCCGTCCATCCTCTCGGAAAGTGCGTATGGCATTAAGTTGTCGTGCGTATGATCCGGGTCTTTTACTGTGAAAAAATTAGAGTGTTTAAAGCAGGCCTTCGCCTTGAATACATTAGCATGGAATAATAAGATAGGACTTGGGTCTATTTTGTTGGTTTGCAGACCGAAGTAATGATTAATAGGGATAGTTGGGGGTATTTATATTCCGATGTCAGAGGTGAAATTCTTAGATTTTCGGAAGATAAACTTATGCGAAAGCATTTACCAAGGATGCTTTCATTAATCAAGAACGAAAGTTAGGGGATCGAAGATGATTAGAT…
Sagenista	MAST-4	MAST-4A	HQ868304	880	PR2_v5.0.0	-	AGCAGCCGCGGTAATTCCAGCTCCAATAGCGTATATTAAAGTTGTTGCAGTTAAAAAGCTCGTAGTTGGATTTCTGGTTGGAGCGACCGGTCGGGCATTGATTTGTCTGCACTGGAGTCGGTTCCGTCCATCCTCTCGGAAAGTGCGTATGGCATTAAGTTGTCGTGCGTATGATCCGGGTCTTTTACTGTGAAAAAATTAGAGTGTTTAAAGCAGGCCTTCGCCTTGAATACATTAGCATGGAATAATAAGATAGGACTTGGGTCTATTTTGTTGGTTTGCAGACCGAAGTAATGATTAATAGGGATAGTTGGGGGTATTTATATTCCGATGTCAGAGGTGAAATTCTTAGATTTTCGGAAGATAAACTTATGCGAAAGCATTTACCAAGGATGTTTT…
Sagenista	MAST-4	MAST-4A	JQ781965	1805	PR2_v5.0.0	-	CCTGGTTGATCCTGCCAGTAGTCATACGCTTGTCTCAAAGATTAAGCCATGCATGTCTAAGTATAAGCAATTTATACTGTGAAACTGCGAATGGCTCATTATATCAGTTATAGTTTATTTGATAGTATTTTACTACTTGGATAACCGTAGTAATCCTAGAGCTAATACATGCGTTAATTCCCAACTGCTTGCGCGGACGGGATGTATTTATTAGATAGAAACCAATGCGCTTTCGGGCGGTATTGTGGTGAATCATAATAATTTTGCGAATCGTATGCCCTTGTGGTGACGATGAATCATTCAAGTTTCTGCCCTATCAGCTGTCGATGGTAGGGTATTGGCCTACCATGGCATTAACGGGTGACGGAGAATTAGGGTTCGATTCCGGAGAGGGAGCCT…
Sagenista	MAST-4	MAST-4A	KC147217	838	PR2_v5.0.0	-	AAAGCTCGTAGTTGGATTTCTGGTTGGAGCGACCGGTCGGGCATTGATTTGTCTGCACTGGAGTCGGTTCCGTCCATCCTCTCGGAAAGTGCGTATGGCATTAAGTTGTCGTGCGTATGATCCGGGTCTTTTACTGTGAAAAAATTAGAGTGTTTAAAGCAGGCCTTCGCCTTGAATACATTAGCATGGAATAATAAGATAGGACTTGGGTCTATTTTGTTGGTTTGCAGACCGAAGTAATGATTAATAGGGATAGTTGGGGGTATTTATATTCCGATGTCAGAGGTGAAATTCTTAGATTTTCGGAAGATAAACTTATGCGAAAGCATTTACCAAGGATGCTTTCATTAATCAAGAACGAAAGTTAGGGGATCGAAGATGATTAGATACCATCGTAGT…
Sagenista	MAST-4	MAST-4A	GQ344765	935	PR2_v5.0.0	-	AAAGCTCGTAGTTGGATTTCTGGTTGGAGCGACCGGTCGGGCATTGATTTGTCTGCACTGGAGTCGGTTCCGTCCATCCTCTCGGAAAGTGCGTATGGCATTAAGTTGTCGTGCGTGTGATCCGGGTCTTTTACTGTGAAAAAATTAGAGTGTTTAAAGCAGGCCTTCGCCTTGAATACATTAGCATGGAATAATAAGATAGGACTTGGGTCTATTTTGTTGGTTTGCAGACCGAAGTAATGATTAATAGGGATAGTTGGGGGTATTTATATTCCGATGTCAGAGGTGAAATTCTTAGATTTTCGGAAGATAAACTTATGCGAAAGCATTTACCAAGGATGTTTTCATTAATCAAGAACGAAAGTTAGGGGATCGAAGATGATTAGATACCATCGTAGT…
Sagenista	MAST-4	MAST-4A	JN836290	963	PR2_v5.0.0	-	GGTTTGCAGACCGAAGTAATGATTAATAGGGATAGTTGGGGGTATTTATATTCCGATGTCAGAGGTGAAATTCTTAGATTTTCGGAAGATAAACTTATGCGAAAGCATTTACCAAGGATGTTTTCATTAATCAAGAACGAAAGTTAGGGGATCGAAGATGATTAGATACCATCGTAGTCTTAACCATAAACTATGCCGACTCAGGATTGGTGAACGTTGATTTAATGACTTCATCAGCACTGTATGAGAAATCAAAGTCTTTGGGTTCCGGGGGGAGTATGGTCGCAAGGCTGAAACTTAAAGGAATTGACGGAAGGGCACCACCAGGAGTGGAGCCTGCGGCTTAATTTGACTCAACACGGGAAAACTTACCAGGTCCGGACATAGTAAGGATTGACA…
Sagenista	MAST-4	MAST-4A	JQ781964	1806	PR2_v5.0.0	-	CCTGGTTGATCCTGCCAGTAGTCATACGCTTGTCTCAAAGATTAAGCCATGCATGTCTAAGTATAAACAATTTATACTGTGAAACTGCGAATGGCTCATTATATCAGTTATAGTTTATTTGATAGTATTTTACTACTTGGATAACCGTAGTAATTCTAGAGCTAATACATGCGTTAATTCCCAACTGCTTGCGCGGACGGGATGTATTTATTAGATAGAAACCAATGCGCTTTCGGGCGGTATTGTGGTGAATCATAATAACTTTGCGAATCGTATGCCCTTGTGGTGACGATGAATCATTCAAGTTTCTGCCCTATCAGCTGTCGATGGTAGGGTATTGGCCTACCATGGCATTAACGGGTGACGGAGAATTAGGGTTCGATTCCGGAGAGGGAGCCT…
Sagenista	MAST-4	MAST-4A	HQ869340	879	PR2_v5.0.0	-	AGCAGCCGCGGTAATTCCAGCTCCAATAGCGTATATTAAAGTTGTTGCAGTTAAAAAGCTCGTAGTTGGATTTCTGGTTGGAGCGACCGGTCGGGCATTGATTTGTCTGCACTGGAGTCGGTTCCGTCCATCCTCTCGGAAAGTGCGTATGGCATTAAGTTGTCGTGCGTATGATCCGGGTCTTTTACTGTGAAAAAATTAGAGTGTTTAAAGCAGGCCTTCGCCTTGAATACATTAGCATGGAATAATAAGATAGGACTTGGGTCTATTTTGTTGGTTTGCAGACCGAAGTAATGATTAATAGGGATAGTTGGGGGTATTTATATTCCGATGTCAGAGGTGAAGTTCTTAGATTTTCGGAAGATAAACTTATGCGAAAGCATTTACCAAGGATGTTTT…
Sagenista	MAST-4	MAST-4A	GQ344763	939	PR2_v5.0.0	-	AAAGCTCGTAGTTGGATTTCTGGTTGGAGCGACCGGTCGGGCATTGATTTGTCTGCACTGGAGTCGGTTCCGTCCATCCTCTCGGAGAGTGCGTATGGCATTAAGTTGTCGTGCGTATGATCCGGGTCTTTTACTGTGAAAAAATTAGAGTGTTTAAAGCAGGCCTTCGCCTTGAATACATTAGCATGGAATAATAAGATAGGACTTGGGTCTATTTTGTTGGTTTGCAGACCGAAGTAATGATTAATAGGGATAGTTGGGGGTATTTATATTCCGATGTCAGAGGTGAAATTCTTAGATTTTCGGAAGATAAACTTATGCGAAAGCATTTACCAAGGATGTTTTCATTAATCAAGAACGAAAGTTAGGGGATCGAAGATGATTAGATACCATCGTAGT…
Sagenista	MAST-4	MAST-4A	JN836289	963	PR2_v5.0.0	-	GGTTTGCAGACCGAAGTAATGATTAATAGGGATAGTTGGGGGTATTTATATTCCGATGTCAGAGGTGAAATTCTTAGATTTTCGGAAGATAAACTTATGCGAAAGCATTTACCAAGGATGTTTTCATTAATCAAGAACGAAAGTTAGGGGATCGAAGATGATTAGATACCATCGTAGTCTTAACCATAAACTATGCCGACTCAGGATTGGTGAACGTTGATTTAATGACTTCATCAGCACTGTATGAGAAATCAAAGTCTTTGGGTTCCGGGGGGAGTATGGTCGCAAGGCTGAAACTTAAAGGAATTGACGGAAGGGCACCACCAGGAGTGGAGCCTGCGGCTTAATTTGACTCAACACGGGAAAACTTACCAGGTCCGGACATAGTAAGGATTGACA…
Sagenista	MAST-4	MAST-4A	GU823428	1377	PR2_v5.0.0	-	CGGAGAGGGAGCATGAGAGACGGCTACCACATCCAAGGAAGGCAGCAGGCGCGTAAATTACCCAATCCTGACACAGGGAGGTAGTGACAATAAATACTTAAGCGGGGCTATTCATAGTCTTGCTCTAGGAATGAGTACAATTTAAATCCCTTAACGATGATCAATTGGAGGGCAAGTCTGGTGCCAGCAGCCGCGGTAATTCCAGCTCCAATAGCGTATATTAAAGTTGTTGCAGTTAAAAAGCTCGTAGTTGGATTTCTGGTTGGAGCGACCGGTCGGGCATTGATTTGTCTGCACTGGAGTCGGTTCCGTCCATCCTCTCGGAAAGTGCGCATGGCATTAAGTTGTCGTGCGTATGATCCGGGTCTTTTACTGTGAAAAAATTAGAGTGTTTAAAGC…
Sagenista	MAST-4	MAST-4A	HQ867664	872	PR2_v5.0.0	-	CAGCCGCGGTAATTCCAGCTCCAATAGCGTATATTAAAGTTGTTGCAGTTAAAAAGCTCGTAGTTGGATTTCTGGTTGGAGCGACCGGTCGGGCATTGATTTGTCTGCACTGGAGTCGGTTCCGTCCATCCTCTCGGAAAGTGCGTATGGCATTAAGTTGTCGTGCGTATGATCCGGGTCTTTTACTGTGAAAAAATTAGAGTGTTTAAAGCAGGCCTTCGCCTTGAATACATTAGCATGGAATAATAAGATAGGACTTGGGTCTATTTTGTTGGTTTGCAGACCGAAGTAATGATTAATAGGGATAGTTGGGGGTATTTATATTCCGATGTCAGAGGTGAAATTCTTAGATTTTCGGAAGATAAACTTATGCGAAAGCATTTACCAAGGATGTTTTCA…
Sagenista	MAST-4	MAST-4A	HQ868000	885	PR2_v5.0.0	-	GTGCCAAGCAGCCGCGGTAATTCCAGCTCCAATAGCGTATATTAAAGTTGTTGCAGTTAAAAAGCTCGTAGTTGGATTTCTGGTTGGAGCGACCGGTCGGGCATTGATTTGTCTGCACTGGAGTCGGTTCCGTCCATCCTCTCGGAAAGTGCGTATGGCATTAAGTTGTCGTGCGTATGATCCGGGTCTTTTACTGTGAAAAAATTAGAGTGTTTAAAGCAGGCCTTCGCCTTGAATACATTAGCATGGAATAATAAGATAGGACTTGGGTCTATTTTGTTGGTTTGCAGACCGAAGTAATGATTAATAGGGATAGTTGGGGGTATTTATATTCCGATGTCAGAGGTGAAATTCTTAGATTTTCGGAAGATAAACTTATGCGAAAGCATTTACCAAGGA…
Sagenista	MAST-4	MAST-4A	JQ782040	1804	PR2_v5.0.0	-	CCTGGTTGATCCTGCCAGTAGTCATACGCTTGCCTCAAAGATTAAGCCATGCATGTCTAAGTATAAACAATTTATACTGTGAAACTGCGAATGGCTCATTATATCAGTTATAGTTTATTTGATAGTATTTTACTACTTGGATAACCGTAGTAATTCTAGAGCTAATACATGCGTTAATTCCCAACTGCTTGCGCGGACGGGATGTATTTATTAGATAGAAACCAATGCGCTTTCGGGCGGTATTGTGGTGAATCATAATAACTTTGCGAATCGTATGCCCTTGTGGTGACGATGAATCATTCAAGTTTCTGCCCTATCAGCTGTCGATGGTAGGGTATTGGCCTACCATGGCATTAACGGGTGACGGAGAATTAGGGTTCGATTCCGGAGAGGGAGCCT…
Sagenista	MAST-4	MAST-4A	JQ781948	1805	PR2_v5.0.0	-	CCTGGTTGATCCTGCCAGTAGTCATACGCTTGTCTCAAAGATTAAGCCATGCATGTCTAAGTATAAACAATTTATACTGTGAAACTGCGAATGGCTCATTATATCAGTTATAGTTTTTTTGATAGTATTTTACTACTTGGATAACCGTAGTAATTCTAGAGCTAATACATGCGTTAATTCCCAACTGCTTGCGCGGACGGGATGTATTTATTAGATAGAAACCAATGCGCTTTCGGGCGGTATTGTGGTGAATCATAATAACTTTGCGAATCGTATGCCCTTGTGGTGACGATGAATCATTCAAGTTTCTGCCCTATCAGCTGTCGATGGTAGGGTATTGGCCTACCATGGCATTAACGGGTGACGGGGAATTAGGGTTCGATTCCGGAGAGGGAGCCT…
Sagenista	MAST-4	MAST-4A	JQ781932	1805	PR2_v5.0.0	-	CCTGGTTGATCCTGCCAGTAGTCATATGCTTGTCTCAAAGATTAAGCCATGCATGTCTAAGTATAAACAATTTATACTGTGAAACTGCGAATGGCTCATTATATCAGTTATAGTTTATTTGATAGTATTTTACTACTTGGATAACCGTAGTAATTCTAGAGCTAATACATGCGTTAATTCCCAACTGCTTGCGCGGACGGGATGTATTTATTAAATAAGAACCAATGCGCTTTCGGGCGGTATTGTGGTGAATCATAATAACTTTGCGAATCGTATGCCCTTGTGGTGACGATGAATCATTCAAGTTTCTGCCCTATCAGCTGTCGATGGTGGGGTATTGGCCTACCATGGCATTAACGGGTGACGGAAAATTAGGGTTCGATTCCGGAGAGGGAGCCT…
Sagenista	MAST-4	MAST-4A	JQ782051	1804	PR2_v5.0.0	-	CCTGGTTGATCCTGCCAGTAGTCATACGCTTGTCTCAAAGATTAAGCCATGCATGTCTAAGTATAAACAATTTATACTGTGAAACTGCGAATGGCTCATTATATCAGTTATAGTTTATTTGATAGTATTTTACTACTTGGATAACCGTAGTAATTCTAGAGCTAATACATGCGTTAATTCCCAACTGCTTGCGCGGACGGGATGTATTTATTAGATAGAAACCAATGCGCTTTCGGGCGGTATTGTGGTGAATCATAATAACTTTGCGAATCGTATGCCCTTGTGGTGACGATGAATCATTCAAGTTTCTGCCCTATCAGCTGTCGATGGTAGGGTATTGGCCTACCATGGCATTAACGGGTGACGGAGAATTAGGGTTCGATTCCGGAGAGGGAGCCT…
Sagenista	MAST-4	MAST-4A	HQ865517	885	PR2_v5.0.0	-	GTGCCAAGCAGCCGCGGTAATTCCAGCTCCAATAGCGTATATTAAAGTTGTTGCAGTTAAAAAGCTCGTAGTTGGATTTCTGGTTGGAGCGACCGGTCGGGCATTGATTTGTCTGCACTGGAGTCGGTTCCGTCCATCCTCTCGGAAAGTGCGTACGGCATCAAGTTGTCGTGCGTATGATCCGGGTCTTTTACTGTGAAAAAATTAGAGTGTTTAAAGCAGGCCTTCGCCTTGAATACATTAGCATGGGATAATAAGATAGGACTTGGGTCTATTTTGTTGGTTTGCAGACCGAAGTAATGATTAATAGGGATAGTTGGGGGTATTTATATTCCGATGTCAGAGGTGAAATTCTTAGATTTTCGGAAGATAAACTTATGCGAAAGCATTTACCAAGGA…
Sagenista	MAST-4	MAST-4A	JQ782049	1807	PR2_v5.0.0	-	CCTGGTTGATCCTGCCAGTAGTCATACGCTTGTCTCAAAGATTAAGCCATGCATGTCTAAGTATAAACAATTTATACTGCGAAACTGCGAATGGCTCATTATATCAGTTATAGTTTATTTGATAGTATTTTACTACTTGGATAACCGTAGTAATTCTAGAGCTAATACATGCGTTAATTCCCAACTGCTTGCGCGGACGGGATGTATTTATTAGATAGAAACCAATGCGCTTTCGGGCGGTATTGTGGTGAATCATAATAACTTTGCGAATCGTATGCCCTTGTGGTGACGATGAATCATTCAAGTTTCTGCCCTATCAGCTGTCGATGGTAGGGTATTGGCCTACCATGGCATTAACGGGTGACGGAGAATTAGGGTTCGATTCCGGAGAGGGAGCCT…
Sagenista	MAST-4	MAST-4A	JQ782050	1806	PR2_v5.0.0	-	CCTGGTTGATCCTGCCAGTAGTCATACGCTTGTCTCAAAGATTAAGCCATGCATGTCTAAGTATAAACAATTTATACTGTGAAACTGCGAATGGCTCATTATATCAGTTATAGTTTATTTGATAGTGTTTTACTACTTGGATAACCGTAGTAATTCTAGAGCTAATACATGCGTTAATTCCCAACTGCTTGCGCGGACGGGATGTATTTATTAGATAGAAACCAATGCGCTTTCGGGCGGTATTGTGGTGAATCATAATAACTTTGCGAATCGTATGCCCTTGTGGTGACGATGAATCATTCAAGTTTCTGCCCTATCAGCTGTCGATGGTAGGGTATTGGCCTACCATGGCATTAACGGGTGACGGAGAATTAGGGTTCGATTCCGGAGAGGGAGCCT…
Sagenista	MAST-4	MAST-4A	DQ337353	877	PR2_v5.0.0	-	AAAAGCTCGTAGTTGGATTTCTGGTTGGAGCGACCGGTCGGGCATTGATTTGTCTGCACTGGAGTCGGTTCCGTCCATCCTCTCGGAAAGTGCGTATGGCATTAAGTTGTCGTGCGTATGATCCGGGTCTTTTACTGTGAAAAAATTAGAGTGTTTAAAGCAGGCCTTCGCCTTGAATACATTAGCATGGAATAATAAGATAGGACTTGGGTCTATTTTGTTGGTTTGCAGACCGAAGTAATGATTAATAGGGATAGTTGGGGGTATTTATATTCCGATGTCAGAGGTGAAATTCTTAGATTTTCGGAAGATAAACTTATGCGAAAGCATTTACCAAGGATGTTTTCATTAATCAAGAACGAAAGTTAGGGGATCGAAGATGATTAGATACCATCGTAG…
Sagenista	MAST-4	MAST-4A	JQ781977	1806	PR2_v5.0.0	-	CCTGGTTGATCCTGCCAGTAGTCATACGCTTGTCTCAAAGATTAAGCCATGCATGTCTAAGTATAAACAATTTATACTGTGAAACTGCGAATGGCTCATTATATCAGTTATAGTTTATTTGATAGTATTCTACTACTTGGATAACCGTAGTAATTCTAGAGCTAATACATGCGTTAATTCCCAACTGCTTGCGCGGACGGGATGTATTTATTAGATAGAAACCAATGCGCTTTCGGGCGGTATTGTGGTGAATCATAATAACTTTGCGAATCGTATGCCCTTGTGGTGACGATGAATCATTCAAGTTTCTGCCCTATCAGCTGTCGATGGTAGGGTATTGGCCTACCATGGCATTAACGGGTGACGGAGAATTAGGGTTCGATTCCGGAGAGGGAGCCT…
Sagenista	MAST-4	MAST-4A	HQ865632	884	PR2_v5.0.0	-	TGCCAAGCAGCCGCGGTAATTCCAGCTCCAATAGCGTATATTAAAGTTGTTGCAGTTAAAAAGCTCGTAGTTGGATTTCTGGTTGGAGCGACCGGTCGGGCATTGATTTGTCTGCACTGGAGTCGGTTCCGTCCATCCTCTCGGAAAGTGCGTATGGCATTAAGTTGTCGTGCGTATGATCCGGGTCTTTTACTGTGAAAAAATTAGAGTGTTTAAAGCAGGCCTTCGCCTTGAATACATTAGCATGGAATAATAAGATAGGACTTGGGTCTATTTTGTTGGTTTGCAGACCGAAGTAATGATTAATAGGGATAGTTGGGGGTATTTATATTCCGATGTCAGAGGTGAAATTCTTAGATTTTCGGAAGATAAACTTATGCGAAAGCATTTACCAAGGAT…
Sagenista	MAST-4	MAST-4A	JQ781988	1806	PR2_v5.0.0	-	CCTGGTTGATCCTGCCAGTAGTCATACGCTTGTCTCAAAGATTAAGCCATGCATGTCTAAGTATAAACAATTTATACTGTGAAACTGCGAATGGCTCATTATATCAGTTATAGTTTATTTGATAGTATTTTACTACTTGGATAACCGTAGTAATTCTAGAGCTAATACATGCGTTAATTCCCAACTGCTTGCGCGGACGGGATGTATTTATTAGATAGAAACCAATGCGCTTTCGGGCGGTATTGTGGTGAATCATAATAACTTTGCGAATCGTATGCCCTTGTGGTGACGATGAATCATTCAAGTTTCTGCCCTATCAGCTGTCGATGGTAGGGTATTGGCCTACCATGGCATTAACGGGTGACGGAGAATTAGGGTTCGATTCCGGAGAGGGAGCCT…
Sagenista	MAST-4	MAST-4A	HQ868290	882	PR2_v5.0.0	-	GCCAGCAGCCGCGGTAATTCCAGCTCCAATAGCGTATATTAAAGTTGTTGCAGTTAAAAAGCTCGTAGTTGGATTTCTGGTTGGAGCGACCGGTCGGGCATTGATTTGTCTGCACTGGAGTCGGTTCCGTCCATCCTCTCGGAAAGTGCGTATGGCATTAAGTTGTCGTGCGTATGATCCGGGTCTTTTACTGTGAAAAAATTAGAGTGTTTAAAGCAGGCCTTCGCCTTGAATACATTAGCATGGAATAATAAGATAGGACTTGGGTCTATTTTGTTGGTTTGCAGACCGAAGTAATGATTAATAGGGATAGTTGGGGGTATTTATATTCCGATGTCAGAGGTGAAATTCTTAGATTTTCGGAAGATAAACTTATGCGAAAGCATTTACCAAGGATGT…
Sagenista	MAST-4	MAST-4A	HQ867864	884	PR2_v5.0.0	-	GTGCCAGCAGCCGCGGTAATTCCAGCTCCAATAGCGTATATTAAAGTTGTTGCAGTTAAAAAGCTCGTAGTTGGATTTCTGGTTGGAGCGACCGGTCGGGCATTGATTTGTCTGCACTGGAGTCGGTTCCGTCCATCCTCTCGGAAAGTGCGTATGGCATTAAGTTGTCGTGCGTATGATCCGGGTCTTTTACTGTGAAAAAATTAGAGTGTTTAAAGCAGGCCTTCGCCTTGAATACATTAGCATGGAATAATAAGATAGGACTTGGGTCTATTTTGTTGGTTTGCAGACCGAAGTAATGATTAATAGGGATAGTTGGGGGTATTTATATTCCGATGTCAGAGGTGAAATTCTTAGATTTTCGGAAGATAAACTTATGCGAAAGCATTTACCAAGGAT…
Sagenista	MAST-4	MAST-4A	HQ867619	872	PR2_v5.0.0	-	AGCAGCCGCGGTAATTCCAGCTCCAATAGCGTATATTAAAGTTGTTGCAGTTAAAAAGCTCGTAGTTGGATTTCTGGTTGGAGCGACCGGTCGGGCATTGATTTGTCTGCACTGGAGTCGGTTCCGTCCATCCTCTCGGAAAGTGCGTATGGCATTAAGTTGTCGTGCGTATGATCCGGGTCTTTTACTGTGAAAAAATTAGAGTGTTTAAAGCAGGCCTTCGCCCTTGAATACATTAGCATGGAATAATAAGATAGGACTTGGGTCTATTTTGTTGGTTTGCAGACCGAAGTAATGATTAATAGGGATAGTTGGGGGTATTTATATTCCGATGTCAGAGGTGAAATTCTTAGATTTTCGGAAGATAAACTTATGCGAAAGCATTTACCAAGGATGTTT…
Sagenista	MAST-4	MAST-4A	JQ781990	1805	PR2_v5.0.0	-	CCTGGTTGATCCTGCCAGTAGTCATACGCTTGTCTCAAAGATTAAGCCATGCATGTCTAAGTATAAACAATTTATACTGTGAAACTGCGAATGGCTCATTATATCAGTTATAGTTTATTTGATAGTATTTTACTACTTGGATAACCGTAGTAATTCTAGAGCTAATACATGCGTTAATTCCCAACTGCTTGCGCGGACGGGATGTATTTATTAGATAGAAACCAATGCGCTTTCGGGCGGTATTGTGGTGAATCATAATAACTTTGCGAATCGTATGCCCTTGTGGTGACGATGAATCATTCAAGTTTCTGCCCTATCAGCTGTCGATGGTAGGGTATTGGCCTACCATGGCATTAACGGGTGACGGAGAATTAGGGTTCGATTCCGGAGAGGGAGCCT…
Sagenista	MAST-4	MAST-4A	JQ781939	1804	PR2_v5.0.0	-	CCTGGTTGATCCTGCCAGTAGTCATACGCTTGTCTCAAAGATTAAGCCATGCATGTCTAAGTATAAACAATTTATACTGTGAAACTGCGAATGGCTCATTATATCAGTTATAGTTTATTTGATAGTATTTTACTACTTGGATAACCGTAGTAATTCCAGAGCTAATACATGCGTTAATTCCCAACTGCTTGCGCGGACGGGATGTATTTATTAGATAGAAACCAATGCGCTTTCGGGCGGTATTGTGGTGAATCATAATAACTTTGCGAATCGTATGCCCTTGTGGTGACGATGAATCACTCAAGTTTCTGCCCTATCAGCTGTCGATGGTAGGGTATTGGCCTACCATGGCATTAACGGGTGACGGAGAATTAGGGTTCGATTCCGGAGAGGGAGCCT…
Sagenista	MAST-4	MAST-4A	HQ867837	881	PR2_v5.0.0	-	GTGCCAAGCAGCCGCGGTAATTCCAGCTCCAATAGCGTATATTAAAGTTGTTGCAGTTAAAAAGCTCGTAGTTGGATTTCTGGTTGGAGCGACCGGTCGGGCATTGATTTGTCTGCACTGGAGTCGGTTCCGTCCATCCTCTCGGAAAGTGCGTATGGCATTAAGTTGTCGTGCGTATGATCCGGGTCTTTTACTGTGAAAAAATTAGAGTGTTTAAAGCAGGCCTTCGCCTTGAATACATTAGCATGGAATAATAAGATAGGACTTGGGTCTATTTTGTTGGTTTGCAGACCGAAGTAATGATTAATAGGGATAGTTGGGGGTATTTATATTCCGATGTCAGAGGTGAAATTCTTAGATTTTCGGAAGATAAACTTATGCGAAAGCATTTACCAAGGA…
Sagenista	MAST-4	MAST-4A	HQ867534	880	PR2_v5.0.0	-	GCCAGCAGCCGCGGTAATTCCAGCTCCAATAGCGTATATTAAAGTTGTTGCAGTTAAAAAGCTCGTAGTTGGATTTCTGGTTGGAGCGACCGGTCGGGCATTGATTTGTCTGCACTGGAGTCGGTTCCGTCCATCCTCTCGGAAAGTGCGTATGGCATTAAGTTGTCGTGCGTATGATCCGGGTCTTTTACTGTGAAAAAATTAGAGTGTTTAAAGCAGGCCTTCGCCTTGAATACATTAGCATGGAATAATAAGATAGGACTTGGGTCTATTTTGTTGGTTTGCAGACCGAAGTAATGATTAATAGGGATAGTTGGGGGTATTTATATTCCGATGTCAGAGGTGAAATTCTTAGATTTTCGGAAGATAAACTTATGCGAAAGCATTTACCAAGGATGT…
Sagenista	MAST-4	MAST-4A	HQ868075	882	PR2_v5.0.0	-	GCCAGCAGCCGCGGTAATTCCAGCTCCAATAGCGTATATTAAAGTTGTTGCAGTTAAAAAGCTCGTAGTTGGATTTCTGGTTGGAGCGACCGGTCGGGCATTGATTTGTCTGCACTGGAGTCGGTTCCGTCCATCCTCTCGGAAAGTGCGTATGGCATTAAGTTGTCGTGCGTATGATCCGGGTCTTTTACTGTGAAAAAATTAGAGTGTTTAAAGCAGGCCTTCGCCTTGAATACATTAGCATGGAATAATAAGATAGGACTTGGGTCTATTTTGTTGGTTTGCAGACCGAAGTAATGATTAATAGGGATAGTTGGGGGTATTTATATTCCGATGTCAGAGGTGAAATTCTTAGATTTTCGGAAGATAAACTTATGCGAAAGCATTTACCAAGGATGT…
Sagenista	MAST-4	MAST-4A	JQ781969	1806	PR2_v5.0.0	-	CCTGGTTGATCCTGCCAGTAGTCATACGCTTGTCTCAAAGATTAAGCCATGCATGTCTAAGTATAAACAATTTATACTGTGAAACTGCGAATGGCTCATTATATCAGTTATAGTTTATTTGATAGTATTTTACTACTTGGATAACCGTAGTAATTCTAGAGCTAATACATGCGTTAATTCCCAACTGCTTGCGCGGACGGGATGTATTTATTAGATAGAAACCAATGCGCTTTCGGGCGGTATTGTGGTGAATCATAATAACTTTGCGAATCGTATGCCCTTGTGGTGACGATGAATCATTCAAGTTTCTGCCCTATCAGCTGTCGATGGTAGGGTATTGGCCTACCATGGCATTAACGGGTGACGGAGAATTAGGGTTCGATTCCGGAGAGGGAGCCT…
Sagenista	MAST-4	MAST-4A	GQ344711	917	PR2_v5.0.0	-	AAAGCTCGTAGTTGGATTTCTGGTTGGAGCGACCGGTCGGGCATTGATTTGTCTGCACTGGAGTCGGTTCCGTCCATCCTCTCGGAAAGTGCGTATGGCATTAAGTTGTCGTGCGTATGATCCGGGTCTTTTACTGTGAAAAAATTAGAGTGTTTAAAGCAGGCCTTCGCCTTGAATACATTAGCATGGAATAATAAGATAGGACTTGGGTCTATTTTGTTGGTTTGCAGACCGAAGTAATGATTAATAGGGATAGTTGGGGGTATTTATATTCCGCTGTCAGAGGTGAAATTCTTAGATTTTCGGAAGATAAACTTATGCGAAAGCATTTACCAAGGATGTTTTCATTAATCAAGAACGAAAGTTAGGGGATCGAAGATGATTAGATACCATCGTAGT…
Sagenista	MAST-4	MAST-4A	JN693050	886	PR2_v5.0.0	-	AAGCTCGTAGTTGGATTTCTGGTTGGAGCGACCGGTCGGGCATTGATTTGTCTGCACTGGAGTCGGTTCCGTCCATCCTCTCGGAAAATGCGTATGGCATTAAGTTGTCGTGCGTATGATCCGGGTCTTTTACTGTGAAAAAATTAGAGTGTTTAAAGCAGGCCTTCGCCTTGAATACATTAGCATGGAATAATAAGATAGGACTTGGGTCTATTTTGTTGGTTTGCAGACCGAAGTAATGATTAATAGGGATAGTTGGGGGTATTTATATTCCGATGTCAGAGGTGAAATTCTTAGATTTTCGGAAGATAAACTTATGCGAAAGCATTTACCAAGGATGTTTTCATTAATCAAGAACGAAAGTTAGGGGATCGAAGATGATTAGATACCATCGTAGTC…
Sagenista	MAST-4	MAST-4A	KC147215	840	PR2_v5.0.0	-	AAAGCTCGTAGTTGGATTTCTGGTTGGAGCGACCGGTCGGGCATTGATTTGTCTGCACTGGAGTCGGTTCCGTCCATCCTCTCGGAAAGTGCGTATGGCATTAAGTTGTCGTGCGTATGATCCGGGTCTTTTACTGTGAAAAAATTAGAGTGTTTAAAGCAGGCCTTCGCCTTGAATACATTAGCATGGAATAATAAGATAGGACTTGGGTCTATTTTGTTGGTTTGCAGACCGAAGTAATGATTAATAGGGATAGTTGGGGGTATTTATATTCCGATGTCAGAGGTGAAATTCTTAGATTTTCGGAAGATAAACTTATGCGAAAGCATTTACCAAGGATGTTTTCATTAATCAAGAACGAAAGTTAGGGGATCGAAGATGATTAGATACCATCGTAGT…
Sagenista	MAST-4	MAST-4A	HQ867753	874	PR2_v5.0.0	-	CAGCCGCGGTAATTCCAGCTCCAATAGCGTATATTAAAGTTGTTGCAGTTAAAAAGCTCGTAGTTGGATTTCTGGTTGGAGCGACCGGTCGGGCATTGATTTGTCTGCACTGGAGTCGGTTCCGTCCATCCTCTCGGAAAGTGCGTATGGCATTAAGTTGTCGTGCGTATGATCCGGGTCTTTTACTGTGAAAAAATTAGAGTGTTTAAAGCAGGCCTTCGCCTTGAATACATTAGCATGGAATAATAAGATAGGACTTGGGTCTATTTTGTTGGTTTGCAGACCGAAGTAATGATTAATAGGGATAGTTGGGGGTATTTATATTCCGATGTCAGAGGTGAAATTCTTAGATTTTCGGAAGATAAACTTATGCGAAAGCATTTACCAAGGATGTTTTCA…
Sagenista	MAST-4	MAST-4A	JN836292	964	PR2_v5.0.0	-	GGTTTGCAGACCGAAGTAATGATTAATAGGGATAGTTGGGGGTATTTATATTCCGATGTCAGAGGTGAAATTCTTAGATTTTCGGAAGATAAACTTATGCGAAAGCATTTACCAAGGATGTTTTCATTAATCAAGAACGAAAGTTAGGGGATCGAAGATGATTAGATACCATCGTAGTCTTAACCATAAACTATGCCGACTCAGGATTGGTGAACGTTGATTTAATGACTTCATCAGCACTGTATGAGAAATCAAAGTCTTTGGGTTCCGGGGGGAGTATGGTCGCAAGGCTGAAACTTAAAGGAATTGACGGAAGGGCACCACCAGGAGTGGAGCCTGCGGCTTAATTTGACTCAACACGGGAAAACTTACCAGGTCCGGACATAGTAAGGATTGACA…
Sagenista	MAST-4	MAST-4A	JQ781946	1806	PR2_v5.0.0	-	CCTGGTTGATCCTGCCAGTAGTCATACGCTTGTCTCAAAGATTAAGCCATGCATGTCTAAGTATAAACAATTTATACTGTGAAACTGCGAATGGCTCATTATATCAGTTATAGTTTATTTGATAGTATTTTACAACTTGGATAACCGTAGTAATTCTAGAGCTAATACATGCGTTAATTCCCAACTGCTTGCGCGGACGGGATGTATTTATTAGATAGAAACCAATGCGCTTTCGGGCGGTATTGTGGTGAATCATAATAACTTTGCGAATCGTATGCCCTTGTGGTGACAATGAATCATTCAAGTTTCTGCCCTATCAGCTGTCGATGGTAGGGTATTGGCCTACCATGGCATTAACGGGTGACGGAGAATTAGGGTTCGATTCCGGAGAGGGAGCCT…
Sagenista	MAST-4	MAST-4A	JQ781933	1805	PR2_v5.0.0	-	CCTGGTTGATCCTGCCAGTAGTCATACGCTTGTCTCAAAGATTAAGCCATGCATGTCTAAGTATAAACAATTTATACTGTGAAACTGCGAATGGCTCATTATATCAGTTATAGTTTATTTGATAGTATTTTACTACTTGGATAACCGTAGTAATTCTAGAGCTAATACATGCGTTAATTCCCAACTGCTTGCGAGGACGGGATGTATTTATTAGATAGAAACCAATGCGCTTTCGGGCGGTATTGTGGTGAATCATAATAACTTTGCGAATCGTATGCCCTTGTGGTGACGATGAATCATTCAAGTTTCTGCCCTATCAGCTGTCGATGGTAGGGTATTGGCCTACCATGGCATTAACGGGTGACGGAGAATTAGGGTTCGATTCCGGAGAGGGAGCCT…
Sagenista	MAST-4	MAST-4A	JQ781986	1805	PR2_v5.0.0	-	CCTGGTTGATCCTGCCAGTAGTCATACGCTTGTCTCAAAGATTAAGCCATGCATGTCTAAGTATAAACAATTTATACTGTGAAACTGCGAATGGCTCATTATATCAGTTATAGTTTATTTGATAGTATTTTACTACTTGGATAACCGTAGTAATTCTAGAGCTAATACATGCGTTAATTCCCAACTGCTTGCGCGGACGGGATGTATTTATTAGATAGAAACCAATGCGCTTTCGGGCGGTATTGTGGTGAATCATAATAACTTTGCGAATCGTATGCCCTTGTGGTGACGATGAATCATTCAAGTTTCTGCCCTATCAGCTGTCGATGGTAGGGTATTGGCCTACCATGGCATTAACGGGTGACGGAGAATTAGGGTTCGATTCCGGAGAGGGAGCCT…
Sagenista	MAST-4	MAST-4A	HQ867654	882	PR2_v5.0.0	-	GTGCCAGCAGCCGCGGTAATTCCAGCTCCAATAGCGTATATTAAAGTTGTTGCAGTTAAAAAGCTCGTAGTTGGATTTCTGGTTGGAGCGACCGGTCGGGCGTTGATTTGTCTGCACTGGAGTCGGTTCCGTCCATCCTCTCGGAAAGTGCGTATGGCATTAAGTTGTCGTGCGTATGATCCGGGTCTTTTACTGTGAAAAAATTAGAGTGTTTAAAGCAGGCCTTCGCCTTGAATACATTAGCATGGAATAATAAGATAGGACTTGGGTCTATTTTGTTGGTTTGCTGACCGAAGTAATGATTAATAGGGATAGTTGGGGGTATTTATATTCCGATGTCAGAGGTGAAATTCTTAGATTTTCGGAAGATAAACTTATGCGAAAGCATTTACCAAGGAT…
Sagenista	MAST-4	MAST-4A	KC147216	1042	PR2_v5.0.0	-	TGGTTGCAGTTAAAAAGCTCGTAGTTGGATTTCTGGTTGGAGCGACCGGTCGGGCATTGATTTGTCTGCACTGGAGTCGGTTCCGTCCATCCTCTCGGAAAGTGCGTATGGCATTAAGTTGTCGTGCGTATGATCCGGGTCTTTTACTGTGAAAAAATTAGAGTGTTTAAAGCAGGCCTTCGCCTTGAATACATTAGCATGGAATAATAAGATAGGACTTGGGTCTATTTTGTTGGTTTGCAGACCGAAGTAATGATTAATAGGGATAGTTGGGGGTATTTATATTCCGATGTCAGAGGTGAAATTCTTAGATTTTCGGAAGATAAACTTATGCGAAAGCATTTACCAAGGATGTTTTCATTAATCAAGAACGAAAGTTAGGGGATCGAAGATGATTAG…
Sagenista	MAST-4	MAST-4A	HQ867933	879	PR2_v5.0.0	-	AGCAGCCGCGGTAATTCCAGCTCCAATAGCGTATATTAAAGTTGTTGCAGTTAAAAAGCTCGTAGTTGGATTTCTGGTTGGAGCGACCGGTCGGGCATTGATTTGTCTGCACTGGAGTCGGTTCCGTCCATCCTCTCGGAAAGTGCGTATGGCATTAAGTTGTCGTGCGTATGATCCGGGTCTTTTACTGTGAAAAAATTAGAGTGTTTAAAGCAGGCCTTCGCCTTGAATACATTAGCATGGAATAATAAGATAGGACTTGGGTCTATTTTGTTGGTTTGCAGACCGAAGTAATGATTAATAGGGATAGTTGGGGGTATTTATATTCCGATGTCAGAGGTGAAATTCTTAGATTTTCGGAAGATAAACTTATGCGAAAGCATTTACCAAGGATGTTTT…
Sagenista	MAST-4	MAST-4A	JQ781936	1805	PR2_v5.0.0	-	CCTGGTTGATCCTGCCAGTAGTCATACGCTTGTCTCAAAGATTAAGCCATGCATGTCTAAGTATAAACAATTTATACTGTGAAACTGCGAATGGCTCATTATATCAGTTATAGTTTATTTGATAGTATTTTACTACTTGGATAACCGTAGTAATTCTAGAGCTAATACATGCGTTAATTCCCAACTGCTTGCGCGGACGGGATGTATTTATTAGATAGAAACCAATGCGCTTTCGGGCGGTATTGTGGTGAATCATAATAACTTTGCGAATCGTATGCCCTTGTGGTGACGATGAATCATTCAAGTTTCTGCCCTATCAGCTGTCGATGGTAGGGTATTGGCCTACCATGGCATTAACGGGTGACGGAGAATTAGGGATCGATTCCGGAGAGGGAGCCT…
Sagenista	MAST-4	MAST-4A	HQ868059	884	PR2_v5.0.0	-	GTGCCAGCAGCCGCGGTAATTCCAGCTCCAATAGCGTATATTAAAGTTGTTGCAGTTAAAAAGCTCGTAGTTGGATTTCTGGTTGGAGCGACCGGTCGGGCATTGATTTGTCTGCACTGGAGTCGGTTCCGTCCATCCTCTCGGAAAGTGCGTATGGCATTAAGTTGTCGTGCGTATGATCCGGGTCTTTTACTGTGAAAAAATTAGAGTGTTTAAAGCAGGCCTTCGCCTTGAATACATTAGCATGGAATAATAAGATAGGACTTGGGTCTATTTTGTTGGTTTGCAGACCGAAGTAATGATTAATAGGGATAGTTGGGGGTATTTATATTCCGATGTCAGAGGTGAAATTCTTAGATTTTCGGAAGATAAACTTATGCGAAAGCATTTACCAAGGAT…
Sagenista	MAST-4	MAST-4A	HQ864866	870	PR2_v5.0.0	-	GGTAATTCCAGCTCCAATAGCGTATATTAAAGTTGTTGCAGTTAAAAAGCTCGTAGTTGGATTTCTGGTTGGAGCGACCGGTCGGGCATTGATTTGTCTGCACTGGAGTCGGTTCCGTCCATCCTCTCGGAAAGTGCGTATGGCATTAAGTTGTCGTGCGTATGATCCGGGTCTTTTACTGTGAAAAAATTAGAGTGTTTAAAGCAGGCCTTCGCCTTGAATACATTAGCATGGAATAATAAGATAGGACTTGGGTCTATTTTGTTGGTTTGCAGACCGAAGTAATGATTAATAGGGATAGTTGGGGGTATTTATATTCCGATGTCAGAGGTGAAATTCTTAGATTTTCGGAAGATAAACTTATGCGAAAGCATTTACCAAGGATGTTTTCATTAATCA…
Sagenista	MAST-4	MAST-4A	HQ867986	885	PR2_v5.0.0	-	GTGCCAAGCAGCCGCGGTAATTCCAGCTCCAATAGCGTATATTAAAGTTGTTGCAGTTAAAAAGCTCGTAGTTGGATTTCTGGTTGGAGCGACCGGTCGGGCATTGATTTGTCTGCACTGGAGTCGGTTCCGTCCATCCTCTCGGAAAGTGCGTATGGCATTAAGTTGTCGTGCGTATGATCCGGGTCTTTTACTGTGAAAAAATTAGAGTGTTTAAAGCAGGCCTTCGCCTTGAATACATTAGCATGGAATAATAAGATAGGACTTGGGTCTATTTTGTTGGTTTGCAGACCGAAGTAATGATTAATAGGGATAGTTGGGGGTATTTATATTCCGATGTCAGAGGTGAAATTCTTAGATTTTCGGAAGATAAACTTATGCGAAAGCATTTACCAAGGA…
Sagenista	MAST-4	MAST-4A	GU823523	1071	PR2_v5.0.0	-	CGGTAATTCCAGCTCCAATAGCGTATATTAAAGTTGTTGCAGTTAAAAAGCTCGTAGTTGGATTTCTGGTTGGAGCGACCGGTCGGGCATTGATTTGTCTGCACTGGAGTCGGTTCCGTCCATCCTCTCGGAAAGTGCGTATGGCATTAAGTTGTCGTGCGTATGATCCGGGTCTTTTACTGTGAAAAAATTAGAGTGTTTAAAGCAGGCCTTCGCCTTGAATACACTAGCATGGAATAATAAGATAGGACTTGGGTCTATTTTGTTGGTTTGCAGACCGAAGTAATGATTAATAGGGATAGTTGGGGGTATTTATATTCCGATGTCAGAGGTGAAATTCTTAGATTTTCGGAAGATAAACTTATGCGAAAGCATTTACCAAGGATGTTTTCATTAATC…
Sagenista	MAST-4	MAST-4A	JQ782016	1805	PR2_v5.0.0	-	CCTGGTTGATCCTGCCAGTAGTCATACGCTTGTCTCAAAGATTAAGCCATGCATGTCTAAGTATAAACAATTTATACTGTGAAACTGCGAATGGCTCATTATATCAGTTATAGTTTATTTGATAGTATTTTACTACTTGGATAACCGTAGTAATTCTAGAGCTAATACATGCGTTAATTCCCAACTGCTTGCGCGGACGGGATGTATTTATTAGATAGAAACCAATGCGCTTTCGGGCGGTATTGTGGTGAATCATAATAACTTTGCGAATCGTATGCCCTTGTGGTGACGATGAATCATTCAAGTTTCTGCCCTATCAGCTGTCGATGGTAGGGTATTGGCCTACCATGGCATTAACGGGTGACGGAGAATTAGGGTTCGATTCCGGAGAGGGAGCTT…
Sagenista	MAST-4	MAST-4A	KC488539	1680	PR2_v5.0.0	-	TTTATACTGTGAAACTGCGAATGGCTCATTATATCAGTTATAGTTTATTTGATAGTATTTTACTACTTGGATAACCGTAGTAATTCTAGAGCTAATACATGCGTTAATTCCCAACTGCTTGCGCGGACGGGATGTATTTATTAGATAGAAACCAATGCGCTTTCGGGCGGTATTGTGGTGAATCATAATAACTTTGCGAATCGTATGCCCTTGTGGTGACGATGAATCATTCAAGTTTCTGCCCTATCAGCTGTCGATGGTAGGGTATTGGCCTACCATGGCATTAACGGGTGACGGAGAATTAGGGTTCGATTCCGGAGAGGGAGCCTGAGAGACGGCTACCACATCCAAGGAAGGCAGCAGGCGCGTAAATTACCCAATCCTGACACAGGGAGGTAG…
Sagenista	MAST-4	MAST-4A	KF130446	1768	PR2_v5.0.0	-	TAGTCATACGCTTGTCTCAAAGACTAAGCCATGCATGTCTAAGTATAAACAATTTATACTGTGAAACTGCGAATGGCTCATTATATCAGTTATAGTTTATTTGATAGTATTTTACTACTTGGATAACCGTAGTAATTCTAGAGCTAATACATGCGTTAATTCCCAACTGCTTGCGCGGACGGGATGTATTTATTAGATAGAAACCAATGCGCTTTCGGGCGGTATTGTGGTGAATCATAATAACTTTGCGAATCGTATGCCCTTGTGGTGACGATGAATCATTCAAGTTTCTGCCCTATCAGCTGTCGATGGTAGGGTATTGGCCTACCATGGCATTAACGGGTGACGGAGAATTAGGGTTCGATTCCGGAGAGGGAGCCTGAGAGACGGCTACCACAT…
Sagenista	MAST-4	MAST-4A	KF130494	1767	PR2_v5.0.0	-	TAGTCATACGCTTGTCTCAAAGATTAAGCCATGCATGTCTAAGTATAAACAATTTATACTGTGAAACTGCGAATGGCTCATTATATCAGTTATAGTTTATTTGATAGTATTTTACTACTTGGATAACCGTAGTAATTCTAGAGCTAATACATGCGTTAATTCCCAACTGCTTGCGCGGACGGGATGTATTTATTAGATAGAAACCAATGCGCTTTCGGGCGGTATTGTGGTGAATCATAATAACTTTGCGAATCGTATGCCCTTGTGGTGACGATGAATCATTCAAGTTTCTGCCCTATCAGCTGTCGATGGTAGGGTATTGGCCTACCATGGCATTAACGGGTGACGGAGAATTAGGGTTCGATTCCGGAGAGGGAGCCTGAGAGACGGCTACCACAT…
Sagenista	MAST-4	MAST-4A	KJ763121	1806	PR2_v5.0.0	-	AACCTGGTTGATCCTGCCAGTAGTCATACGCTTGTCTCAAAGATTAAGCCATGCATGTCTAAGTATAAACAATTTATACTGTGAAACTGCGAATGGCTCATTATATCAGTTATAGTTTATTTGATAGTATTTTACTACTTGGATAACCGTAGTAATTCTAGAGCTAATACATGCGTTAATTCCCAACTGCTTGCGCGGACGGGATGTATTTATTAGATAGAAACCAATGCGCTTTCGGGCGGTATTGTGGTGAATCATAATAACTTTGCGAATCGTATGCCCTTGTGGTGACGATGAATCATTCAAGTTTCTGCCCTATCAGCTGTCGATGGTAGGGTATTGGCCTACCATGGCATTAACGGGTGACGGAGAATTAGGGTTCGATTCCGGAGAGGGAGC…
Sagenista	MAST-4	MAST-4B	AY129066	1807	PR2_v5.0.0	-	ACCTGGTTGATCCTGCCAGTAGTCATACGCTTGTCTCAAAGATTAAGCCATGCATGTCTAAGTATAAACAATTTATACTGTGAAACTGCGAATGGCTCATTATATCAGTTATAGTTTATTTGATAGTATTTTACTACTTGGATAACCGTAGTAATTCTAGAGCTAATACATGCGTTAATTCCCAACTGCTTGCGCGGACGGGATGTATTTATTAGATAGAAACCAATGCGTCTTCGGGCGGTATTGTGGTGAATCATAATAACTTTGCGAATCGTATGCCCTTGAGGTGACGATGAATCATTCAAGTTTCTGCCCTATCAGCTGTCGATGGTAGGGTATTGGCCTACCATGGCATTAACGGGTGACGGAGAATTAGGGTTCGATTCCGGAGAGGGAGCC…
Sagenista	MAST-4	MAST-4B	KF129855	1769	PR2_v5.0.0	-	TAGTCATACGCCTGTCTCAAAGATTAAGCCATGCATGTCTAAGTATAAACAATTTATACTGTGAAACTGCGAATGGCTCATTATATCAGTTATAGTTTATTTGATAGTATTTTACTACTTGGATAACCGTAGTAATTCTAGAGCTAATACATGCGTTAATTCCCAACTGCTTGCGCGGACGGGATGTATTTATTAGATAGAAACCAATGCGCTTTTTGGCGGTATTGTGGTGAATCATAATAACTTTGCGAATCGTATGCCCTTGAGGTGACGATGAATCATTCAAGTTTCTGCCCTATCAGCTGTCGATGGTAGGGTATTGGCCTACCATGGCATTAACGGGTGACGGAGAATTAGGGTTCGATTCCGGAGAGGGAGCCTGAGAGACGGCTACCACAT…
Sagenista	MAST-4	MAST-4B	HQ868149	883	PR2_v5.0.0	-	TGCCAGCAGCCGCGGTAATTCCAGCTCCAATAGCGTATATTAAAGTTGTTGCAGTTAAAAAGCTCGTAGTTGGATTTCTGGTAGGAGCGACCGGTCGGGCATTGATTTGTCTGCACTGGAGTCGGTTCTTGCCATCCTCTTGGAAAGTGCGTATGGCATTAAGTTGTCGTGCGTATGATCCAGGTCTTTTACTGTGAAAAAATTAGAGTGTTTAAAGCAGGCCTTCGCCTTGAATACATTAGCATGGAATAATAAGATAGGACTTGGGTCTATTTTGTTGGTTTGCAGACCGAAGTAATGATTAATAGGGATAGTTGGGGGTATTTATATTCCGATGTCAGAGGTGAAATTCTTAGATTTTCGGAAGATAAACTTATGCGAAAGCATTTACCAAGGATG…
Sagenista	MAST-4	MAST-4B	EU561963	878	PR2_v5.0.0	-	AGTTAAAAAGCTCGTAGTTGGATTTCTGGTTGGAGCGACCGGTCGGGCATTGATTTGTCTGCACTGGAGTCGGTTCCGTCCATCCTCTTGGAAAGTGCGTATGGCATTAAGTTGTCGTGCGTATGATCCAGGTCTTTTACTGTGAAAAAATTAGAGTGTTTAAAGCAGGCCTTCGCCTTGAATACATTAGCATGGAATAATAAGATAGGACTTGGGTCTATTTTGTTGGTTTGCAGACCGAAGTAATGATTAATAGGGATAGTTGGGGGTATTTATATTCCGATGTCAGAGGTGAAATTCTTAGATTTTCGGAAGATAAACTTATGCGAAAGCATTTACCAAGGATGTTTTCATTAATCAAGAACGAAAGTTAGGGGATCGAAGATGATTAGATACCAT…
Sagenista	MAST-4	MAST-4B	HQ870748	849	PR2_v5.0.0	-	ATTCCAGCTCCAATAGCGTATATTAAAGTTGTTGCAGTTAAAACGCTCGTAGTTGGATTTCTGGTAGGAGCGACCGGTCGGGCATTGATTTGTCTGCACTGGAGTCGGTTCTTGCCATCCTCTTGGAAAGTGCGTATGGCATTAAGTTGTCGTGCGTATGATCCAGGTCTTTTACTGTGAAAAAATTAGAGTGTTTAAAGCAGGCCTTCGCCTTGAATACATTAGCATGGAATAATAAGATAGGACTTGGGTCTATTTTGTTGGTTTGCAGACCGAAGTAATGATTAATAGGGATAGTTGGGGGTATTTATATTCCGATGTCAGAGGTGAAATTCTTAGATTTTCGGAAGATAAACTTATGCGAAAGCATTTACCAAGGATGTTTTCATTAATCAAGAA…
Sagenista	MAST-4	MAST-4B	GQ344656	824	PR2_v5.0.0	-	GCACTGGAGTCGGTTCCGTCCATCCTCCTGGAAAGTGCGTATGGCATTAAGTTGTCGTGCGTATGATCCAGGTCTTTTACTGTGAAAAAATTAGAGTGTTTAAAGCAGGCCTTCGCCTTGAATACATTAGCATGGAATAATAAGATAGGACTTGGGTCTATTTTGTTGGTTTGCAGACCGAAGTAATGATTAATAGGGATAGTTGGGGGTATTTATATTCCGATGTCAGAGGTGAAATTCTTAGATTTTCGGAAGATAAACTTATGCGAAAGCATTTACCAAGGATGTTTTCATTAATCAAGAACGAAAGTTAGGGGATCGAAGATGATTAGATACCATCGTAGTCTTAACCATAAACTATGCCGACTCAGGATTGGCGAACGTTGATTTAATGACTTC…
Sagenista	MAST-4	MAST-4B	HQ865507	883	PR2_v5.0.0	-	GTGCAACGCAGCCGCGGTAATTCCAGCTCCAATAGCGTATATTAAAGTTGTTGCAGTTAAAAAGCTCGTAGTTGGATTTCTGGTAAGAGCGACCGGTCGGGCATTGATTTGTCTGCACTGGAGTCGGTTCTTGCCATCCTCTTGGAAAGTGCGTATGGCATTAAGTTGTCGTGCGTATGATCCAGGTCTTTTACTGTGAAAAAATTAGAGTGTTTAAAGCAGGCCTTCGCCTTGAATACATTAGCATGGAATAATAAGATAGGACTTGGGTCTATTTTGTTGGTTTGCAGACCGAAGTAATGATTAATAGGGATAGTTGGGGGTATTTATATTCCGATGTCAGAGGTGAAATTCTTAGATTTTCGGAAGATAAACTTATGCGAAAGCATTTACCAAGGA…
Sagenista	MAST-4	MAST-4B	JF488782	1142	PR2_v5.0.0	-	TGTTGCAGTTAAAAAGCTCGTAGTTGGATTTCTGGTAGGAGCGACCGGTCGGGCATTGATTTGTCTGCACTGGAGTCGGTTCTTGCCATCCTCTTGGAAAGTGCGTATGGCATTAAGTTGTCGTGCGTATGATCCAGGTCTTTTACTGTGAAAAAATTAGAGTGTTTAAAGCAGGCCTTCGCCTTGAATACATTAGCATGGAATAATAAGATAGGACTTGGGTCTATTTTGTTGGTTTGCAGACCGAAGTAATGATTAATAGGGATAGTTGGGGGTATTTATATTCCGATGTCAGAGGTGAAATTCTTAGATTTTCGGAAGATAAACTTATGCGAAAGCATTTACCAAGGATGTTTTCATTAATCAAGAACGAAAGTTAGGGGATCGAAGATGATTAGA…
Sagenista	MAST-4	MAST-4B	DQ234595	878	PR2_v5.0.0	-	AGTTAAAAAGCTCGTAGTTGGATTTCTGGTTGGAGCGACCGGTCGGGCATTGATTTGTCTGCACTGGAGTCGGTTCCGTCCATCCTCTTGGAAAGTGCGTATGGCATTAAGTTGTCGTGCGTATGATCCAGGTCTTTTACTGTGAAAAAATTAGAGTGTTTAAAGCAGGCCTTCGCCTTGAATACATTAGCATGGAATAATAAGATAGGACTTGGGTCTATTTTGTTGGTTTGCAGACCGAAGTAATGATTAATAGGGATAGTTGGGGGTATTTATATTCCGATGTCAGAGGTGAAATTCTTAGATTTTCGGAAGATAAACTTATGCGAAAGCATTTACCAAGGATGTTTTCATTAATCAAGAACGAAAGTTAGGGGATCGAAGATGATTAGATACCAT…
Sagenista	MAST-4	MAST-4B	JN836296	964	PR2_v5.0.0	-	GGTTTGCAGACCGAAGTAATGATTAATAGGGATAGTTGGGGGTATTTATATTCCGATGTCAGAGGTGAAATTCTTAGATTTTCGGAAGATAAACTTATGCGAAAGCATTTACCAAGGATGTTTTCATTAATCAAGAACGAAAGTTAGGGGATCGAAGATGATTAGATACCATCGTAGTCTTAACCATAAACTATGCCGACTCAGGATTGGTGAACGTTGATTTAATGACTTCATCAGCACTGTATGAGAAATCAAAGTCTTTGGGTTCCGGGGGGAGTATGGTCGCAAGGCTGAAACTTAAAGGAATTGACGGAAGGGCACCACCAGGAGTGGAGCCTGCGGCTTAATTTGACTCAACACGGGAAAACTTACCAGGTCCGGACATAGTAAGGATTGACA…
Sagenista	MAST-4	MAST-4B	KC582981	1806	PR2_v5.0.0	-	ACCTGGTTGATCCTGCCAGTAGTCATACGCTCGTCTCAAAGATTAAGCCATGCATGTCTAAGTATAAACAATTTATACTGTGAAACTGCGAATGGCTCATTATATCAGTTATAGTTTATTTGATAGTATTTTACTACTTGGATAACCGTAGTAATTCTAGAGCTAATACATGCGTTAATTCCCAACTGCTTGCGCGGACGGGATGTATTTATTAGATAGAAACCAATGCGTCTTCGGGCGGTATTGTGGTGAATCATAATAACTTTGCGAATCGTATGCCCTTGAGGTGACGATGAATCATTCAAGTTTCTGCCCTATCAGCTGTCGATGGTAGGGTATCGGCCTACCATGGCATTAACGGGTGACGGAGAATTAGGGTTCGATTCCGGAGAGGGAGCC…
Sagenista	MAST-4	MAST-4B	AY381192	863	PR2_v5.0.0	-	TATTAAAGTTGTTGCAGTTAAAAAGCTCGTAGTTGGATTTCTGGTTGGAGCGACCGGTCGGGCATTGATTTGTCTGCACTGGAGTCGGTTCCGTCCATCCTCCTGGAAAGTGCGTATGGCATTAAGTTGTCGTGCGTATGATCCAGGTCTTTTACTGTGAAAAAATTAGAGTGTTTAAAGCAGGCCTTCGCCTTGAATACATTAGCATGGAATAATAAGATAGGACTTGGGTCTATTTTGTTGGTTTGCAGACCGAAGTAATGATTAATAGGGATAGTTGGGGGTATTTATATTCCGATGTCAGAGGTGAAATTCTTAGATTTTCGGAAGATAAACTTATGCGAAAGCATTTACCAAGGATGTTTTCATTAATCAAGAACGAAAGTTAGGGGATCGAAG…
Sagenista	MAST-4	MAST-4B	JF488842	1122	PR2_v5.0.0	-	GCTCGTAGTTGGATTTCTGGTAGGAGCGACCGGTCGGGCATTGATTTGTCTGCACTGGAGTCGGTTCTTGCCATCCTCTTGGAAAGTGCGTATGGCATTAAGTTGTCGTGCGTATGATCCAGGTCTTTTACTGTGAAAAAATTAGAGTGTTTAAAGCAGGCCTTCGCCTTGAATACATTAGCATGGAATAATAAGATAGGACTTGGGTCTATTTTGTTGGTTTGCAGACCGAAGTAATGATTAATAGGGATAGTTGGGGGTATTTATATTCCGATGTCAGAGGTGAAATTCTTAGATTTTCGGAAGATAAACTTATGCGAAAGCATTTACCAAGGATGTTTTCATTAATCAAGAACGAAAGTTAGGGGATCGAAGATGATTAGATACCATCGTAGTCTT…
Sagenista	MAST-4	MAST-4B	HQ867804	880	PR2_v5.0.0	-	GCCAGCAGCCGCGGTAATTCCAGCTCCAATAGCGTATATTAAAGTTGTTGCAGTTAAAAAGCTCGTAGTTGGATTTCTGGTAGGAGCGACCGGTCGGGCATTGATTTGTCTGCACTGGAGTCGGTTCTTGCCATCCTCTTGGAAAGTGCGTATGGCATTAAGTTGTCGTGCGTATGATCCAGGTCTTTTACTGTGAAAAAATTAGAGTGTTTAAAGCAGGCCTTCGCCTTGAATACATTAGCATGGAATAATAAGATAGGACTTGGGTCTATTTTGTTGGTTTGCAGACCGAAGTAATGATTAATAGGGATAGTTGGGGTATTTATATTCCGATGTCAGAGGTGAAATTCTTAGATTTTCGGAAGATAAACTTATGCGAAAGCATTTACCAAGGATGTT…
Sagenista	MAST-4	MAST-4B	KC582983	1806	PR2_v5.0.0	-	ACCTGGTTGATCCTGCCAGTAGTCATACGCTTGTCTCAAAGATTAAGCCATGCATGTCTAAGTATAAACAATTTATACTGTGAAACTGCGAATGGCTCATTATATCAGTTATAGTTTATTTGATAGTATTTTACTACTTGGATAACCGTAGTAATTCTAGAGCTAATACATGCGTTAATTCCCAACTGCTTGCGCGGACGGGATGTATTTATTAGATAGAAACCAATGCGTCTTCGGGCGGTATTGTGGTGAATCATAATAACTTTGCGAATCGTATGCCCTTGAGGTGACGATGAATCATTCAAGTTTCTGCCCTGTCAGCTGTCGATGGTAGGGTATTGGCCTACCATGGCATTAACGGGTGACGGAGAATTAGGGTTCGATTCCGGAGAGGGAGCC…
Sagenista	MAST-4	MAST-4B	HQ868828	878	PR2_v5.0.0	-	CAGCCGCGGTAATTCCAGCTCCAATAGCGTATATTAAAGTTGTTGCAGTTAAAAAGCTCGTAGTTGGATTTCTGGTAGGAGCGACCGGTCGGGCATTGATTTGTCTGCACTGGAGTCGGTTCTTGCCATCCTCTTGGAAAGTGCGTATGGCATTAAGTTGTCGTGCGTATGATCCAGGTCTTTTACTGTGAAAAAATTAGAGTGTTTAAAGCAGGCCTTCGCCTTGAATACATTAGCATGGAATAATAAGATAGGACTTGGGTCTATTTTGTTGGTTTGCAGACCGAAGTAATGATTAATAGGGATAGTTGGGGGTATTTATATTCCGATGTCAGAGGTGAAATTCTTAGATTTTCGGAAGATAAACTTATGCGAAAGCATTTACCAAGGATGTTTTCA…
Sagenista	MAST-4	MAST-4B	HQ867591	878	PR2_v5.0.0	-	GCCAGCAGCCGCGGTAATTCCCAGCTCCAATAGCGTATATTAAAGTTGTTGCAGTTAAAAAGCTCGTAGTTGGATTTCTGGTAGGAGCGACCGGTCGGGCATTGATTTGTCTGCACTGGAGTCGGTTCTTGCCATCCTCTTGGAAAGTGCGTATGGCATTAAGTTGTCGTGCGTATGATCCAGGTCTTTTACTGTGAAAAAATTAGAGTGTTTAAAGCAGGCCTTCGCCTTGAATACATTAGCATGGAATAATAAGATAGGACTTGGGTCTATTTTGTTGGTTTGCAGACCGAAGTAATGATTAATAGGGATAGTTGGGGGTATTTATATTCCGATGTCAGAGGTGAAATTCTTAGATTTTCGGAAGATAAACTTATGCGAAAGCATTTACCAAGGATG…
Sagenista	MAST-4	MAST-4B	GQ344685	857	PR2_v5.0.0	-	GGTTGGAGCGACCGGTCGGGCATTGATTTGTCTGCACTGGAGTCGGTTCCGTCCATCCTCCTGGAAAGTGCGTATGGCATTAAGTTGTCGTGCGTATGATCCAGGTCTTTTACTGTGAAAAAATTAGAGTGTTTAAAGCAGGCCTTCGCCTTGAATACATTAGCATGGAATAATAAGATAGGACTTGGGTCTATTTTGTTGGTTTGCAGACCGAAGTAATGATTAATAGGGATAGTTGGGGGTATTTATATTCCGATGTCAGAGGTGAAATTCTTAGATTTTCGGAAGATAAACTTATGCGAAAGCATTTACCAAGGATGTTTTCATTAATCAAGAACGAAAGTTAGGGGATCGAAGATGATTAGATACCATCGTAGTCTTAACCATAAACTATGCCGA…
Sagenista	MAST-4	MAST-4B	HQ868332	872	PR2_v5.0.0	-	GCGGTAATTCCAGCTCCAATAGCGTATATTAAAGTTGTTGCAGTTAAAAAGCTCGTAGTTGGATTTCTGGTAGGAGCGACCGGTCGGGCATTGATTTGTCTGCACTGGAGTCGGTTCTTGCCATCCTCTTGGAAAGTGCGTATGGCATTAAGTTGTCGTGCGTATGATCCAGGTCTTTTACTGTGAAAAAATTAGAGTGTTTAAAGCAGGCCTTCGCCTTGAATACATTAGCATGGAATAATAAGATAGGACTTGGGTCTATTTTGTTGGTTTGCAGACCGAAGTAATGATTAATAGGGATAGTTGGGGGTATTTATATTCCGATGTCAGAGGTGAAATTCTTAGATTTTCGGAAGATAAACTTATGCGAAAGCATTTACCAAGGATGTTTTCATTAAT…
Sagenista	MAST-4	MAST-4B	KC582982	1806	PR2_v5.0.0	-	ACCTGGTTGATCCTGCCAGTAGTCATACGCTTGTCTCAAAGATTAAGCCATGCATGTCTAAGTATAAACAATTTATACTGTGAAACTGCGAATGGCTCATTATATCAGTTATAGTTTATTTGATAGTATTTTACTACTTGGATAACCGTAGTAATTCTAGAGCTAATACATGCGTTAATTCCCAACTGCTTGCGCGGACGGGATGTATTTATTAGATAGAAACCAATGCGTCTCCGGGCGGTATTGTGGTGAATCATAATAACTTTGCGAATCGTATGCCCTTGAGGTGACGATGAATCATTCAAGTTTCTGCCCTATCAGCTGTCGATGGTAGGGTATTGGCCTACCATGGCATTAACGGGTGACGGAGAATTAGGGTTCGATTCCGGAGAGGGAGCC…
Sagenista	MAST-4	MAST-4B	HQ867662	876	PR2_v5.0.0	-	GTGCCAGGCAGCCGCGGTAATTCCAGCTCCAATAGCGTATATTAAAGTTGTTGCAGTTAAAAAGCTCGTAGTTGGATTTCTGGTAGGAGCGACCGGTCGGGCATTGATTTGTCTGCACTGGAGTCGGTTCTTGCCATCCTCTTGGAAAGTGCGTATGGCATTAAGTTGTCGTGCGTATGATCCAGGTCTTTTACTGTGAAAAAATTAGAGTGTTTAAAGCAGGCCTTCGCCTTGAATACATTAGCATGGAATAATAAGATAGGACTTGGGTCTATTTTGTTGGTTTGCAGACCGAAGTAATGATTAATAGGGATAGTTGGGGGTATTTATATTCCGATGTCAGAGGTGAAATTCTTAGATTTTCGGAAGATAAACTTATGCGAAAGCATTTACCAAGGA…
Sagenista	MAST-4	MAST-4B	JN836297	963	PR2_v5.0.0	-	GGTTTGCAGACCGAAGTAATGATTAATAGGGATAGTTGGGGGTATTTATATTCCGATGTCAGAGGTGAAATTCTTAGATTTTCGGAAGATAAACTTATGCGAAAGCATTTACCAAGGATGTTTTCATTAATCAAGAACGAAAGTTAGGGGATCGAAGATGATTAGATACCATCGTAGTCTTAACCATAAACTATGCCGACTCAGGATTGGTGAACGTTGATTTAATGACTTCATCAGCACTGTATGAGAAATCAAAGTCTTTGGGTTCCGGGGGGAGTATGGTCGCAAGGCTGAAACTTAAAGGAATTGACGGAAGGGCACCACCAGGAGTGGAGCCTGCGGCTTAATTTGACTCAACACGGGAAAACTTACCAGGTCCGGACATAGTAAGGATTGACA…
Sagenista	MAST-4	MAST-4B	EU562170	868	PR2_v5.0.0	-	TGTTGCAGTTAAAAAGCTCGTAGTTGGATTTCTGGTAGGAGCGACCGGTCGGGCATTGATTTGTCTGCACTGGAGTCGGTTCTTGCCATCCTCTTGGAAAGTGCGTATGGCATTAAGTTGTCGTGCGTATGATCCAGGTCTTTTACTGTAAAAAAATTAGAGTGTTTAAAGCAGGCCTTCGCCTTGAATACATTAGCATGGAATAATAAGATAGGACTTGGGTCTATTTTGTTGGTTTGCAGACCGAAGTAATGATTAATAGGGATAGTTGGGGGTATTTATATTCCGATGTCAGAGGTGAAATTCTTAGATTTTCGGAAGATAAACTTATGCGAAAGCATTTACCAAGGATGTTTTCATTAATCAAGAACGAAAGTTAGGGGATCGAAGATGATTAGA…
Sagenista	MAST-4	MAST-4B	KC582980	1806	PR2_v5.0.0	-	ACCTGGTTGATCCTGCCAGTAGTCATACGCTCGTCTCAAAGATTAAGCCATGCATGTCTAAGTATAAACAATTTATACTGTGAAACTGCGAATGGCTCATTATATCAGTTATAGTTTATTTGATAGTATTTTACTACTTGGATAACCGTAGTAATTCTAGAGCTAATACATGCGTTAATTCCCAACTGCTTGCGCGGACGGGATGTATTTATTAGATAGAAACCAATGCGTCTTCGGGCGGTATTGTGGTGAATCATAATAACTTTGCGAATCGTATGCCCTTGAGGTGACGATGAATCATTCAAGTTTCTGCCCTATCAGCTGTCGATGGTAGGGTATCGGCCTACCATGGCATTAACGGGTGACGGAGAATTAGGGTTCGATTCCGGAGAGGGAGCC…
Sagenista	MAST-4	MAST-4B	KF129630	1768	PR2_v5.0.0	-	TAGTCATACGCTTGTCTCAAAGATTAAGCCATGCATGTCTAAGTATAAACAATTTATACTGTGAAACTGCGAATGGCTCATTATATCAGTTATAGTTTATTTGATAGTATTTTACTACTTGGATAACCGTAGTAATTCTAGAGCTAATACATGCGTTAATTCCCAACTGCTTGCGCGGACGGGATGTATTTATTAGATAGAAACCAATGCGTCTTCGGGCGGTATTGTGGTGAATCATAATAACTTTGCGAATCGTATGCCCTTGAGGTGACGATGAATCATTCAAGTTTCTGCCCTATCAGCTGTCGATGGTAGGGTATTGGCCTACCATGGCATTAACGGGTGACGGAGAATTAGGGTTCGATTCCGGAGAGGGAGCCTGAGAGACGGCTACCACAT…
Sagenista	MAST-4	MAST-4B	KF129675	1768	PR2_v5.0.0	-	TAGCCATACGCTTGTCTCAAAGATTAAGCCACGCATGTCTAAGTATAAACAATTTATACTGTGAAACTGCGAATGGCTCATTATATCAGTTATAGTTTATTTGATAGTATTTTACTACTTGGATAACCGTAGTAATTCTAGAGCTAATACATGCGTTAATTCCCAACTGCTTGCGCGGACGGGATGTATTTATTAGATAGAAACCAATGCGTCTTCGGGCGGTATTGTGGTGAATCATAATAACTTTGCGAATCGTATGCCCTTGAGGTGACGATGAATCATTCAAGTTTCTGCCCTATCAGCTGTCGATGGTAGGGTATTGGCCTACCATGGCATTAACGGGTGACGGAGAATTAGGGTTCGATTCCGGAGAGGGAGCCTGAGAGACGGCTACCACAT…
Sagenista	MAST-4	MAST-4B	KF129809	1768	PR2_v5.0.0	-	TAGTCATACGCTTGTCTCAAAGATTAAGCCATGCATGTCTAAGTATAAACAATTTATACTGTGAAACTGCGAATGGCTCATTATATCAGTTATAGTTTATTTGATAGTATTTTACTACTTGGATAACCGTAGTAATTCTAGAGCTAATACATGCGTTAATTCCCAACTGCTTGCGCGGACGGGATGTATTTATTAGATAGAAACCAATGCGTCTTCGGGCGGTATTGTGGTGAATCATAATAACTTTGCGAATCGTATGCCCTTGAGGTGACGATGAATCATTCAAGTTTCTGCCCTATCAGCTGTCGATGGTAGGGTATTGGCCTACCATGGCATTAACGGGTGACGGAGAATTAGGGTTCGATTCCGGAGAGGGAGCCTGAGAGACGGCTACCACAT…
Sagenista	MAST-4	MAST-4B	KF130181	1768	PR2_v5.0.0	-	TAGTCATACGCTTGTCTCAAAGATTAAGCCATGCATGTCTAAGTATAAACAATTTATACTGTGAAACTGCGAATGGCTCATTATATCAGTTATAGTTTATTTGATAGTATTTTACTACTTGGATAACCGTAGTAATTCTAGAGCTAATACATGCGTTAATTCCCAACTGCTTGCGCGGACGGGATGTATTTATTAGATAGAAACCAATGCGTCTTCGGGCGGTATTGTGGTGAATCATAATAACTTTGCGAATCGTATGCCCTTGAGGTGACGATGAATCATTCAAGTTTCTGCCCTATCAGCTGTCGATGGTAGGGTATTGGCCTACCATGGCATTAACGGGTGACGGAGAATTAGGGTTCGATTCCGGAGAGGGAGCCTGAGAGACGGCTACCACAT…
Sagenista	MAST-4	MAST-4B	KF130207	1768	PR2_v5.0.0	-	TAGTCATACGCTTGTCTCAAAGATTAAGCCATGCATGTCTAAGTATAAACAATTTATACTGTGAAACTGCGAATGGCTCATTATATCAGTTATAGTTTATTTGATAGTATTTTACTACTTGGATAACCGTAGTAATTCTAGAGCTAGTACATGCGTTAATTCCCAACTGCTTGCGCGGACGGGATGTATTTATTAGATAGAAACCAATGCGTCTTCGGGCGGTATTGTGGTGAATCATAATAACTTTGCGAATCGTATGCCCTTGAGGTGACGATGAATCATTCAAGTTTCTGCCCTATCAGCTGTCGATGGTAGGGTATTGGCCTACCATGGCATTAACGGGTGACGGAGAATTAGGGTTCGATTCCGGAGAGGGAGCCTGAGAGACGGCTACCACAT…
Sagenista	MAST-4	MAST-4B	KF130223	1768	PR2_v5.0.0	-	TAGTCATACGCTTGTCTCAAAGATTAAGCCATGCATGTCTAAGTATAAACAATTTATACTGTGAAGCTGCGAATGGCTCATTATATCAGTTATAGTTTATTTGATAGTATTTTACTACTTGGATAACCGTAGTAATTCTAGAGCTAATACATGCGTTAATTCCCAACTGCTTGCGCGGACGGGATGTATTTATTAGATAGAAACCAATGCGTCTTCGGGCGGTATTGTGGTGAATCATAATAACTTTGCGAATCGTATGCCCTTGAGGTGACGATGAATCATTCAAGTTTCTGCCCTATCAGCTGTCGATGGTAGGGTATTGGCCTACCATGGCATTAACGGGTGACGGAGAATTAGGGTTCGATTCCGGAGAGGGAGCCTGAGAGACGGCTACCACAT…
Sagenista	MAST-4	MAST-4B	KF130235	1768	PR2_v5.0.0	-	TAGTCATACGCTTGTCTCAAAGATTAAGCCATGCATGTCTAAGTATAAACAATTTATACTGTGAAACTGCGAATGGCTCATTATATCAGTTATAGTTTATTTGATAGTATTTTACTACTTGGATAACCGTAGTAATTCTAGAGCTAATACATGCGTTAATTCCCAACTGCTTGCGCGGACGGGATGTATTTATTAGATAGAAACCAATGCGTCTTCGGGCGGTATTGTGGTGAATCATAATAACTTTGCGAATCGTATGCCCTTGAGGTGACGATGAATCATTCAAGTTTCTGCCCTATCAGCTGTCGATGGTAGGGTATTGGCCTACCATGGCATTAACGGGTGACGGAGAATTAGGGTTCGATTCCGGAGAGGGAGCCTGAGAGACGGCTACCACAT…
Sagenista	MAST-4	MAST-4B	KF130242	1768	PR2_v5.0.0	-	TAGTCATACGCTTGTCTCAAAGATTAAGCCATGCATGTCTAAGTATAAACAATTTATACTGTGAAACTGCGAATGGCTCATTATATCAGTTATAGTTTATTTGATAGTATTTTACTACTTGGATAACCGTAGTAATTCTAGAGCTAATACATGCGTTAATTCCCAACTGCTTGCGCGGACGGGATGTATTTATTAGATAGAAACCAATGCGTCTTCGGGCGGTATTGTGGTGAATCATAATAACTTTGCGAATCGTATGCCCTTGAGGTGACGATGAATCATTCAAGTTTCTGCCCTATCAGCTGTCGATGGTAGGGTATTGGCCTACCATGGCATTAACGGGTGACGGAGAATTAGGGTTCGATTCCGGAGAGGGAGCCTGAGAGACGGCTACCACAT…
Sagenista	MAST-4	MAST-4B	KF130510	1768	PR2_v5.0.0	-	TAGTCATACGCTTGTCTCAAAGATTAAGCCATGCATGTCTAAGTATAAACAATTTATACTGTGAAACTGCGAATGGCTCATTATATCAGTTATAGTTTATTTGATAGTATTTTACTACTTGGATAACCGTAGTAATTCTAGAGCTAATACATGCGTTAATTCCCAACTGCTTGCGCGGACGGGATGTATTTATTAGATAGAAACCAATGCGTCTTCGGGCGGTATTGTGGTGAATCATAATAACTTTGCGAATCGTATGCCCTTGAGGTGACGATGAATCATTCAAGTTTCTGCCCTATCAGCTGTCGATGGTAGGGTATTGGCCTACCATGGCATTAACGGGTGACGGAGAATTAGGGTTCGATTCCGGAGAGGGAGCCTGAGAGACGGCTACCACAT…
Sagenista	MAST-4	MAST-4B	KF130563	1769	PR2_v5.0.0	-	TAGTCATACGCTTGTCTCAAAGATTAAGCCATGCATGTCTAAGTATAAACAATTTATACTGTGAAACTGCGAATGGCTCATTATATCAGTTATAGTTTATTTGATAGTATTTTACTACTTGGATAACCGTAGTAATTCTAGAGCTAATACATGCGTTAATTCCCAACTGCTTGCGCGGACGGGATGTATTTATTAGATAGAAACCAATGCGTCTTCGGGCGGTATTGTGGTGAATCATAATAACTTTGCGAATCGTATGCCCTTGAGGTGACGATGAATCATTCAAGTTTCTGCCCTATCAGCTGTCGATGGTAGGGTATTGGCCTACCATGGCATTAACGGGTGACGGAGAATTAGGGTTCGATTCCGGAGAGGGAGCCTGAGAGACGGCTACCACAT…
Sagenista	MAST-4	MAST-4C	KC583007	1805	PR2_v5.0.0	-	ACCTGGTTGATCCTGCCAGTAGTCATACGCTTGTCTCAAAGATTAAGCCATGCATGTCTAAGTATAAACAATTTATACTGTGAAACTGCGAATGGCTCATTATATCAGTTATAGTTTATTTGATAGTATTTTACTACTTGGATAACCGTAGTAATTCTAGAGCTAATACATGCGTTAATTCCCAACTGCTTGCGCGGACGGGATGTATTTATTAGATAGAAACCAATGCGCTTTCGGGCGGTATTGTGGTGAATCATAATAACTTTGCGAATCGTATGCCCTTGAGGTGACGATGAATCATTCAAGTTTCTGCCCTATCAGCTGTCGATGGTAGGGTATTGGCCTACCATGGCATTAACGGGTGACGGAGAATTAGGGTTCGATTCCGGAGAGGGAGCC…
Sagenista	MAST-4	MAST-4C	DQ337356	850	PR2_v5.0.0	-	AGTTAAAAAGCTCGTAGTTGGATTTCTGGATGGAGCGACCGGTCGGGCATTAATTTGTCCGCACTGGAGTCGGTTCCGTCCATCCTCTTGGAAAGTGCGTGGGGCATTAAGTTGTCTGGCGTATGATCCAAGTCGTTTACTGTGAAAAAATTAGAGTGTTTAAAGCAGGCCTTCGCCTTGAATACATTAGCATGGAATAATAAGATAGGACTTTGGTCTATTTTGTTGGTTTGCAGACCGAAGTAATGATTAATAGGGATAGTTGGGGGTATTTATATTCCGATGTCAGAGGTGAAGTTCCTAGATTTTCGGAAGATAAACTTATGCGAAAGCATTTACCAAGGATGTTTTCATTAATCAAGAACGAAAGTTAGGGGATCGTAGATGATTAGATACCAT…
Sagenista	MAST-4	MAST-4C	JN836299	963	PR2_v5.0.0	-	GGTTTGCAGACCGAAGTAATGATTAATAGGGATAGTTGGGGGTATTTATATTCCGATGTCAGAGGTGAAATTCTTAGATTTTCGGAAGATAAACTTATGCGAAAGCATTTACCAAGGATGTTTTCATTAATCAAGAACGAAAGTTAGGGGATCGAAGATGATTAGATACCATCGTAGTCTTAACCATAAACTATGCCGACTCAGGATTGGTGAACGTTGATTTAATGACTTCATCAGCACTGTATGAGAAATCAAAGTCTTTGGGTTCCGGGGGGAGTATGGTCGCAAGGCTGAAACTTAAAGGAATTGACGGAAGGGCACCACCAGGAGTGGAGCCTGCGGCTTAATTTGACTCAACACGGGAAAACTTACCAGGTCCGGACATAGTAAGGATTGACA…
Sagenista	MAST-4	MAST-4C	JN836298	963	PR2_v5.0.0	-	GGTTTGCAGACCGAAGTAATGATTAATAGGGATAGTTGGGGGTATTTATATTCCGATGTCAGAGGTGAAATTCTTAGATTTTCGGAAGATAAACTTATGCGAAAGCATTTACCAAGGATGTTTTCATTAATCAAGAACGAAAGTTAGGGGATCGAAGATGATTAGATACCATCGTAGTCTTAACCATAAACTATGCCGACTCAGGATTGGTGAACGTTGATTTAATGACTTCATCAGCACTGTATGAGAAATCAAAGTCTTTGGGTTCCGGGGGGAGTATGGTCGCAAGGCTGAAACTTAAAGGAATTGACGGAAGGGCACCACCAGGAGTGGAGCCTGCGGCTTAATTTGACTCAACACGGGAAAACTTACCAGGTCCGGACATAGTAAGGATTGACA…
Sagenista	MAST-4	MAST-4C	KC583009	1804	PR2_v5.0.0	-	CCTGGTTGATCCTGCCAGTAGTCATACGCTTGTCTCAAAGATTAAGCCATGCATGTCTAAGTATAAACAATTTATACTGTGAAACTGCGAATGGCTCATTATATCAGTTATAGTTTATTTGATAGTATTTTACTACTTGGATAACCATAGTAATTCTAGAGCTAATACATGCGTTAATTCCCAACTGCTTGCGCGGACGGGATGTATTTATTAGATAGAAACCAATGCGCTTTCGGGCGGTATTATGGTGAATCATAATAACTTTGCGAATCGTATGCCCTTGAGGTGACGATGAATCATTCAAGTTTCTGCCCTATCAGCTGTCGATGGTAGGGTATTGGCCTACCATGGCATTAACGGGTGACGGAGAATTAGGGTTCGATTCCGGAGAGGGAGCCT…
Sagenista	MAST-4	MAST-4C	EU333111	800	PR2_v5.0.0	-	ACCTGGTTGATCCTGCCAGTAGTCATACGCTTGTCTCAAAGATTAAGCCATGCATGTCTAAGTATAAACAATTTATACTGTGAAACTGCGAATGGCTCATTATATCAGTTATAGTTTATTTGATAGTATTTTACTACTTGGATAACCGTAGTAATTCTAGAGCTAATACATGCGTTAATTCCCAACTGCTTGCGCGGACGGGATGTATTTATTAGATAGAAACCAATGCGCTTTCGGGCGGTATTGTGGTGAATCATAATAACTTTGCGAATCGTATGCCCTTGAGGTGACGATGAATCATTCAAGTTTCTGCCCTATCAGCTGTCGATGGTAGGGTATTGGCCTACCATGGCATTAACGGGTGACGGAGAATTAGGGTTCGATTCCGGAGAGGGAGCC…
Sagenista	MAST-4	MAST-4C	JN836303	963	PR2_v5.0.0	-	GGTTTGCAGACCGAAGTAATGATTAATAGGGATAGTTGGGGGTATTTATATTCCGATGTCAGAGGTGAAATTCTTAGATTTTCGGAAGATAAACTTATGCGAAAGCATTTACCAAGGATGTTTTCATTAATCAAGAACGAAAGTTAGGGGATCGAAGATGATTAGATACCATCGTAGTCTTAACCATAAACTATGCCGACTCAGGATTGGTGAACGTTGATTTAATGACTTCATCAGCACTGTATGAGAAATCAAAGTCTTTGGGTTCCGGGGGGAGTATGGTCGCAAGGCTGAAACTTAAAGGAATTGACGGAAGGGCACCACCAGGAGTGGAGCCTGCGGCTTAATTTGACTCAACACGGGAAAACTTACCAGGTCCGGACATAGTAAGGATTGACA…
Sagenista	MAST-4	MAST-4C	JN836300	963	PR2_v5.0.0	-	GGTTTGCAGACCGAAGTAATGATTAATAGGGATAGTTGGGGGTATTTATATTCCGATGTCAGAGGTGAAATTCTTAGATTTTCGGAAGATAAACTTATGCGAAAGCATTTACCAAGGATGTTTTCATTAATCAAGAACGAAAGTTAGGGGATCGAAGATGATTAGATACCATCGTAGTCTTAACCATAAACTATGCCGACTCAGGATTGGTGAACGTTGATTTAATGACTTCATCAGCACTGTATGAGAAATCAAAGTCTTTGGGTTCCGGGGGGAGTATGGTCGCAAGGCTGAAACTTAAAGGAATTGACGGAAGGGCACCACCAGGAGTGGAGCCTGCGGCTTAATTTGACTCAACACGGGAAAACTTACCAGGTCCGGACATAGTAAGGATTGACA…
Sagenista	MAST-4	MAST-4C	GQ344665	992	PR2_v5.0.0	-	GGATGGAGCGACCGGTCGGGCACTAATTTGTCTGCACTGGAGTCGGTTCCGTCCATCCTCTTGGAAAGTGCGTGGGGCATTAAGTTGTCTGGCGTATGATCCAAGTCGTTTACTGTGAAAAAATTAGAGTGTTTAAAGCAGGCCTTCGCCTTGAATACATTAGCATGGAATAATAAGATAGGACTTTGGTCTATTTTGTTGGTTTGCAGACCGAAGTAATGATTAATAGGGATAGTTGGGGGTATTTATATTCCGATGTCAGAGGTGAAATTCTTAGATTTTCGGAAGATAAACTTATGCGAAAGCATTTACCAAGGATGTTTTCATTAATCAAGAACGAAAGTTAGGGGATCGAAGATGATTAGATACCATCGTAGTCTTAACCATAAACTATGCCGA…
Sagenista	MAST-4	MAST-4C	DQ337352	923	PR2_v5.0.0	-	GTTAAAAAGCTCGTAGTTGGATTTCTGGATGGAGCGACCGGTCGGGCATTAATTTGTCTGCACTGGAGTCGGTTCCGTCCATCCTCTTGGAAAGTGCGTGGGGCATTAAGTTGTCTGGCGTATGATCCAAGTCGTTTACTGTGAAAAAATTAGAGTGTTTAAAGCAGGCCTTCGCCTTGAATACATTAGCATGGAATAATAAGATAGGACTTTGGTCTATTTTGTTGGTTTGCAGACCGAAGTAATGATTAATAGGGATAGTTGGGGGTATTTATATTCCGATGTCAGAGGTGAAATTCTTAGATTTTCGGAAGATAAACTTATGCGAAAGCATTTACCAAGGATGTTTTCATTAATCAAGAACGAAAGTTAGGGGATCGAAGATGATTAGATACCATC…
Sagenista	MAST-4	MAST-4C	JN836301	963	PR2_v5.0.0	-	GGTTTGCAGACCGAAGTAATGATTAATAGGGATAGTTGGGGGTATTTATATTCCGATGTCAGAGGTGAAATTCTTAGATTTTCGGAAGATAAACTTATGCGAAAGCATTTACCAAGGATGTTTTCATTAATCAAGAACGAAAGTTAGGGGATCGAAGATGATTAGATACCATCGTAGTCTTAACCATAAACTATGCCGACTCAGGATTGGTGAACGTTGATTTAATGACTTCATCAGCACTGTATGAGAAATCAAAGTCTTTGGGTTCCGGGGGGAGTATGGTCGCAAGACTGAAACTTAAAGGAATTGACGGAAGGGCACCACCAGGAGTGGAGCCTGCGGCTTAATTTGACTCAACACGGGAAAACTTACCAGGTCCGGACATAGTAAGGATTGACA…
Sagenista	MAST-4	MAST-4C	EF172956	1672	PR2_v5.0.0	-	AAACTGCGAATGGCTCATTATATCAGTTATAGTTTATTTGATAGTATTTTACTACTTGGATAACCGTAGTAATTCTAGAGCTAATACATGCGTTAATTCCCAACTGCTTGCGCGGACGGGATGTATTTATTAGATAGAAACCAATGCGCTTTCGGGCGGTATTGTGGTGAATCATAATAACTTTGCGAATCGTATGCCCTTGAGGTGACGATGAATCATTCAAGTTTCTGCCCTATCAGCTGTCGATGGTAGGGTATTGGCCTACCATGGCATTAACGGGTGACGGAGAATTAGGGTTCGATTCCGGAGAGGGAGCCTGAGAGACGGCCACCACATCCAAGGAAGGCAGCAGGCGCGTAAATTACCCAATCCTGACACAGGGAGGTAGTGACAATAAAT…
Sagenista	MAST-4	MAST-4C	FJ537446	810	PR2_v5.0.0	-	CTCGTAGTTGGATTCTGGATGGAGCGACCGGTCGGGCATTAATTTGTCTGCACTGGAGTCGGTTCCGTCCATCCTCTTGGAAAGTGCGTGGGGCATTAAGTTGTCTGGCGTATGATCCAAGTCGTTTACTGTGAAAAAATTAGAGTGTTTAAAGCAGGCCTTCGCCTTGAATACATTAGCATGGAATAATAAGATAGGACTTTGGTCTATTTTGTTGGTTTGCAGACCGAAGTAATGATTAATAGGGATAGTTGAGGGTATTTATATTCCGATGTCAGAGGTGAAATTCTTAGATTTTCGGAAGATAAACTTATGCGAAAGCATTTACCAAGGATGTTTTCATTAATCAAGAACGAAAGTTAGGGGATCGAAGATGATTAGATACCATCGTAGTCTTAA…
Sagenista	MAST-4	MAST-4C	KC583008	1804	PR2_v5.0.0	-	CCTGGTTGATCCTGCCAGTAGTCATACGCTTGTCTCAAAGATTAAGCCATGCATGTCTAAGTATAAACAATTTATACTGTGAAACTGCGAATGGCTCATTATATCAGTTATAGTTTATTTGATAGTATTTTACTACTTGGATAACCGTAGTAATTCTAGAGCTAATACATGCGTTAATTCCCAACTGCTTGCGCGGACGGGATGTATTTATTAGATAGAAACCAATGCGCTTTCGGGCGGTATTGTGGTGAATCATAATAACTTTGCGGATCGTATGCCCTTGAGGTGACGATGAATCATTCAAGTTTCTGCCCTATCAGCTGTCGATGGTAGGGTATTGGCCTACCATGGCATTAACGGGTGACGGAGAATTAGGGTTCGATTCCGGAGAGGGAGCCT…
Sagenista	MAST-4	MAST-4C	JN836302	963	PR2_v5.0.0	-	GGTTTGCAGACCGAAGTAATGATTAATAGGGATAGTTGGGGGTATTTATATTCCGATGTCAGAGGTGAAATTCTTAGATTTTCGGAAGATAAACTTATGCGAAAGCATTTACCAAGGATGTTTTCATTAATCAAGAACGAAAGTTAGGGGATCGAAGATGATTAGATACCATCGTAGTCTTAACCATAAACTATGCCGACTCAGGATTGGTGAACGTTGATTTAATGACTTCATCAGCACTGTATGAGAAATCAAAGTCTTTGGGTTCCGGGGGGAGTATGGTCGCAAGGCTGAAACTTAAAGGAATTGACGGAAGGGCACCACCAGGAGTGGAGCCTGCGGCTTAATTTGACTCAACACGGGAAAACTTACCAGGTCCGGACATAGTAAGGATTGACA…
Sagenista	MAST-4	MAST-4C	EF172962	1681	PR2_v5.0.0	-	AAACTGCGAATGGCTCATTATATCAGTTATAGTTTATTTGATAGTATTTTACTACTTGGATAACCGTAGTAATTCTAGAGCTAATACATGCGTTAATTCCCAACTGCTTGCGCGGACGGGATGTATTTATTAGATAGAAACCAATGCGCTTTCGGGCGGTATTGTGGTGAATCATAATAACTTTGCGAATCGTATGCCCTTGAGGTGACGATGAATCATTCAAGTTTCTGCCCTATCAGCTGTCGATGGTAGGGTATTGGCCTACCATGGCATTAACGGGTGACGGAGAATTAGGGTTCGATTCCGGAGAGGGAGCCTGAGAGACGGCTACCACATCCAAGGAAGGCAGCAGGCGCGTAAATTACCCAATCCTGACACAGGGAGGTAGTGACAATAAAT…
Sagenista	MAST-4	MAST-4C	KF129824	1767	PR2_v5.0.0	-	TAGTCATACGCTTGTCTCAAAGATTAAGCCATGCATGTCTAAGTATAAACAATTTATACTGTGAAACTGCGAATGGCTCATTATATCAGTTATAGTTTATTTGATAGTATTTTACTACTTGGATAACCGTAGTAATTCTAGAGCTAATACATGCGTTAATTCCCAACTGCTTGCGCGGACGGGATGTATTTATTAGATAGAAACCAATGCGTCTTCGGGCGGTATTGTGGTGAATCATAATAACTTTGCGAATCGTATGCCCTTGAGGTGACGATGAATCATTCAAGTTTCTGCCCTATCAGCTGTCGATGGTAGGGTATTGGCCTACCATGGCATTAACGGGTGACGGAGAATTAGGGTTCGATTCCGGAGAGGGAGCCTGAGAGACGGCTACCACAT…
Sagenista	MAST-4	MAST-4C	KF130037	1767	PR2_v5.0.0	-	TAGTCATACGCTTGTCTCAAAGATTAAGCCATGCATGTCTAAGTATAAACAATTTATACTGTGAAACTGCGAATGGCTCATTATATCAGTTATAGTTTATTTGATAGTATTTTACTACTTGGATAACCGTAGTAATTCTAGAGCTAATACATGCGTTAATTCCCAACTGCTTGCGCGGACGGGATGTATTTATTAGATAGAAACCAATGCGCTTTCGGGCGGTATTGTGGTGAATCATAATAACTTTGCGAATCGTATGCCCTTGAGGTGACGATGAATCATTCAAGTTTCTGCCCTATCAGCTGCCGATGGTAGGGTATTGGCCTACCATGGCATTAACGGGTGACGGAGAATTAGGGTTCGATTCCGGAGAGGGAGCCTGAGAGACGGCTACCACAT…
Sagenista	MAST-4	MAST-4C	KF130607	1768	PR2_v5.0.0	-	TAGTCATACGCTCGTCTCAAAGACTAAGCCATGCATGTCTAAGTATAGACAATTTATACTGTGAAACTGCGAATGGCTCATTATATCAGTTATAGTTTATTTGATAGTATTTTACTACTTGGATAACCGTAGTAATTCTAGAGCTAATACATGCGTTAATTCCCAACTGCTTGCGCGGACGGGATGTATTTATTAGATAGAAACCAATGCGCTTTCGGGCGGTATTGTGGTGAATCATAATAACTTTGCGAATCGTATGCCCTTGAGGTGACGATGAATCATTCAAGTTTCTGCCCTATCAGCTGTCGATGGTAGGGTATTGGCCTACCATGGCATTAACGGGTGACGGAGAATTAGGGTTCGATTCCGGAGAGGGAGCCTGAGAGACGGCTACCACAT…
Sagenista	MAST-4	MAST-4D	JQ782028	1806	PR2_v5.0.0	-	CCTGGTTGATCCTGCCAGTAGTCATACGCTTGTCTCAAAGATTAAGCCATGCATGTCTAAGTATAAACATTTATACTGTGAAACTGCGAATGGCTCATTATATCAGTTATAGTTTATTTGATAGTATCTTACTACTTGGATAACCGTAGTAATTCTAGAGCTAATACATGCGTTAAATACCAACTGCTTGCGCGGACGGTATGTATTTATTAGATAGAAACCAATGCGCTTTCGGGCGGTATTGTGGTGAATCATAATAACTTTGCGAATCGTATGGCCCTTGCGCCGACGATGAATCATTCAAGTTTCTGCCCTATCAGCTGTCGATGGTAGGGTATTGGCCTACCATGGCATTAACGGGTGACGGAGAATTAGGGTTCGATTCCGGAGAGGGAGCCT…
Sagenista	MAST-4	MAST-4D	GU823001	1186	PR2_v5.0.0	-	CGGTAATTCCAGCTCCAATAGCGTATATTAAAGTTGTTGCAGTTAAAAAGCTCGTAGTTGGATTTCTGGTTGGAGCGACCGGTCGGGCATTGATTTGTCTGCACTGGAGTCAGTTCTGGCCATCCTCTTGGAAAGTGCGTCTGTCATTAAATTGTCGGGCGTATGATCCAGGTCGTTTACTGTGAAAAAATTAAAGTGGTTAAAGCAGGACTTCGCCTTGAATGCATTAGCATGGAATAATAAGATAGGACTTTGGTCTATTTTGTTGGTTTGCAGACCGAAATAATGATTAATAAGGATAGTTGGGGGTATTTATATTCCAATGTCAGAGGTGAAATTCTTACATTTTTGGAAGAAAGACTTATGCGAAAGCATTTACCAGGGATGTTTTCATTAATC…
Sagenista	MAST-4	MAST-4D	KC583006	1805	PR2_v5.0.0	-	ACCTGGTTGATCCTGCCAGTAGTCATACGCTTGTCTCAAAGATTAAGCCATGCATGTCTAAGTATAAACATTTATACTGTGAAACTGCGAATGGCTCATTATATCAGTTATAGTTTATTTGATAGTATTTTACTACTTGGATAACCGTAGTAATTCTAGAGCTAATACATGCGTTAAATACCAACTGCTTGCGCGGACGGTATGTATTTATTAGATAGAAACCAATGCGCTTTCGGGCGGTATTGTGGTGAATCATAATAACTTTGCGAATCGTATGGCCTTGCGCCGACGATGAATCATTCAAGTTTCTGCCCTATCAGCTGTCGATGGTAGGGTATTGGCCTACCATGGCATTAACGGGTGACGGAGAATTAGGGTTCGATTCCGGAGAGGGAGCCT…
Sagenista	MAST-4	MAST-4D	FJ431643	813	PR2_v5.0.0	-	TTACCCAATCCTGACACAGGGAGGTAGTGACAATAAATACTAAAGCGGGGCTATTCATAGTCTTGCTCTTGGAATGAGTACAATTTAAATCCCTTAACGATGATCAATTGGAGGGCAAGTCTGGTGCCAGCAGCCGCGGTAATTCCAGCTCCAATAGCGTATATTAAAGTTGTTGCAGTTAAAAAGCTCGTAGTTGGATTTCTGGTTGGAGCGACCGGTCGGGCATTGATTTGTCTGCACTGGAGTCGGTTCTGGCCATCCTCTTGGAAAGTGCGTCTGTCATTAAGTTGTCGGGCGTATGATCCAGGTCTTTTACTGTGAAAAAATTAGAGTGTTTAAAGCAGGCCTTCGCCTTGAATACATTAGCATGGAATAATAAGATAGGACTTTGGTCTATTT…
Sagenista	MAST-4	MAST-4D	EF527083	1346	PR2_v5.0.0	-	CCTGGTTGATCCTGCCAGTAGTCATACGCTTGTCTCAAAGATTAAGCCATGCATGTCTAAGTATAAACATTTATACTGTGAAACTGCGAATGGCTCATTATATCAGTTATAGTTTATTTGATAGTATCTTACTACTTGGATAACCGTAGTAATTCTAGAGCTAATACATGCGTTAAATACCAACTGCTTGCGCGGACGGTATGTATTTATTAGATAGAAACCAATGCGCTTTCGGGCGGTATTGTGGTGAATCATAATAACTTTGCGAATCGTATGGCCTTGCGCCGACGATGAATCATTCAAGTTTCTGCCCTATCAGCTGTCGATGGTAGGGTATTGGCCTACCATGGCATTAACGGGTGACGGAGAATTAGGGTTCGATTCCGGAGAGGGAGCCTG…
Sagenista	MAST-4	MAST-4D	HQ867902	886	PR2_v5.0.0	-	GTGCCAAGCAGCCGCGGTAATTCCAGCTCCAATAGCGTATATTAAAGTTGTTGCAGTTAAAAAGCTCGTAGTTGGATTTCTGGTTGGAGCGACCGGTCGGGCATTGATTTGTCTGCACTGGAGTCGGTTCTGGCCATCCTCTTGGAAAGTGCGTCTGTCATTAAGTTGTCGGGCGTATGATCCAGGTCTTTTACTGTGAAAAAATTAGAGTGTTTAAAGCAGGCCTTCGCCTTGAATACATTAGCATGGAATAATAAGATAGGACTTTGGTCTATTTTGTTGGTTTGCAGACCGAAGTAATGATTAATAGGGATAGTTGGGGGTATTTATATTCCAATGTCAGAGGTGAAATTCTTAGATTTTTGGAAGATAAACTTATGCGAAAGCATTTACCAAGGA…
Sagenista	MAST-4	MAST-4D	HQ869352	883	PR2_v5.0.0	-	GTGCCAGCAGCCGCGGTAATTCCAGCTCCAATAGCGTATATTAAAGTTGTTGCAGTTAAAAAGCTCGTAGTTGGATTTCTGGTTGGAGCGACCGGTCGGGCATTGATTTGTCTGCACTGGAGTCGGTTCTGGCCATCCTCTTGGAAAGTGCGTCTGTCATTAAGTTGTCGGGCGTATGATCCAGGTCTTTTACTGTGAAAAAATTAGAGTGTTTAAAGCAGGCCTTCGCCTTGAATACATTAGCATGGAATAATAAGATAGGACTTTGGTCTATTTTGTTGGTTTGCAGACCGAAGTAATGATTAATAGGGATAGTTGGGGGTATTTATATTCCAATGTCAGAGGTGAAATTCTTAGATTTTTGGAAGATAAACTTATGCGAAAGCATTTACCAAGGAT…
Sagenista	MAST-4	MAST-4D	HQ868281	872	PR2_v5.0.0	-	AGCAGCCGCGGTAATTCCAGCTCCAATAGCGTATATTAAAGTTGTTGCAGTTAAAAAGCTCGTAGTTGGATTTCTGGTTGGAGCGACCGGTCGGGCATTGATTTGTCTGCACTGGAGTCGGTTCTGGCCATCCTCTTGGAAAGTGCGTCTGTCATTAAGTTGTCGGGCGTATGATCCAGGTCTTTTACTGTGAAAAAATTAGAGTGTTTAAAGCAGGCCTTCGCCTTGAATACATTAGCATGGAATAATAAGATAGGACTTTGGTCTATTTTGTTGGTTTGCAGACCGAAGTAATGATTAATAGGGATAGTTGGGGGTATTTATATTCCAATGTCAGAGGTGAAATTCTTAGATTTTTGGAAGATAAACTTATGCGAAAGCATTTACCAAGGATGTTTT…
Sagenista	MAST-4	MAST-4D	HQ867541	876	PR2_v5.0.0	-	GCCGCGGTAATTCCAGCTCCAATAGCGTATATTAAAGTTGTTGCAGTTAAAAAGCTCGTAGTTGGATTTCTGGTTGGAGCGACCGGTCGGGCATTGATTTGTCTGCACTGGAGTCGGTTCTGGCCATCCTCTTGGAAAGTGCGTTTGTCATTAAGTTGTCGGGCGTATGATCCAGGTCTTTTACTGTGAAAAAATTAGAGTGTTTAAAGCAGGCCTTCGCCTTGAATACATTAGCATGGAATAATAAGATAGGACTTTGGTCTATTTTGTTGGTTTGCAGACCGAAGTAATGATTAATAGGGATAGTTGGGGGTATTTATATTCCAATGTCAGAGGTGAAATTCTTAGATTTTTGGAAGATAAACTTATGCGAAAGCATTTACCAAGGATGTTTTCATT…
Sagenista	MAST-4	MAST-4D	HQ865471	886	PR2_v5.0.0	-	GTGCCAAGCAGCCGCGGTAATTCCAGCTCCAATAGCGTATATTAAAGTTGTTGCAGTTAAAAAGCTCGTAGTTGGATTTCTGGTTGGAGCGACCGGTCGGGCATTGATTTGTCTGCACTGGAGTCGGTTCTGGCCATCCTCTTGGAAAGTGCGTCTGTCATTAAGTTGTCGGGCGTATGATCCAGGTCTTTTACTGTGAAAAAATTAGAGTGTTTAAAGCAGGCCTTCGCCTTGAATACATTAGCATGGAATAATAAGATAGGACTTTGGTCTATTTTGTTGGTTTGCAGACCGAAGTAATGATTAATAGGGATAGTTGGGGGTATTTATATTCCAATGTCAGAGGTGAAATTCTTAGATTTTCGGAAGATAAACTTATGCGAAAGCATTTACCAAGGA…
Sagenista	MAST-4	MAST-4D	HQ867997	885	PR2_v5.0.0	-	GTGCCAGCAGCCGCGGTAATTCCAGCTCCAATAGCGTATATTAAAGTTGTTGCAGTTAAAAAGCTCGTAGTTGGATTTCTGGTTGGAGCGACCGGTCGGGCATTGATTTGTCTGCACTGGAGTCGGTTCTGGCCATCCTCTTGGAAAGTGCGTCTGTCATTAAGTTGTCGGGCGTATGATCCAGGTCTTTTACTGTGAAAAAATTAGAGTGTTTAAAGCAGGCCTTCGCCTTGAATACATTAGCATGGAATAATAAGATAGGACTTTGGTCTATTTTGTTGGTTTGCAGACCGAAGTAATGATTAATAGGGATAGTTGGGGGTATTTATATTCCAATGTCAGAGGTGAAATTCTTAGATTTTTGGAAGATAAACTTATGCGAAAGCATTTACCAAGGAT…
Sagenista	MAST-4	MAST-4D	HQ869443	882	PR2_v5.0.0	-	GCCAGGCAGCCGCGGTAATTCCAGCTCCAATAGCGTATATTAAAGTTGTTGCAGTTAAAAAGCTCGTAGTTGGATTTCTGGTTGGAGCGACCGGTCGGGCATTGATTTGTCTGCACTGGAGTCGGTTCTGGCCATCCTCTTGGAAAGTGCGTCTGTCATTAAGTTGTCGGGCGTATGATCCAGGTCTTTTACTGTGAAAAAATTAGAGTGTTTAAAGCAGGCCTTCGCCTTGAATACATTAGCATGGAATAATAAGATAGGACTTTGGTCTATTTTGTTGGTTTGCAGACCGAAGTAATGATTAATAGGGATAGTTGGGGGTATTTATATTCCAATGTCAGAGGTGAAATTCTTAGATTTTTGGAAGATAAACTTATGCGAAAGCATTTACCAAGGATG…
Sagenista	MAST-4	MAST-4D	HQ867951	885	PR2_v5.0.0	-	GTGCCAGCAGCCGCGGTAATTCCAGCTCCAATAGCGTATATTAAAGTTGTTGCAGTTAAAAAGCTCGTAGTTGGATTTCTGGTTGGAGCGACCGGTCGGGCATTGATTTGTCTGCACTGGAGTCGGTTCTGGCCATCCTCTTGGAAAGTGCGTCTGTCATTAAGTTGTCGGGCGTATGATCCAGGTCTTTTACTGTGAAAAAATTAGAGTGCTTAAAGCAGGCCTTCGCCTTGAATACATTAGCATGGAATAATAAGATAGGACTTTGGTCTATTTTGTTGGTTTGCAGACCGAAGTAATGATTAATAGGGATAGTTGGGGGTATTTATATTCCAATGTCAGAGGTGAAATTCTTAGATTTTTGGAAGATAAACTTATGCGAAAGCATTTACCAAGGAT…
Sagenista	MAST-4	MAST-4D	HQ870149	850	PR2_v5.0.0	-	TCCAGCTCCAATAGCGTATATTAAAGTTGTTGCAGTTAAAAAGCTCGTAGTTGGATTTCTGGTTGGAGCGACCGGTCGGGCATTGATTTGTCTGCACTGGAGTCGGTTCTGGCCATCCTCTTGGAAAGTGCGTCTGTCATTAAGTTGTCGGGCGTATGATCCAGGTCTTTTACTGTGAAAAAATTAGAGTGTTTAAAGCAGGCCTTCGCCTTGAATACATTAGCATGGAATAATAAGATAGGACTTTGGTCTATTTTGTTGGTTTGCAGACCGAAGTAATGATTAATAGGGATAGTTGGGGGTATTTATATTCCAATGTCAGAGGTGAAATTCTTAGATTTTTGGAAGATAAACTTATGCGAAAGCATTTACCAAGGATGTTTTCATTAATCAAGAACG…
Sagenista	MAST-4	MAST-4D	JN836304	961	PR2_v5.0.0	-	GGTTTGCAGACCGAAGTAATGATTAATAGGGATAGTTGGGGGTATTTATATTCCAATGTCAGAGGTGAAATTCTTAGATTTTTGGAAGATAAACTTATGCGAAAGCATTTACCAAGGATGTTTTCATTAATCAAGAACGAAAGTTAGGGGATCGAAGATGATTAGATACCATCGTAGTCTTAACCATAAACTATGCCGACTCAGGATTGGTGAACGTTAATTGAATGACTTCATCAGCACTGTATGAGAAATCAAAGTCTTTGGGTTCCGGGGGGAGTATGGTCGCAAGGCTGAAACTTAAAGGAATTGACGGAAGGGCACCACCAGGAGTGGAGCCTGCGGCTTAATTTGACTCAACACGGGAAAACTTACCAGGTCCGGACATAGTAAGGATTGACA…
Sagenista	MAST-4	MAST-4D	HQ868007	886	PR2_v5.0.0	-	GTGCCAAGCAGCCGCGGTAATTCCAGCTCCAATAGCGTATATTAAAGTTGTTGCAGTTAAAAAGCTCGTAGTTGGATTTCTGGTTGGAGCGACCGGTCGGGCATTGATTTGTCTGCACTGGAGTCGGTTCTGACCATCCTCTTGGAAAGTGCGTCTGTCATTAAGTTGTCGGGCGTATGATCCAGGTCTTTTACTGTGAAAAAATTAGAGTGTTTAAAGCAGGCCTTCGCCTTGAATACATTAGCATGGAATAATAAGATAGGACTTTGGTCTATTTTGTTGGTTTGCAGACCGAAGTAATGATTAATAGGGATAGTTGGGGGTATTTATATTCCAATGTCAGAGGTGAAATTCTTAGATTTTTGGAAGATAAACTTATGCGAAAGCATTTACCAAGGA…
Sagenista	MAST-4	MAST-4D	HQ869755	877	PR2_v5.0.0	-	CAGCCGCGGTAATTCCAGCTCCAATAGCGTATATTAAAGTTGTTGCAGTTAAAAAGCTCGTAGTTGGATTTCTGGTTGGAGCGACCGGTCGGGCATTGATTTGTCTGCACTGGAGTCGGTTCTGGCCATCCTCTTGGAAAGTGCGTCTGTCATTAAGTTGTCGGGCGTATGATCCAGGTCTTTTACTGTGAAAAAATTAGAGTGTTTAAAGCAGGCCTTCGCCTTGAATACATTAGCATGGAATAATAAGATAGGACTTTGGTCTATTTTGTTGGTTTGCAGACCGAAGTAATGATTAATAGGGATAGTTGGGGGTATTTATATTCCAATGTCAGAGGTGAAATTCTTAGATTTTTGGAAGATAAACTTATGCGAAAGCATTTACCAAGGATGTTTTCA…
Sagenista	MAST-4	MAST-4D	HQ869431	871	PR2_v5.0.0	-	CAGCCGCGGTAATTCCAGCTCCAATAGCGTATATTAAAGTTGTTGCAGTTAAAAAGCTCGTAGTTGGATTTCTGGTTGGAGCGACCGGTCGGGCATTGATTTGTCTGCACTGGAGTCGGTTCTGGCCATCCTCTTGGAAAGTGCGTCTGTCATTAAGTTGTCGGGCGTATGATCCAGGTCTTTTACTGTGAAAAAATTAGAGTGTTTAAAGCAGGCCTTCGCCTTGAATACATTAGCATGGAATAATAAGATAGGACTTTGGTCTATTTTGTTGGTTTGCAGACCGAAGTAATGATTAATAGGGATAGTTGGGGGTATTTATATTCCAATGTCAGAGGTGAAATTCTTAGATTTTTGGAAGATAAACTTATGCGAAAGCATTTACCAAGGATGTTTTCA…
Sagenista	MAST-4	MAST-4D	GU823553	1076	PR2_v5.0.0	-	CGGTAATTCCAGCTCCAATAGCGTATATTAAAGTTGTTGCAGTTAAAAAGCTCGTAGTTGGATTTCTGGTTGGAGCGACCGGTCGGGCATTGATTTGTCTGCACTGGAGTCGGTTCTGGCCATCCTCTTGGAAAGTGCGTCTGTCATTAAGTTGTCGGGCGTATGATCCAGGTCGTTTACTGTGAAAAAATTAGAGTGTTTAAAGCAGGCCTTCGCCTTGAATACATTAGCATGGAATAATAAGATAGGACTTTGGACTATTTTGTTGGTTTGCAGACCGAAGTAATGATTAATAGGGATAGTTGGGGGTATTTATATTCCAATGTCAGAGGTGAAATTTCTTATATTTTTGGAAGATAAACTTATGCGAAAGCATTTATCAAGGATGTTTTTCATTAA…
Sagenista	MAST-4	MAST-4D	HQ867963	885	PR2_v5.0.0	-	GTGCCAGCAGCCGCGGTAATTCCAGCTCCAATAGCGTATATTAAAGTTGTTGCAGTTAAAAAGCTCGTAGTTGGATTTCTGGTTGGAGCGACCGGTCGGGCATTGATTTGTCTGCACTGGAGTCGGTTCTGGCCATCCTCTTGGAAAGTGCGTCTGTCATTAAGTTGTCGGGCGTATGATCCAGGTCTTTTACTGTGAAAAAATTAGAGTGATTAAAGCAGGCCTTCGCCTTGAATACATTAGCATGGAATAATAAGATAGGACTTTGGTCTATTTTGTTGGTTTGCAGACCGAAGTAATGATTAATAGGGATAGTTGGGGGTATTTATATTCCAATGTCAGAGGTGAAATTCTTAGATTTTTGGAAGATAAACTTATGCGAAAGCATTTACCAAGGAT…
Sagenista	MAST-4	MAST-4D	HQ865642	886	PR2_v5.0.0	-	GTGCCAAGCAGCCGCGGTAATTCCAGCTCCAATAGCGTATATTAAAGTTGTTGCAGTTAAAAAGCTCGTAGTTGGATTTCTGGTTGGAGCGACCGGTCGGGCATTGATTTGTCTGCACTGGAGTCGGTTCTGACCATCCTCTTGGAAAGTGCGTCTGTCATTAAGTTGTCGGGCGTATGATCCAGGTCTTTTACTGTGAAAAAATTAGAGTGTTTAAAGCAGGCCTTCGCCTTGAATACATTAGCATGGAATAATAAGATAGGACTTTGGTCTATTTTGTTGGTTTGCAGACCGAAGTAATGATTAATAGGGATAGTTGGGGGTATTTATATTCCAATGTCAGAGGTGAAATTCTTAGATTTTTGGAAGATAAACTTATGCGAAAGCATTTACCAAGGA…
Sagenista	MAST-4	MAST-4D	GU822995	1378	PR2_v5.0.0	-	CGGAGAGGGCGCCTGAGAGACGGCTACCACATCCAAGGAAGGCAGCAGGCGCGTAAATTACCCAATCCTGACACAGGGAGGTAGTGACAATAAATACTAAAGCGGGGCTATTCATAGTCTTGCTCTTGGAATGAGTACAATTTAAATCCCTTAACGATGATCAATTGGAGGGCAAGTCTGGTGCCAGCAGCCGCGGTAATTCCAGCTCCAATAGCGTATGTTAAAGTTGTTGCAGTTAAAAAGCTCGTAGTTGGATTTCTGGTTGGAGCGACCGGTCGGGCATTGATTTGTCTGCACTGGAGTCGGTTCTGGCCATCCTCTTGGAAAGTGCGCCTGTCATTAAGTTGTCGGGCGTATGATCCAGGTCGTTTACTGTGAAAAAATTAGAGCGTTTAAAGC…
Sagenista	MAST-4	MAST-4D	HQ869608	884	PR2_v5.0.0	-	GCCAGCAGCCGCGGTAATTCCAGCTCCAATAGCGTATATTAAAGTTGTTGCAGTTAAAAAGCTCGTAGTTGGATTTCTGGTTGGAGCGACCGGTCGGGCATTGATTTGTCTGCACTGGAGTCGGTTCTGGCCATCCTCTTGGAAAGTGCGTCTGTCATTAAGTTGTCGGGCGTATGATCCAGGTCTTTTACTGTGAAAAAATTAGAGTGTTTAAAGCAGGCCTTCGCCTTGAATACATTAGCATGGAATAATAAGATAGGACTTTGGTCTATTTTGTTGGTTTGCAGACCGAAGTAATGATTAATAGGGATAGTTGGGGGTATTTATATTCCAATGTCAGAGGTGAAATTCTTAGATTTTTGGAAGATAAACTTATGCGAAAGCATTTACCAAGGATGT…
Sagenista	MAST-4	MAST-4D	HQ867858	885	PR2_v5.0.0	-	GTGCCAGCAGCCGCGGTAATTCCAGCTCCAATAGCGTATATTAAAGTTGTTGCAGTTAAAAAGCTCGTAGTTGGATTTCTGGTTGGAGCGACCGGTCGGGCATTGATTTGTCTGCACTGGAGTCGGTTCTGGCCATCCTCTTGGAAAGTGCGTCTGTCATTAAGTTGTCGGGCGTATGATCCAGGTCTTTTACTGTGAAAAAATTAGAGTGTTTAAAGCAGGCCTTCGCCTTGAATACATTAGCATGGAATAATAAGATAGGACTTTGGTCTATTTTGTTGGTTTGCAGACCGAAGTAATGATTAATAGGGATAGTTGGGGGTATTTATATTCCAATGTCAGAGGTGAAATTCTTAGATTTTTGGAAGATAAACTTATGCGAAAGCATTTACCAAGGAT…
Sagenista	MAST-4	MAST-4D	HQ868897	872	PR2_v5.0.0	-	CCGCGGTAATTCCAGCTCCAATAGCGTATATTAAAGTTGTTGCAGTTAAAAAGCTCGTAGTTGGATTTCTGGTTGGAGCGACCGGTCGGGCATTGATTTGTCTGCACTGGAGTCGGTTCTGGCCATCCTCTTGGAAAGTGCGTCTGTCATTAAGTTGTCGGGCGTATGATCCAGGTCTTTTACTGTGAAAAAATTAGAGTGTTTAAAGCAGGCCTTCGCCTTGAATACATTAGCATGGAATAATAAGATAGGACTTTGGTCTATTTTGTTGGTTTGCAGACCGAAGTAATGATTAATAGGGATAGTTGGGGGTATTTATATTCCAATGTCAGAGGTGAAATTCTTAGATTTTTGGAAGATAAACTTATGCGAAAGCATTTACCAAGGATGTTTTCATTA…
Sagenista	MAST-4	MAST-4D	GU823383	1072	PR2_v5.0.0	-	CGGTAATTCCAGCTCCAATAGCGTATATTAAAGTTGTTGCAGTTAAAAAGCTCGTAGTTGGATTTCTGGTTGGAGCGACCGGTCGGGCATTGATTTGCCTGCACTGGAGTCGGTTCTGGCCATCCTCTTGGAAAGTGCGTCTGTCATTAAGTTGTCGGGCGTATGATCCAGGTCGTTTACTGTGAAAAAATTAGAGTGTTTAAAGCAGGCCTTCGCCTTGAATACATTAGCATGGAATAATAAGATAGGACTTTGGTCTATTTTGTTGGTTTGCAGACCGAAGTAATGATTAATAGGGATAGTTGGGGGTATTTATATTCCAATGTCAGAGGTGAAATTCTTAGATTTTTGGAAGATAAACTTATGCGAAAGCATTTACCAAGGATGTTTTCATTAATC…
Sagenista	MAST-4	MAST-4D	HQ866393	885	PR2_v5.0.0	-	GTGCCAGCAGCCGCGGTAATTCCAGCTCCAATAGCGTATATTAAAGTTGTTGCAGTTAAAAAGCTCGTAGTTGGATTTCTGGTTGGAGCGACCGGTCGGGCATTGATTTGTCTGCACTGGAGTCGGTTCTGGCCATCCTCTTGGAAAGTGCGTCTGTCATTAAGTTGTCGGGCGTATGATCCAGGTCTTTTACTGTGAAAAAATTAGAGTGTTTAAAGCAGGCCTTCGCCTTGAATACATTAGCATGGAATAATAAGATAGGACTTTGGTCTATTTTGTTGGTTTGCAGACCGAAGTAATGATTAATAGGGATAGTTGGGGGTATTTATATTCCAATGTCAGAGGTGAAATTCTTAGATTTTTGGAAGATAAACTTATGCGAAAGCATTTACCAAGGAT…
Sagenista	MAST-4	MAST-4D	HQ867863	886	PR2_v5.0.0	-	GTGCCAAGCAGCCGCGGTAATTCCAGCTCCAATAGCGTATATTAAAGTTGTTGCAGTTAAAAAGCTCGTAGTTGGATTTCTGGTTGGAGCGACCGGTCGGGCATTGATTTGTCTGCACTGGAGTCGGTTCTGGCCATCCTCTTGGAAAGTGCGTCTGTCATTAAGTTGTCGGGCGTATGATCCAGGTCTTTTACTGTGAAAAAATTAGAGTGTTTAAAGCAGGCCTTCGCCTTGAATACATTAGCATGGAATAATAAGATAGGACTTTGGTCTATTTTGTTGGTTTGCAGACCGAAGTAATGATTAATAGGGATAGTTGGGGGTATTTATATTCCAATGTCAGAGGTGAAATTCTTAGATTTTTGGAAGATAAACTTATGCGAAAGCATTTACCAAGGA…
Sagenista	MAST-4	MAST-4D	HQ869275	870	PR2_v5.0.0	-	CCGCGGTAATTCCAGCTCCAATAGCGTATATTAAAGTTGTTGCAGTTAAAAAGCTCGTAGTTGGATTTCTGGTTGGAGCGACCGGTCGGGCATTGATTTGTCTGCACTGGAGTCGGTTCTGGCCATCCTCTTGGAAAGTGCGTCTGTCATTAAGTTGTCGGGCGTATGATCCAGGTCTTTTACTGTGAAAAAATTAGAGTGTTTAAAGCAGGCCTTCGCCTTGAATACATTAGCATGGAATAATAAGATAGGACTTTGGTCTATTTTGTTGGTTTGCAGACCGAAGTAATGATTAATAGGGATAGTTGGGGGTATTTATATTCCAATGTCAGAGGTGAAATTCTTAGATTTTTGGAAGATAAACTTATGCGAAAGCATTTACCAAGGATGTTTTCATTA…
Sagenista	MAST-4	MAST-4D	HQ869311	874	PR2_v5.0.0	-	CAGCCGCGGTAATTCCAGCTCCAATAGCGTATATTAAAGTTGTTGCAGTTAAAAAGCTCGTAGTTGGATTTCTGGTTGGAGCGACCGGTCGGGCATTGATTTGTCTGCACTGGAGTCGGTTCTGGCCATCCTCTTGGAAAGTGCGTCTGTCATTAAGTTGTCGGGCGTATGATCCAGGTCTTTTACTGTGAAAAAATTAGAGTGTTTAAAGCAGGCCTTCGCCTTGAATACATTAGCATGGAATAATAAGATAGGACTTTGGTCTATTTTGTTGGTTTGCAGACCGAAGTAATGATTAATAGGGATAGTTGGGGGTATTTATATTCCAATGTCAGAGGTGAAATTCTTAGATTTTTGGAAGATAAACTTATGCGAAAGCATTTACCAAGGATGTTTTCA…
Sagenista	MAST-4	MAST-4D	JF488765	838	PR2_v5.0.0	-	GCATGTCTGAGTATAAACATTTATACTGTGAAACTGCGAATGGCTCATTATATCAGTTATAGTTTATTTGATAGTATCTTACTACTTGGATAACCGTAGTAATTCTAGAGCTAATACATGCGTTAAATACCAACTGCTTGCGCGGACGGTATGTATTTATTAGATAGAAACCAATGCGCTTTCGGGCGGTATTGTGGTGAATCATAATAACTTTGCGAATCGTATGGCCTTGCGCCGACGATGAATCATTCAAGTTTCTGCCCTATCAGCTGTCGATGGTAGGGTATTGGCCTACCATGGCATTAACGGGTGACGGAGAATTAGGGTTCGATTCCGGAGAGGGAGCCTGAGAGACGGCTACCACATCCAAGGAAGGCAGCAGGCGCGTAAATTACCCAA…
Sagenista	MAST-4	MAST-4D	HQ867801	878	PR2_v5.0.0	-	CAGCCGCGGTAATTCCAGCTCCAATAGCGTATATTAAAGTTGTTGCAGTTAAAAAGCTCGTAGTTGGATTTCTGGTTGGAGCGACCGGTCGGGCATTGATTTGTCTGCACTGGAGTCGGTTCTGGCCATCCTCTTGGAAAGTGCGTCTGTCATTAAGTTGTCGGGCGTATGATCCAGGTCTTTTACTGTGAAAAAATTAGAGTGTTTAAAGCAGGCCTTCGCCTTGAATACATTAGCATGGAATAATAAGATAGGACTTTGGTCTATTTTGTTGGTTTGCAGGCCGAAGTAATGATTAATAGGGATAGTTGGGGGTATTTATATTCCAATGTCAGAGGTGAAATTCTTAGATTTTTGGAAGATAAACTTATGCGAAAGCATTTACCAAGGATGTTTTCA…
Sagenista	MAST-4	MAST-4D	KC582984	1804	PR2_v5.0.0	-	CCTGGTTGATCCTGCCAGTAGTCATACGCTTGTCTCAAAGATTAAGCCATGCATGTCTAAGTATAAACATTTATACTGTGAAACTGCGAATGGCTCATTATATCAGTTATAGTTTATTTGATAGTATTTTACTACTTGGATAACCGTAGTAATTCTAGAGCTAATACATGCGTTAAATACCAACTGCTTGCGCGGACGGTATGTATTTATTAGATAGAAACCAATGCGCTTTCGGGCGGTATTGTGGTGAATCATAATAACTTTGCGAATCGTATGACCTTGCGCCGACGATGAATCATTCAAGTTTCTGCCCTATCAGCTGTCGATGGTAGGGTATTGGCCTACCATGGCATTAACGGGTGACGGAGAATTAGGGTTCGATTCCGGAGAGGGAGCCTG…
Sagenista	MAST-4	MAST-4D	HQ865431	879	PR2_v5.0.0	-	GCAGCCGCGGTAATTCCAGCTCCAATAGCGTATATTAAAGTTGTTGCAGTTAAAAAGCTCGTAGTTGGATTTCTGGTTGGAGCGACCGGTCGGGCATTGATTTGTCTGCACTGGAGTCGGTTCTGGCCATCCTCTTGGAAAGTGCGTCTGTCATTAAGTTGTCGGGCGTATGATCCAGGTCTTTTACTGTGAAAAAATTAGAGTGTTTAAAGCAGGCCTTCGCCTTGAATACATTAGCATGGAATAATAAGATAGGACTTTGGTCCATTTTGTTGGTTTGCAGACCGAAGTAATGATTAATAGGGATAGTTGGGGGTATTTATATTCCAATGTCAGAGGTGAAATTCTTAGATTTTTGGAAGATAAACTTATGCGAAAGCATTTACCAAGGATGTTTTC…
Sagenista	MAST-4	MAST-4D	HQ868052	885	PR2_v5.0.0	-	GTGCCAGCAGCCGCGGTAATTCCAGCTCCAATAGCGTATATTAAAGTTGTTGCAGTTAAAAAGCTCGTAGTTGGATTTCTGGTTGGAGCGACCGGTCGGGCATTGATTTGTCTGCACTGGAGTCGGTTCTGGCCATCCTCTTGGAAAGTGCGTCTGTCATTAAGTTGTCGGGCGTATGATCCAGGTCTTTTACTGTGAAAAAATTAGAGTGTTTAAAGCAGGCCTTCGCCTTGAATACATTAGCATGGAATAATAAGATAGGACTTTGGTCTATTTTGTTGGTTTGCAGACCGAAGTAATGATTAATAGGGATAGTTGGGGGTATTTATATTCCAATGTCAGAGGTGAAATTCTTAGATTTTTGGAAGATAAACTTATGCGAAAGCATTTACCAAGGAT…
Sagenista	MAST-4	MAST-4D	HQ868016	885	PR2_v5.0.0	-	GTGCCAGCAGCCGCGGTAATTCCAGCTCCAATAGCGTATATTAAAGTTGTTGCAGTTAAAAAGCTCGTAGTTGGATTTCTGGTTGGAGCGACCGGTCGGGCATCGATTTGTCTGCACTGGAGTCGGTTCTGGCCATCCTCTTGGAAAGTGCGTCTGTCATTAAGTTGTCGGGCGTATGATCCAGGTCTTTTACTGTGAAAAAATTAGAGTGTTTAAAGCAGGCCTTCGCCTTGAATACATTAGCATGGAATAATAAGATAGGACTTTGGTCTATTTTGTTGGTTTGCAGACCGAAGTAATGATTAATAGGGATAGTTGGGGATATTTATATTCCAATGTCAGAGGTGAAATTCTTAGATTTTTGGAAGATAAACTTATGCGAAAGCATTTACCAAGGAT…
Sagenista	MAST-4	MAST-4D	HQ868073	885	PR2_v5.0.0	-	GTGCCAGCAGCCGCGGTAATTCCAGCTCCAATAGCGTATATTAAAGTTGTTGCAGTTAAAAAGCTCGTAGTTGGATTTCTGGTTGGAGCGACCGGTCGGGCATTGATTTGTCTGCACTGGAGTCGGTTCTGGCCATCCTCTTGGAAAGTGCGTCTGTCATTAAGTTGTCGGGCGTATGATCCAGGTCTTTTACTGTGAAAAAATTAGAGTGTTTAAAGCAGGCCTTCGCCTTGAATACATTAGCATGGAATAATAAGATAGGACTTTGGTCTATTTTGTTGGTTTGCAGACCGAAGTAATGATTAATAGGGATAGTTGGGGGTATTTATATTCCAATGTCAGAGGTGAAATTCTTAGATTTTTGGAAGATAAACTTATGCGAAAGCATTTACCAAGGAT…
Sagenista	MAST-4	MAST-4D	HQ869447	885	PR2_v5.0.0	-	TGCCAGGCAGCCGCGGTAATTCCAGCTCCAATAGCGTATATTAAAGTTGTTGCAGTTAAAAAGCTCGTAGTTGGATTTCTGGTTGGAGCGACCGGTCGGGCATTGATTTGTCTGCACTGGAGTCGGTTCTGGCCATCCTCTTGGAAAGTGCGTCTGTCATTAAGTTGTCGGGCGTATGATCCAGGTCTTTTACTGTGAAAAAATTAGAGTGTTTAAAGCAGGCCTTCGCCTTGAATACATTAGCATGGAATAATAAGATAGGACTTTGGTCTATTTTGTTGGTTTGCAGACCGAAGTAATGATTAATAGGGATAGTTGGGGGTATTTATATTCCAATGTCAGAGGTGAAATTCTTAGATTTTTGGAAGATAAACTTATGCGAAAGCATTTACCAAGGAT…
Sagenista	MAST-4	MAST-4D	HQ869449	878	PR2_v5.0.0	-	AGCAGCCGCGGTAATTCCAGCTCCAATAGCGTATATTAAAGTTGTTGCAGTTAAAAAGCTCGTAGTTGGATTTCTGGTTGGAGCGACCGGTCGGGCATTGATTTGTCTGCACTGGAGTCGGTTCTGGCCATCCTCTTGGAAAGTGCGTCTGTCATTAAGTTGTCGGGCGTATGATCCAGGTCTTTTACTGTGAAAAAATTAGAGTGTTTAAAGCAGGCCTTCGCCTTGAATACATTAGCATGGAATAATGAGATAGGACTTTGGTCTATTTTGTTGGTTTGCAGACCGAAGTAATGATTAATAGGGATAGTTGGGGGTATTTATATTCCAATGTCAGAGGTGAAATTCTTAGATTTTTGGAAGATAAACTTATGCGAAAGCATTTACCAAGGATGTTTT…
Sagenista	MAST-4	MAST-4D	HQ867862	885	PR2_v5.0.0	-	GTGCCAGCAGCCGCGGTAATTCCAGCTCCAATAGCGTATATTAAAGTTGTTGCAGTTAAAAAGCTCGTAGTTGGATTTCTGGTTGGAGCGACCGGTCGGGCATTGATTTGTCTGCACTGGAGTCGGTTCTGGCCATCCTCTTGGAAAGTGCGTCTGTCATTAAGTTGTCGGGCGTATGATCCAGGTCTTTTACTGTGAAAAAATTAGAGTGTTTAAAGCAGGCCTTCGCCTTGAATACATTAGCATGGAATAATAAGATAGGACTTTGGTCTATTTTGTTGGTTTGCAGACCGAAGTAATGATTAATAGGGATAGTTGGGGGTATTTATATTCCAATGTCAGAGGTGAAATTCTTAGATTTTTGGAAGATAAACTTATGCGAAAGCATTTACCAAGGAT…
Sagenista	MAST-4	MAST-4D	HQ868069	887	PR2_v5.0.0	-	GTGCCAAGCAGCCGCGGTAATTCCAGCTCCAATAGCGTATATTAAAGTTGTTGCAGTTAAAAAGCTCGTAGTTGGATTTCTGGTTGGAGCGACCGGTCGGGCATGATTCGTCTGCACTGGAGTCGGTTCTGGCCATCCTCTTGGAAAGTGCGTCTTGTCATTAAGTTGTCGGGCGTATGATCCCAGGTCTTTTACTGTGAAAAAATTAGAGTGTTTAAAGCAGGCCTTCGCCTTGAATACATTAGCATGGAATAATAAGATAGGACTTTGGTCTATTTTGTTGGTTTGCAGACCGAAGTAATGATTAATAGGGATAGTTGGGGGTATTTATATTCCAATGTCAGAGGTGAAATTCTTAGATTTTTGGAAGATAAACTTATGCGAAAGCATTTACCAAGG…
Sagenista	MAST-4	MAST-4D	HQ868224	881	PR2_v5.0.0	-	CAGCAGCCGCGGTAATTCCAGCTCCAATAGCGTATATTAAAGTTGTTGCAGTTAAAAAGCTCGTAGTTGGATTTCTGGTTGGAGCGACCGGTCGGGCATTGATTTGTCTGCACTGGAGTCGGTTCTGGCCATCCTCTTGGAAAGTGCGTCTGTCATTAAGTTGTCGGGCGTATGATCCAGGTCTTTTACTGTGAAAAAATTAGAGTGTTTAAAGCAGGCCTTCGCCTTGAATACATTAGCATGGAATAATAAGATAGGACTTTGGTCTATTTTGTTGGTTTGCAGACCGAAGTAATGATTAATAGGGATAGTTGGGGGTATTTATATTCCAATGTCAGAGGTGAAATTCTTAGATTTTTGGAAGATAAACTTATGCGAAAGCATTTACCAAGGATGTTT…
Sagenista	MAST-4	MAST-4D	AY381190	1784	PR2_v5.0.0	-	CCTGCCAGTAGTCATACGCTTGTCTCAAAGATTAAGCCATGCATGTCTAAGTATAAACATTTATACTGTGAAACTGCGAATGGCTCATTATATCAGTTATAGTTTATTTGATAGTATTTTACTACTTGGATAACCGTAGTAATTCTAGAGCTAATACATGCGTTAAATACCAACTGCTTGCGCGGACGGTATGTATTTATTAGATAGAAACCAATGCGCTTTCGGGCGGTATTGTGGTGAATCATAATAACTTTGCGAATCGTATGGCCTTGCGCCGACGATGAATCATTCAAGTTTCTGCCCTATCAGCTGTCGATGGTAGGGTATTGGCCTACCATGGCATTAACGGGTGACGGAGAATTAGGGTTCGATTCCGGAGAGGGAGCCTGAGAGACGGCT…
Sagenista	MAST-4	MAST-4D	HQ866237	886	PR2_v5.0.0	-	GTGCCAGCAGCCGCGGTAATTCCAGCTCCAATAGCGTATATTAAAGTTGTTGCAGTTAAAAAGCTCGTAGTTGGATTTCTGGTTGGAGCGACCGGTCGGGCATTGATTTGTCTGCACTGGAGTCGGTTCCGGCCATCCTCTTGGAAAGTGCGTCTGTCATTAAGTTGTCGGGCGTATGATCCAGGTCTTTTACTGTGAAAAAATTAGAGTGTTTAAAGCAGGCCTTCGCCTTGAATACATTAGCATGGAATAATAAGATAGGACTTTGGTCTATTTTGTTGGTTTGCAGACCGAAGTAATGATTAATAGGGATAGTTGGGGGTATTTATATTCCAATGTCAGAGGTGAAATTCTTAGATTTTTGGAAGATAAACTTATGCGAAAGCATTTACCAAGGAT…
Sagenista	MAST-4	MAST-4D	HQ868080	886	PR2_v5.0.0	-	GTGCCAAGCAGCCGCGGTAATTCCAGCTCCAATAGCGTATATTAAAGTTGTTGCAGTTAAAAAGCTCGTAGTTGGATTTCTGGTTGGAGCGACCGGTCGGGCATTGATTTGTCTGCACTGGAGTCGGTTCTGGCCATCCTCTTGGAAAGTGCGTCTGTCATTAAGTTGTCGGGCGTATGATCCAGGTCTTTTACTGTGAAAAAATTAGAGTGTTTAAAGCAGGCCTTCGCCTTGAATACATTAGCATGGAATAATAAGATAGGACTTTGGTCTATTTTGTTGGTTTGCAGACCGAAGTAATGATTAATAGGGATAGTTGGGGGTATTTATATTCCAATGTCAGAGGTGAAATTCTTAGATTTTTGGAAGATAAACTTATGCGAAAGCATTTACCAAGGA…
Sagenista	MAST-4	MAST-4D	HQ866369	885	PR2_v5.0.0	-	GTGCCAGCAGCCGCGGTAATTCCAGCTCCAATAGCGTATATTAAAGTTGTTGCAGTTAAAAAGCTCGTAGTTGGATTTCTGGTTGGAGCGACCGGTCGGGCATTGATTTGTCTGCACTGGAGTCGGTTCTGGCCATCCTCTTGGAAAGTGCGTCTGTCATTAAGTTGTCGGGCGTATGATCCAGGTCTTTTACTGTGAAAAAATTAGAGTGTTTAAAGCAGGCCTTCGCCTTGAATACATTAGCATGGAATAATAAGATAGGACTTTGGTCTATTTTGTTGGTTTGCAGACCGAAGTAATGATTAATAGGGATAGTTGGGGGTATTTATATTCCAATGTCAGAGGTGAAATTCTTAGATTTTTGGAGGATAAACTTATGCGAAAGCATTTACCAAGGAT…
Sagenista	MAST-4	MAST-4D	EU561666	836	PR2_v5.0.0	-	AAAGCTCGTAGTTGGATTTCTGGTTGGAGCGACCGGTCGGGCATTGATTTGTCTGCACTGGAGTCGGTTCTGGCCATCCTCTTGGAAAGTGCGTCTGTCATTAAGTTGTCGGGCGTATGATCCAGGTCGTTTACTGTGAAAAAATTAGAGTGTTTAAAGCAGGCCTTCGCCTTGAATACATTAGCATGGAATAATAAGATAGGACTTTGGTCTATTTTGTTGGTTTGCAGACCGAAGTAATGATTAATAGGGATAGTTGGGGGTATTTATATTCCAATGTCAGAGGTGAAATTCTTAGATTTTTGGAAGATAAACTTATGCGAAAGCATTTACCAAGGATGTTTTCATTAATCAAGAACGAAAGTTAGGGGATCGAAGATGATTAGATACCATCGTAGT…
Sagenista	MAST-4	MAST-4D	JQ782371	831	PR2_v5.0.0	-	GCTCGTAGTTGGATTTCTGGTTGGAGCGACCGGTCGGGCATTGATTTGTCTGCACTGGAGTCGGTTCTGGCCATCCTCTTGGAAAGTGCGTCTGTCATTAAGTTGTCGGGCGTATGATCCAGGTCTTTTACTGTGAAAAAATTAGAGTGTTTAAAGCAGGCCTTCGCCTTGAATACATTAGCATGGAATAATAAGATAGGACTTTGGTCTATTTTGTTGGTTTGCAGACCGAAGTAATGATTAATAGGGATAGTTGGGGGTATTTATATTCCAATGTCAGAGGTGAAATTCTTAGATTTTTGGAAGATAAACTTATGCGAAAGCATTTACCAAGGATGTTTTCATTAATCAAGAACGAAAGTTAGGGGATCGAAGATGATTAGATACCATCGTAGTCTT…
Sagenista	MAST-4	MAST-4D	HQ867640	875	PR2_v5.0.0	-	AGCCGCGGTAATTCCAGCTCCAATAGCGTATATTAAAGTTGTTGCAGTTAAAAAGCTCGTAGTTGGATTTCTGGTTGGAGCGACCGGTCGGGCATTGATTTGTCTGCACTGGAGTCGGTTCTGGCCATCCTCTTGGAAAGTGCGTCTGTCATTAAGTTGTCGGGCGTATGATCCAGGTCTTTTACTGTGAAAAAATTAGAGTGTTTAAAGCAGGCCTTCGCCTTGAATACATTAGCATGGAATAATAAGATAGGACTTTGGTCTATTTTGTTGGTTTGCAGACCGAAGTAATGATTAATAGGGATAGTTGGGGGTATTTATATTCCAATGTCAGAGGTGAAATTCTTAGATTTTTGGAAGATAAACTTATGCGAAAGCATTTACCAAGGATGTTTTCAT…
Sagenista	MAST-4	MAST-4D	GU823592	1072	PR2_v5.0.0	-	CGGTAATTCCAGCTCCAATAGCGTATATTAAAGTTGTTGCAGTTAAAAAGCTCGTAGTTGGATTTCTGGTTGGAGCGACCGGTCGGGCATTGATTTGTCTGCACTGGAGTCGGTTCTGGCCATCCTCTTGGAAAGTGCGTCTGTCATTAAGTTGTCGGGCGTATGATCCAGGTCGTTTACTGTGAAAAAATTAGAGTGTTTAAAGCAGGCCTTCGCCTTGAATACATTAGCATGGAATAATAAGATAGGACTTTGGTCTATTTTGTTGGTTTGCAGACCGAAGTAATGATTAATAGGGATAGTTGGGGGTATTTATATTCCAATGTCAGAGGTGAAATTCTTAGATTTTTGGAAGATAAACTTATGCGAAAGCATTTACCAAGGATGTTTTCGTTAATC…
Sagenista	MAST-4	MAST-4D	HQ868033	885	PR2_v5.0.0	-	GTGCCAGCAGCCGCGGTAATTCCAGCTCCAATAGCGTATATTAAAGTTGTTGCAGTTAAAAAGCTCGTAGTTGGATTTCTGGTTGGAGCGACCGGTCGGGCATTGATTTGTCTGCACTGGAGTCGGTTCTGGCCATCCTCTTGGAAAGTGCGTCTGTCATTAAGTTGTCGGGCGTATGATCCAGGTCTTTTACTGTGAAAAAATTAGAGTGTTTAAAGCAGGCCTTCGCCTTGAATACATTAGCATGGAATAATAAGATAGGACTTTGGTCTATTTTGTTGGTTTGCAGACCGAAGTAATGATTAATAGGGATAGTTGGGGGTATTTATATTCCAATGTCAGAGGTGAAATTCTTAGATTTTTGGAAGATAAACTTATGCGAAAGCATTTACCAAGGAT…
Sagenista	MAST-4	MAST-4D	HQ867604	872	PR2_v5.0.0	-	GCCGCGGTAATTCCAGCTCCAATAGCGTATATTAAAGTTGTTGCAGTTAAAAAGCTCGTAGTTGGATTTCTGGTTGGAGCGACCGGTCGGGCATTGATTTGTCTGCACTGGAGTCGGTTCTGGCCATCCTCTTGGAAAGTGCGTCTGTCATTAAGTTGTCGGGCGTATGATCCAGGTCTTTTACTGTGAAAAAATTAGAGTGTTTAAAGCAGGCCTTCGCCTTGAATACATTAGCATGGAATAATAAGATAGGACTTCGGTCTATTTTGTTGGTTTGCAGACCGAAGTAATGATTAATAGGGATAGTTGGGGGTATTTATATTCCAATGTCAGAGGTGAAATTCTTAGATTTTTGGAAGATAAACTTATGCGAAAGCATTTACCAAGGATGTTTTCATT…
Sagenista	MAST-4	MAST-4D	HQ867873	885	PR2_v5.0.0	-	GTGCCAGCAGCCGCGGTAATTCCAGCTCCAATAGCGTATATTAAAGTTGTTGCAGTTAAAAAGCTCGTAGTTGGATTTCTGGTTGGAGCGACCGGTCGGGCATTGATTTGTCTGCACTGGAGTCGGTTCTGGCCATCCTCTTGGAAAGTGCGTCTGTCATTAAGTTGTCGGGCGTATGATCCAGGTCTTTTACTGTGAAAAAATTAGAGTGTTTAAAGCAGGCCTTCGCCTTGAATACATTAGCATGGAATAATAAGATAGGACTTTGGTCTATTTTGTTGGTTTGCAGACCGAAGTAATGATTAATAGGGATAGTTGGGGGTATTTATATTCCAATGTCAGAGGTGAAATTCTTAGATTTTTGGAAGATAAACTTATGCGAAAGCATTTACCAAGGAT…
Sagenista	MAST-4	MAST-4D	HQ867802	885	PR2_v5.0.0	-	GTGCCAGCAGCCGCGGTAATTCCAGCTCCAATAGCGTATATTAAAGTTGTTGCAGTTAAAAAGCTCGTAGTTGGATTTCTGGTTGGAGCGACCGGTCGGGCATTGATTTGTCTGCACTGGAGTCGGTTCTGGCCATCCTCTTGGAAAGTGCGTCTGTCATTAAGTTGTCGGGCGTATGATCCAGGTCTTTTACTGTGAAAAAATTAGAGTGTTTAAAGCAGGCCTTCGCCTTGAATACATTAGCATGGAATAATAAGATAGGACTTTGGTCTATTTTGTTGGTTTGCAGACCGAAGTAATGATTAATAGGGATAGTTGGGGGTATTTATATTCCAATGTCAGAGGTGAAATTCTTAGATTTTTGGAAGATAAACTTATGCGAAAGCATTTACCAAGGAT…
Sagenista	MAST-4	MAST-4D	HQ867774	875	PR2_v5.0.0	-	AGCCGCGGTAATTCCAGCTCCAATAGCGTATATTAAAGTTGTTGCAGTTAAAAAGCTCGTAGTTGGATTTCTGGTTGGAGCGACCGGTCGGGCATTGATTTGTCTGCACTGGAGTCGGTTCTGGCCATCCTCTTGGAAAGTGCGTCTGTCATTAAGTTGTCGGGCGTATGATCCAGGTCTTTTACTGTGAAAAAATTAGAGTGTTTAAAGCAGGCCTTCGCCTTGAATACATTAGCATGGAATAATAAGATAGGACTTTGGTCTATTTTGTTGGTTTGCAGACCGAAGTAATGATTAATAGGGATAGTTGGGGGTATTTATATTCCAATGTCAGAGGTGAAATTCTTAGATTTTTGGAAGATAAACTTATGCGAAAGCATTTACCAAGGATGTTTTCAT…
Sagenista	MAST-4	MAST-4D	JQ782065	1805	PR2_v5.0.0	-	CCTGGTTGATCCTGCCAGTAGTCATACGCTTGTCTCAAAGATTAAGCCATGCATGTCTAAGTATAAACATTTATACTGTGAAACTGCGAATGGCTCATTATATCAGTTATAGTTTATTTGATAGTATCTTACTACTTGGATAACCGTAGTAATTCTAGAGCTAATACATGCGTTAAATACCAACTGCTTGCGCGGACGGTATGTATTTATTAGATGGAAACCAATGCGCTTTCGGGCGGTATTGTGGTGAATCATAATAACTTTGCGAATCGTATGGCCTTGCGCCGACGATGAATCATTCAAGTTTCTGCCCTATCAGCTGTCGATGGTAGGGTATTGGCCTACCATGGCATTAACGGGTGACGGAGAATTAGGGTTCGATTCCGGAGAGGGAGCCTG…
Sagenista	MAST-4	MAST-4D	KC488538	1681	PR2_v5.0.0	-	TTTATACTGTGAAACTGCGAATGGCTCATTATATCAGTTATAGTTTATTTGATAGTATCTTACTACTTGGATAACCGTAGTAATTCTAGAGCTAATACATGCGTTAAATACCAACTGCTTGCGCGGACGGTATGTATTTATTAGATAGAAACCAATGCGCTTTCGGGCGGTATTGTGGTGAATCATAATAACTTTGCGAATCGTATGGCCTTGCGCCGACGATGAATCATTCAAGTTTCTGCCCTATCAGCTGTCGATGGTAGGGTATTGGCCTACCATGGCATTAACGGGTGACGGAGAATTAGGGTTCGATTCCGGAGAGGGAGCCTGAGAGACGGCTACCACATCCAAGGAAGGCAGCAGGCGCGTAAATTACCCAATCCTGACACAGGGAGGTAG…
Sagenista	MAST-4	MAST-4D	KC488540	1455	PR2_v5.0.0	-	TCATTCAAGTTTCTGCCCTATCAGCTGTCGATGGTAGGGTATTGGCCTACCATGGCACTAACGGGTGACGGAGAATTAGGGTTCGATTCCGGAGAGGGAGCCTGAGAGACGGCTACCACATCCAAGGAAGGCAGCAGGCGCGTAAATTACCCAATCCTGACACAGGGAGGTAGTGACAATAAATACTAAAGCGGGGCTATTCATAGTCTTGCTCTTGGAATGAGTACAATTTAAATCCCTTAACGATGATCAATTGGAGGGCAAGTCTGGTGCCAGCAGCCGCGGCAATTCCAGCTCCAATAGCGTATATTAAAGTTGTTGCAGTTAAAAAGCTCGTAGTTGGATTTCTGGTTGGAGCGACCGGTCGGGCATTGATTTGTCTGCACTGGAGTCGGTTCT…
Sagenista	MAST-4	MAST-4D	KF130525	1767	PR2_v5.0.0	-	TAGTCATACGCTTGTCTCAAAGATTAAGCCATGCATGTCTAAGTATAAACATTTATACTGTGAAACTGCGAATGGCTCATTATATCAGTTATAGTTTATTTGATAGTATTTTACTACTTGGATAACCGTAGTAATTCTAGAGCTAATACATGCGTTAGATACCAACTGCTTGCGCGGACGGTATGTATTTATTAGATAGAAACCAATGCGCTTTCGGGCGGTATTGTGGTGAATCATAATAACTTTGCGAATCGTATGGCCTTGCGCCGACGATGAATCATTCAAGTTTCTGCCCTATCAGCTGTCGATGGTAGGGTATTGGCCTACCATGGCATTAACGGGTGACGGAGAATTAGGGTTCGATTCCGGAGAGGGAGCCTGAGAGACGGCTACCACATC…
Sagenista	MAST-4	MAST-4D	KF130541	1768	PR2_v5.0.0	-	TAGTCATACGCTTGTCTCAAAGATTAAGCCATGCATGTCTAAGTATAAACAATTTATACTGTGAAACTGCGAATGGCTCATTATATCAGTTATAGTTTATTTGATAGTATTTTACTACTTGGATAACCGTAGTAATTCTAGAGCTAATACATGCGTTAATTCCCAACTGCTTGCGCGGACGGGATGTATTTATTAGATAGAAACCAATGCGCTTTCGGGCGGTATTGTGGTGAATCATAATAACTTTGCGAATCGTATGCCCTTGAGGTGACGATGAATCATTCAAGTTTCTGCCCTATCAGCTGTCGATGGTAGGGTATTGGCCTACCATGGCATTAACGGGTGACGGAGAATTAGGGTTCGATTCCGGAGAGGGAGCCTGAGAGACGGCCACCACAT…
Sagenista	MAST-4	MAST-4D	KF130576	1767	PR2_v5.0.0	-	TAGTCATACGCTTGTCTCAAAGATTAAGCCATGCATGTCTAAGTATAAACATTTATACTGTGAAACTGCGAATGGCTCATTATATCAGTTATAGTTTATTTGATAGTATTTTACTACTTGGATAACCGTAGTAATTCTAGAGCTAATACATGCGTTAAATACCAACTGCTTGCGCGGACGGTATGTATTTATTAGATAGAAACCAATGCGCTTTCGGGCGGTATTGTGGTGAATCATAATAACTTTGCGAATCGTATGGCCTTGCGCCGACGATGAATCATTCAAGTTTCTGCCCTATCAGCTGTCGATGGTAGGGTATTGGCCTACCATGGCATTAACGGGTGACGGAGAATTAGGGTTCGATTCCGGAGAGGGAGCCTGAGAGACGGCTACCACATC…
Sagenista	MAST-4	MAST-4D	KJ757303	1806	PR2_v5.0.0	-	AACCTGGTTGATCCTGCCAGTAGTCATACGCTTGTCTCAAAGATTAAGCCATGCATGTCTAAGTATAAACATTTATACTGTGAAACTGCGAATGGCTCATTATATCAGTTATAGTTTATTTGATAGTATCTTACTACTTGGATAACCGTAGTAATTCTAGAGCTAATACATGCGTTAAATACCAACTGCTTGCGCGGACGGTATGTATTTATTAGATAGAAACCAATGCGCTTTCGGGCGGTATTGTGGTGAATCATAATAACTTTGCGAATCGTATGGCCTTGCGCCGACGATGAATCATTCAAGTTTCTGCCCTATCAGCTGTCGATGGTAGGGTATTGGCCTACCATGGCATTAACGGGTGACGGAGAATTAGGGTTCGATTCCGGAGAGGGAGCC…
Sagenista	MAST-4	MAST-4E	AF363189	1808	PR2_v5.0.0	-	AACCTGGTTGATCCTGCCAGTAGTCATACGCTTGTCCCAAAGATTAAGCCATGCATGTCTAAGTATAAACATTTATACTGTGAAACTGCGAATGGCTCATTATATCAGTTATAGTTTATTTGATAGTATCTTACTACTTGGATAACCGTAGTAATTCTAGAGCTAATACATGCGTTAATCCCCAACTGCTTGCGCGGGCGGGGTGTATTTATTAGATAGAAACCAATGCGCCTTTTGGCGGTATTGTGGTGAATCATAATAACTTTGCGAATCGTATGGCCTTGCGCCGACGATGAATCATTCAAGTTTCTGCCCTATCAGCTGTCGATGGTAGGGTATTGGCCTACCATGGCATTAACGGGTGACGGAGAATTAGGGTTCGATTCCGGAGAGGGAGCC…
Sagenista	MAST-4	MAST-4E	JQ955869	980	PR2_v5.0.0	-	GTTAAAAGCTCGTAGTTGGATTTCTGGTTGAAGCGACCGGTCGGGCGTTGATTCGTCTGCACTGGAGTCGGTTTTGGCCATCCTCTAGGAAAGTGCGTCTGGTATTAAGTTGTCGGGCGTATGATCCTGGTCTTTTACTGTGAAAAAATTAGAGTGTTTAAAGCAGGCCTTCGCCTTGAATACATTAGCATGGAATAATAAGATAGGGCTTTGGTCTATTTTGTTGGTTTGCAGACCGAAGTAATGATTAATAGGGATAGTTGGGGGTATTTATACTCCGATGTCAGAGGTGAAATTCTTAGATTTTCGGAAGATAAACTTATGCGAAAGCATTTACCAAGGATGTTTTCATTAATCAAGAACGAAAGTTAGGGGATCGAAGATGATTAGATACCATCG…
Sagenista	MAST-4	MAST-4E	JQ782045	1805	PR2_v5.0.0	-	CCTGGTTGATCCTGCCAGTAGTCATACGCTTGTCTCAAAGATTAAGCCATGCATGTCTAAGTATAAACATTTATACTGTGAAACTGCGAATGGCTCATTATATCAGTTATAGTTTATTTGATAGTATCTTACTACTTGGATAACCGTAGTAATTCTAGAGCTAATACATGCGTTAATCCCCAACTGCTTGCGCGGGCGGGGTGTATTTGTTTGATAGAAACCAATGCGCCTTTGGCGGTATTGTGGTGAATCATAATAACTTTGCGAATCGTATGGCCTTGTGCCGACGATGAATCATTCAAGCTTCTGCCCTATCAGCTGTCGATGGTAGGGTATTGGCCTACCATGGCATTAACGGGTGACGGAGAATTAGGGTTCGATTCCGGAGAGGGAGCCTGA…
Sagenista	MAST-4	MAST-4E	HQ870198	850	PR2_v5.0.0	-	TCCAGCTCCAATAGCGTATATTAAAGTTGTTGCAGTTAAAAAGCTCGTAGTTGGATTTCTGGTTGAAGCGACCGGTCGGGCGTTGATTCGTCTGCACTGGAGTCGGTTTTGGCCATCCTCTAGGAAAGTGCGTCTGGTATTAAGTTGTCGGACGTATGATCCTGGTCTTTTACTGTGAAAAAATTAGAGTGTTTAAAGCAGGCCTTCGCCTTGAATACATTAGCATGGAATAATAAGATAGGACTTTGGTCTATTTTGTTGGTTTGCAGACCGAAGTAATGATTAATAGGGATAGTTGGGGGTATTTATATTCCGATGTCAGAGGTGAAATTCTTAGATTTTCGGAAGATAAACTTATGCGAAAGCATTTACCAAGGATGTTTTCATTAATCAAGAACG…
Sagenista	MAST-4	MAST-4E	HQ865458	879	PR2_v5.0.0	-	GCCAGCAGCCGCGGTAATTCCAGCTCCAATAGCGTATATTAAAGTTGTTGCAGTTAAAAAGCTCGTAGTTGGATTTCTGGTTGAAGCGACCGGTCGGGCGTTGATTCGTCTGCACTGGAGTCGGTTTTGGCCATCCTCTAGGAAAGTGCGTCTGGTATTAAGTTGTCGGGCGTATGATCCTGGTCTTTTACTGTGAAAAAATTAGAGTGTTTAAAGCAGGCCTTCGCCTTGAATACATTAGCATGGAATAATAAGATAGGACTTTGGTCTATTTTGTTGGTTTGCAGACCGAAGTAATGATTAATAGGGATAGTTGGGGGTATTTATATTCCGATGTCAGAGGTGAAATTCTTAGATTTTCGGAAGATAAACTTATGCGAAAGCATTTACCAAGGATGT…
Sagenista	MAST-4	MAST-4E	HQ869370	875	PR2_v5.0.0	-	CAGCCGCGGTAATTCCAGCTCCAATAGCGTATATTAAAGTTGTTGCAGTTAAAAAGCTCGTAGTTGGATTTCTGGTTGAAGCGACCGGTCGGGCGTTGATTCGTCTGCACTGGAGTCGGTTTTGGCCATCCTCTAGGAAAGTGCGTCTGGTATTAAGTTGTCGGGCGTATGATCCTGGTCTTTTACTGTGAAAAAATTAGAGTGTTTAAAGCAGGCCTTCGCCTTGAATACATTAGCATGGAATAATAAGATAGGACTTTGGTCTATTTTGTTGGTTTGCAGACCGAAGTAATGATTAATAGGGATAGTTGGGGGTATTTATATTCCGATGTCAGAGGTGAAATTCTTAGATTTTCGGAAGATAAACTTATGCGAAAGCATTTACCAAGGATGTTTTCA…
Sagenista	MAST-4	MAST-4E	HQ867531	870	PR2_v5.0.0	-	CAGCCGCGGTAATTCCAGCTCCAATAGCGTATATTAAAGTTGTTGCAGTTAAAAAGCTCGTAGTTGGATTTCTGGTTGAAGCGACCGGTCGGGCGTTGATTCGTCTGCACTGGAGTCGGTTTTGGCCATCCTCTAGGAAAGTGCGTCTGGTATTAAGTTGTCGGGCGTATGATCCTGGTCTTTTACTGTGAAAAAATTAGAGTGTTTAAAGCAGGCCTTCGCCTTGAATACATTAGCATGGAATAATAAGATAGGACTTTGGTCTATTTTGTTGGTTTGCAGACCGAAGTAATGATTAATAGGGATAGTTGGGGGTATTTATATTCCGATGTCAGAGGTGAAATTCTTAGATTTTCGGAAGATAAACTTATGCGAAAGCATTTACCAAGGATGTTTTCA…
Sagenista	MAST-4	MAST-4E	EF172997	1682	PR2_v5.0.0	-	AAACTGCGAATGGCTCATTATATCAGTTATAGTTTATTTGATAGTATCTTACTACTTGGATAACCGTAGTAATTCTAGAGCTAATACATGCGTTAATCCCCAACTGCTTGCGCGGGCGGGGTGTATTTATTAGATAGAAACCAATGCGCCTTTTGGCGGTATTGTGGTGAATCATAATAACTTTGCGAATCGTATGGCCTTGCGCCGACGATGAATCATTCAAGTTTCTGCCCTATCAGCTGTCGATGGTAGGGTATTGGCCTACCATGGCATTAACGGGTGACGGAGAATTAGGGTTCGATTCCGGAGAGGGAGCCTGAGAGACGGCTACCACATCCAAGGAAGGCAGCAGGCGCGTAAATTACCCAATCCTGACACAGGGAGGTAGTGACAATAAAT…
Sagenista	MAST-4	MAST-4E	HQ865693	884	PR2_v5.0.0	-	GTGCCAAGCAGCCGCGGTAATTCCAGCTCCAATAGCGTATATTAAAGTTGTTGCAGTTAAAAAGCTCGTAGTTGGATTTCTGGTTGAAGCGACCGGTCGGGCGTTGATTCGTCTGCACTGGAGTCGGTTTTGGCCATCCTCTAGGAAAGTGCGTCTGGTATTAAGTTGTCGGGCGTATGATCCTGGTCTTTTACTGTGAAAAAATTAGAGTGTTTAAAGCAGGCCTTCGCCTTGAATACATTAGCATGGAATAATAAGATAGGACTTTGGTCTATTTTGTTGGTTTGCAGACCGAAGTAATGATTAATAGGGATAGTTGGGGGTATTTATATTCCGATGTCAGAGGTGAAATTCTTAGATTTTCGGAAGATAAACTTATGCGAAAGCATTTACCAAGGA…
Sagenista	MAST-4	MAST-4E	EU682544	942	PR2_v5.0.0	-	TTGGATCTCTGGTTGAAGCGACCGGTCGGGCGTTGATTCGTCTGCACTGGAGTCGGTTTTGGCCATCCTCTAGGAAAGTGCGTCTGGTATTAAGTTGTCGGGCGTATGATCCTGGTCTTTTACTGTGAAAAAATTAGAGTGTTTAAAGCAGGCCTTCGCCTTGAATACATTAGCATGGAATAATAAGATAGGACTTTGGTCTATTTTGTTGGTTTGCAGACCGAAGTAATGATTAATAGGGATAGTTGGGGGTATTTATATTCCGATGTCAGAGGNGAAATTCTTAGATTTTCGGAAGATAAACTTATGCGAAAGCATTTACCAAGGATGTTTTCATTAATCAAGAACGAAAGTTAGGGGATCGAAGATGATTAGATACCATCGTAGTCTTAACCATAA…
Sagenista	MAST-4	MAST-4E	HQ867813	875	PR2_v5.0.0	-	AGCAGCCGCGGTAATTCCAGCTCCAATAGCGTATATTAAAGTTGTTGCAGTTAAAAAGCTCGTAGTTGGATTTCTGGTTGAAGCGACCGGTCGGGCGTTGATTCGTCTGCACTGGAGTCGGTTTTGGCCATCCTCTAGGAAAGTGCGTCTGGTATTAAGTTGTCGGGCGTATGATCCTGGTCTTTTACTGTGAAAAAATTAGAGTGTTTAAAGCAGGCCTTCGCCTTGAATACATTAGCATGGAATAATAAGATAGGACTTTGGTCTATTTTGTTGGTTTGCAGACCGAAGTAATGATTAATAGGGATAGTTGGGGGTATTTATATTCCGATGTCAGAGGTGAAATTCTTAGATTTTCGGAAGATAAACTTATGCGAAAGCATTTACCAAGGATGTTTT…
Sagenista	MAST-4	MAST-4E	HQ869364	874	PR2_v5.0.0	-	CCGCGGTAATTCCAGCTCCAATAGCGTATATTAAAGTTGTTGCAGTTAAAAAGCTCGTAGTTGGATTTCTGGTTGAAGCGACCGGTCGGGCGTTGATTCGTCTGCACTGGAGTCGGTTTTGGCCATCCTCTAGGAAAGTGCGTCTGGTATTAAGTTGTCGGGCGTATGATCCTGGTCTTTTACTGTGAAAAAATTAGAGTGTTTAAAGCAGGCCTTCGCCTTGAATACATTAGCATGGAATAATAAGATAGGACTTTGGTCTATTTTGTTGGTTTGCAGACCGAAGTAATGATTAATAGGGATAGTTGGGGGTATTTATATTCCGATGTCAGAGGTGAAATTCTTAGATTTTCGGAAGATAAACTTATGCGAAAGCATTTACCAAGGATGTTTTCATTA…
Sagenista	MAST-4	MAST-4E	JQ782044	1803	PR2_v5.0.0	-	CCTGGTTGATCCTGCCAGTAGTCATACGCTTGTCTCAAAGATTAAGCCATGCATGTCTAAGTATAAACATTTATACTGTGAAACTGCGAATGGCTCATTATATCAGTTATAGTTTATTTGATAGTATCTTACTACTTGGATAACCGTAGTAATTCTAGAGCTAATACATGCGTTAATCCCCAACTGCTTGCGCGGGCGGGGTGTATTTATTAGATAGAAACCAATGCGCCTTTTGGCGGTATTGTGGTGAATCATAATAACTTTGCGAATCGTATGGCCTTGTGCCGACGATGAATCATTCAAGTTTCTGCCCTATCAGCTGTCGATGGTAGGGTATTGGCCTACCATGGCATTAACGGGTGACGGAGAATTAGGGTTCGATTCCGGAGAGGGAGCCTG…
Sagenista	MAST-4	MAST-4E	HQ869720	876	PR2_v5.0.0	-	GTGCCAGCAGCCGCGGTAATTCCAGCTCCAATAGCGTATATTAAAGTTGTTGCAGTTAAAAAGCTCGTAGTTGGATTTCTGGTTGAAGCGACCGGTCGGGCGTTGATTCGTCTGCACTGGAGTCGGTTTTGGCCATCCTCTAGGAAAGTGCGTCTGGTATTAAGTTGTCGGGCGTATGATCCTGGTCTTTTACTGTGAAAAAATTAGAGTGTTTAAAGCAGGCCTTCGCCTTGAATACATTAGCATGGAATAATAAGATAGGACTTTGGTCTATTTTGTTGGTTTGCAGACCGAAGTAATGATTAATAGGGATAGTTGGGGGTATTTATATTCCGATGTCAGAGGTGAAATTCTTAGATTTTCGGAAGATAAACTTATGCGAAAGCATTTACCAAGGAT…
Sagenista	MAST-4	MAST-4E	HQ870544	850	PR2_v5.0.0	-	ATTCCAGCTCCAATAGCGTATATTAAAGTTGTTGCAGTTAAAAAGCTCGTAGTTGGATTTCTGGTTGAAGCGACCGGTCGGGCGTTGATTCGTCTGCACTGGAGTCGGTTTTGGCCATCCTCTAGGAAAGTGCGTCTGGTATTAAGTTGTCGGGCGTATGATCCTGGTCTTTTACTGTGAAAAAATTAGAGTGTTTAAAGCAGGCCTTCGCCTTGAATACATTAGCATGGAATAATAAGATAGGACTTTGGTCTATTTTGTTGGTTTGCAGACCGAAGTAATGATTAATAGGGATAGTTGGGGGTATTTATATTCCGATGTCAGAGGTGAAATTCTTAGATTTTCGGAAGATAAACTTATGCGAAAGCATTTACCAAGGATGTTTTCATTAATCAAGAA…
Sagenista	MAST-4	MAST-4E	HQ869591	877	PR2_v5.0.0	-	AGCCGCGGTAATTCCAGCTCCAATAGCGTATATTAAAGTTGTTGCAGTTAAAAAGCTCGTAGTTGGATTTCTGGTTGAAGCGACCGGTCGGGCGTTGATTCGTCTGCACTGGAGTCGGTTTTGGCCATCCTCTAGGAAAGTGCGTCTGGTATTAAGTTGTCGGGCGTATGATCCTGGTCTTTTACTGTGAAAAAATTAGAGTGTTTAAAGCAGGCCTTCGCCTTGAATACATTAGCATGGAATAATAAGATAGGACTTTGGTCTATTTTGTTGGTTTGCAGACCGAAGTAATGATTAATAGGGATAGTTGGGGGTATTTATATTCCGATGTCAGAGGTGAAATTCTTAGATTTTCGGAAGATAAACTTATGCGAAAGCATTTACCAAGGATGTTTTCAT…
Sagenista	MAST-4	MAST-4E	HQ865443	885	PR2_v5.0.0	-	GTGCCAAGCAGCCGCGGTAATTCCAGCTCCAATAGCGTATATTAAAGTTGTTGCAGTTAAAAAGCTCGTAGTTGGATTTCTGGTTGAAGCGACCGGTCGGGCGTTGATTCGTCTGCACTGGAGTCGGTTTTGGCCATCCTCTAGGAAAGTGCGTCTGGTATTAAGTTGTCGGGCGTATGATCCTGGTCTTTTACTGTGAAAAAATTAGAGTGTTTAAAGCAGGCCTTCGCCTTGAATACATTAGCATGGAATAATAAGATAGGACTTTGGTCTATTTTGTTGGTTTGCAGACCGAAGTAATGATTAATAGGGATAGTTGGGGGTATTTATATTCCGATGTCAGAGGTGAAATTCTTAGATTTTCGGAAGATAAACTTATGCGAAAGCATTTACCAAGGA…
Sagenista	MAST-4	MAST-4E	HQ865730	882	PR2_v5.0.0	-	GTGCCAAGCAGCCGCGGTAATTCCAGCTCCAATAGCGTATATTAAAGTTGTTGCAGTTAAAAAGCTCGTAGTTGGATTTCTGGTTGAAGCGACCGGTCGGGCGTTGATTCGTCTGCACTGGAGTCGGTTTTGGCCATCCTCTAGGAAAGTGCGTCTGGTATTAAGTTGTCGGGCGTATGATCCTGGTCTTTTACTGTGAAAAAATTAGAGTGTTTAAAGCAGGCCTTCGCCTTGAATACATTAGCATGGAATAATAAGATAGGACTTTGGTCTATTTTGTTGGTTTGCAGACCGAAGTAATGATTAATAGGGATAGTTGGGGGTATTTATATTCCGATGTCAGAGGTGAAATTCTTAGATTTTCGGAAGATAAACTTATGCGAAAGCATTTACCAAGGA…
Sagenista	MAST-4	MAST-4E	HQ870724	850	PR2_v5.0.0	-	TCCAGCTCCAATAGCGTATATTAAAGTTGTTGCAGTTAAAAAGCTCGTAGTTGGATTTCTGGTTGAAGCGACCGGTCGGGCGTTGATTCGCCTGCACTGGAGTCGGTTTTGGCCATCCTCTAGGAAAGTGCGTCTGGTATTAAGTTGTCGGGCGTATGATCCTGGTCTTTTACTGTGAAAAAATTAGAGTGTTTAAAGCAGGCCTTCGCCTTGAATACATTAGCATGGAATAATAAGATAGGACTTTGGTCTATTTTGTTGGTTTGCAGACCGAAGTAATGATTAATAGGGATAGTTGGGGGTATTTATATTCCGATGTCAGAGGTGAAATTCTTAGATTTTCGGAAGATAAACTTATGCGAAAGCATTTACCAAGGGTGTTTTCATTAATCAAGAACG…
Sagenista	MAST-4	MAST-4E	HQ869287	873	PR2_v5.0.0	-	AGCCGCGGTAATTCCAGCTCCAATAGCGTATATTAAAGTTGTTGCAGTTAAAAAGCTCGTAGTTGGATTTCTGGTTGAAGCGACCGGTCGGGCGTTGATTCGTCTGCACTGGAGTCGGTTTTGGCCATCCTCTAGGAAAGTGCGTCTGGTATTAAGTTGTCGGGCGTATGATCCTGGTCTTTTACTGTGAAAAAATTAGAGTGTTTAAAGCAGGCCTTCGCCTTGAATACATTAGCATGGAATAATAAGATAGGACTTTGGTCTATTTTGTTGGTTTGCAGACCGAAGTAATGATTAATAGGGATAGTTGGGGGTATTTATATTCCGATGTCAGAGGTGAAATTCTTAGATTTTCGGAAGATAAACTTATGCGAAAGCATTTACCAAGGATGTTTTCAT…
Sagenista	MAST-4	MAST-4E	JN836307	964	PR2_v5.0.0	-	GGTTTGCAGACCGAAGTAATGATTAATAGGGATAGTTGGGGGTATTTATATTCCGATGTCAGAGGTGAAATTCTTAGATTTTCGGAAGATAAACTTATGCGAAAGCATTTACCAAGGATGTTTTCATTAATCAAGAACGAAAGTTAGGGGATCGAAGATGATTAGATACCATCGTAGTCTTAACCATAAACTATGCCGACTCAGGATTGGTGGACGTTTATTTAATGACTCCATCAGCACTGTATGAGAAATCAAAGTCTTTGGGTTCCGGGGGGAGTATGGTCGCAAGGCTGAAACTTAAAGGAATTGACGGAAGGGCACCACCAGGAGTGGAGCCTGCGGCTTAATTTGACTCAACACGGGAAAACTTACCAGGTCCGGACATAGTAAGGATTGACA…
Sagenista	MAST-4	MAST-4E	HQ867594	874	PR2_v5.0.0	-	AGCCGCGGTAATTCCAGCTCCAATAGCGTATATTAAAGTTGTTGCAGTTAAAAAGCTCGTAGTTGGATTTCTGGTTGAAGCGACCGGTCGGGCGTTGATTCGTCTGCACTGGAGTCGGTTTTGGCCATCCTCTAGGAAAGTGCGTCTGGTATTAAGTTGTCGGGCGTATGATCCTGGTCTTTTACTGTGAAAAAATTAGAGTGTTTAAAGCAGGCCTTCGCCTTGAATACATTAGCATGGAATAATAAGATAGGACTTTGGTCTATTTTGTTGGTTTGCAGACCGAAGTAATGATTAATAGGGATAGTTGGGGGTATTTATATTCCGATGTCAGAGGTGAAATTCTTAGATTTTCGGAAGATAAACTTATGCGAAAGCATTTACCAAGGATGTTTTCAT…
Sagenista	MAST-4	MAST-4E	JQ782012	1805	PR2_v5.0.0	-	CCTGGTTGATCCTGCCAGTAGTCATACGCTTGTCTCAAAGATTAAGCCATGCATGTCTAAGTATAAACATTTATACTGTGAAACTGCGAATGGCTCATTATATCAGTTATAGTTTGTTTGATAGTATCTTACTACTTGGATAACCGTAGTAATTCTAGAGCTAATACATGCGTTAATCCCCAACTGCTTGCGCGGGCGGGGTGTATTTATTAGATAGAAACCAATGCGCCTTTTGGCGGTATTGTGGTGAATCATAATAACTTTGCGAATCGTATGGCCTTGTGCCGACGATGAATCATTCAAGTTTCTGCCCTATCAGCTGTCGATGGTAGGGTATTGGCCTACCATGGCATTAACGGGTGACGGAGAATTAGGGTTCGATTCCGGAGAGGGAGCCTG…
Sagenista	MAST-4	MAST-4E	HQ866523	886	PR2_v5.0.0	-	GTGGCAGCAGCCGCGGTAATTCCAGCTCCAATAGCGTATATTAAAGTTGTTGCAGTTAAAAAGCTCGTAGTTGGATTTCTGGTTGAAGCGACCCGGTCGGGCGTTGATTCGTCTGCACTGGAGTCGGTTTTGGCCATCCTCTAGGAAAGTGCGTCTGGTATTAAGTTGTCGGGCGTATGATCCTGGTCTTTTACTGTGAAAAAATTAGAGTGTTTAAAGCAGGCCTTCGCCTTGAATACATTAGCATGGAATAATAAGATAGGACTTTGGTCTATTTTGTTGGTTTGCAGACCGAAGTAATGATTAATAGGGATAGTTGGGGGTATTTATATTCCGATGTCAGAGGTGAAATTCTTAGATTTTCGGAAGATAAACTTATGCGAAAGCATTTACCAAGGA…
Sagenista	MAST-4	MAST-4E	HQ869685	877	PR2_v5.0.0	-	CAGCAGCCGCGGTAATTCCAGCTCCAATAGCGTATATTAAAGTTGTTGCAGTTAAAAAGCTCGTAGTTGGATTTCTGGTTGAAGCGACCGGTCGGGCGTTGATTCGTCTGCACTGGAGTCGGTTTTGGCCATCCTCTAGGAAAGTGCGTCTGGTATTAAGTTGTCGGGCGTATGATCCTGGTCTTTTACTGTGAAAAAATTAGAGTGTTTAAAGCAGGCCTTCGCCTTGAATACATTAGCGTGGAATAATAAGATAGGACTTTGGTCTATTTTGTTGGTTTGCAGACCGAAGTAATGATTAATAGGGATAGTTGGGGGTATTTATATTCCGATGTCAGAGGTGAAATTCTTAGATTTTCGGAAGATAAACTTATGCGAAAGCATTTACCAAGGATGTTT…
Sagenista	MAST-4	MAST-4E	JN836305	964	PR2_v5.0.0	-	GGTTTGCAGACCGAAGTAATGATTAATAGGGATAGTTGGGGGTATTTATATTCCGATGTCAGAGGTGAAATTCTTAGATTTTCGGAAGATAAACTTATGCGAAAGCATTTACCAAGGATGTTTTCATTAATCAAGAACGAAAGTTAGGGGATCGAAGATGATTAGATACCATCGTAGTCTTAACCATAAACTATGCCGACTCAGGATTGGTGGACGTTTATTTAATGACTCCATCAGCACTGTATGAGAAATCAAAGTCTTTGGGTTCCGGGGGGAGTATGGTCGCAAGGCTGAAACTTAAAGGAATTGACGGAAGGGCACCACCAGGAGTGGAGCCTGCGGCTTAATTTGACTCAACACGGGAAAACTTACCAGGTCCGGACATAGTAAGGATTGACA…
Sagenista	MAST-4	MAST-4E	JN836310	964	PR2_v5.0.0	-	GGTTTGCAGACCGAAGTAATGATTAATAGGGATAGTTGGGGGTATTTATATTCCGATGTCAGAGGTGAAATTCTTAGATTTTCGGAAGATAAACTTATGCGAAAGCATTTACCAAGGATGTTTTCATTAATCAAGAACGAAAGTTAGGGGATCGAAGATGATTAGATACCATCGTAGTCTTAACCATAAACTATGCCGACTCAGGATTGGTGGACGTTTATTTAATGACTCCATCAGCACTGTATGAGAAATCAAAGTCTTTGGGTTCCGGGGGGAGTATGGTCGCAAGGCTGAAACTTAAAGGAATTGACGGAAGGGCACCACCAGGAGTGGAGCCTGCGGCTTAATTTGACTCAACACGGGAAAACTTACCAGGTCCGGACATAGTAAGGATTGACA…
Sagenista	MAST-4	MAST-4E	HQ870174	850	PR2_v5.0.0	-	TCCAGCTCCAATAGCGTATATTAAAGTTGTTGCAGTTAAAAAGCTCGTAGTTGGATTTCTGGTTGAAGCGACCGGTCGGGCGTTGATTCGTCTGCACTGGAGTCGGTTTTGGCCATCCTCTAGGAAAGTGCGTCTGGTATTAAGTTGTCGGGCGTATGATCCTGGTCTTTTACTGTGAAAAAATTAGAGTGTTTAAAGCAGGCCTTCGCCTTGAATACATTAGCATGGAATAATAAGATAGGACTTTGGTCTATTTTGTTGGTTTGCAGACCGAAGTAATGATTAATAGGGATAGTTGGGGGTATTTATATTCCGATGTCAGAGGTGAAATTCTTAGATTTTCGGAAGATAAACTTATGCGAAAGCATTTACCAAGGATGTTTTCATTAATCAAGAACG…
Sagenista	MAST-4	MAST-4E	HQ865708	883	PR2_v5.0.0	-	GTGCCAAGCAGCCGCGGTAATTCCAGCTCCAATAGCGTATATTAAAGTTGTTGCAGTTAAAAAGCTCGTAGTTGGATTTCTGGTTGAAGCGACCGGTCGGGCGTTGATTCGTCTGCACTGGAGTCGGTTTTGGCCATCCTCTAGGAAAGTGCGTCTGGTATTAAGTTGTCGGGCGTATGATCCTGGTCTTTTACTGTGAAAAAATTAGAGTGTTTAAAGCAGGCCTTCGCCTTGAATACATTAGCATGGAATAATAAGATAGGACTTTGGTCTATTTTGTTGGTTTGCAGACCGAAGTAATGATTAATAGGGATAGTTGGGGGTATTTATATTCCGATGTCAGAGGTGAAATTCTTAGATTTTCGGAAGATAAACTTATGCGAAAGCATTTACCAAGGA…
Sagenista	MAST-4	MAST-4E	HQ869281	873	PR2_v5.0.0	-	GCCGCGGTAATTCCAGCTCCAATAGCGTATATTAAAGTTGTTGCAGTTAAAAAGCTCGTAGTTGGATTTCTGGTTGAAGCGACCGGTCGGGCGTTGATTCGTCTGCACTGGAGTCGGTTTTGGCCATCCTCTAGGAAAGTGCGTCTGGTATTAAGTTGTCGGGCGTATGATCCTGGTCTTTTACTGTGAAAAAATTAGAGTGTTTAAAGCAGGCCTTCGCCTTGAATACATTAGCATGGAATAATAAGATAGGACTTTGGTCTATTTTGTTGGTTTGCAGACCGAAGTAATGATTAATAGGGATAGTTGGGGGTATTTATATTCCGATGTCAGAGGTGAAATTCTTAGATTTTCGGAAGATAAACTTATGCGAAAGCATTTACCAAGGATGTTTTCATT…
Sagenista	MAST-4	MAST-4E	HQ865589	886	PR2_v5.0.0	-	GTGCCAAGCAGCCGCGGTAATTCCAGCTCCAATAGCGTATATTAAAGTTGTTGCAGTTAAAAAGCTCGTAGTTGGATTTCTGGTTGAAGCGACCGGTCGGGCGTTGATTCGTCTGCACTGGAGTCGGTTTTGGCCATCCTCTAGGAAAGTGCGTCTGGTATTAAGTTGTCGGGCGTATGATCCTGGTCTTTTACTGTGAAAAAATTAGAGTGTTTAAAGCAGGCCTTCGCCTTGAATACATTAGCATGGAATAATAAGATAGGACTTTGGTCTATTTTGTTGGTTTGCAGACCGAAGTAATGATTAATAGGGATAGTTGGGGGTATTTATATTCCGATGTCAGAGGTGAAATTCTTAGATTTTCGGAAGATAAACTTATGCGAAAGCATTTACCAAGGA…
Sagenista	MAST-4	MAST-4E	HQ867410	878	PR2_v5.0.0	-	CCAGCAGCCGCGGTAATTCCAGCTCCAATAGCGTATATTAAAGTTGTTGCAGTTAAAAAGCTCGTAGTTGGATTTCTGGTTGAAGCGACCGGTCGGGCGTTGATTCGTCTGCACTGGAGTCGGTTTTGGCCATCCTCTAGGAAAGTGCGTCTGGTATTAAGTTGTCGGGCGTATGATCCTGGTCTTTTACTGTGAAAAAATTAGAGTGTTTAAAGCAGGCCTTCGCCTTGAATACATTAGCATGGAATAATAAGATAGGACTTTGGTCTATTTTGTTGGTTTGCAGACCGAAGTAATGATTAATAGGGATAGTTGGGGGTATTTATATTCCGATGTCAGAGGTGAAATTCTTAGATTTTCGGAAGATAAACTTATGCGAAAGCATTTACCAAGGATGTT…
Sagenista	MAST-4	MAST-4E	HQ869172	871	PR2_v5.0.0	-	GCAGCCGCGGTAATTCCAGCTCCAATAGCGTATATTAAAGTTGTTGCAGTTAAAAAGCTCGTAGTTGGATTTCTGGTTGAAGCGACCGGTCGGGCGTTGATTCGTCTGCACTGGAGTCGGTTTTGGCCATCCTCTAGGAAAGTGCGTCTGGTATTAAGTTGTCGGGCGTATGATCCTGGTCTTTTACTGTGAAAAAATTAGAGTGTTTAAAGCAGGCCTTCGCCTTGAATACATTAGCATGGAATAATAAGATAGGACTTTGGTCTATTTTGTTGGTTTGCAGACCGAAGTAATGATTAATAGGGATAGTTGGGGGTATTTATATTCCGATGTCAGAGGTGAAATTCTTAGATTTTCGGAAGATAAACTTATGCGAAAGCATTTACCAAGGATGTTTTC…
Sagenista	MAST-4	MAST-4E	JF488805	1122	PR2_v5.0.0	-	GCTCGTAGTTGGATTTCTGGTTGAAGCGACCGGTCGGGCGTTGATTCGTCTGCACTGGAGTCGGTTTTGGCCATCCTCTAGGAAAGTGCGTCTGGTATTAAGTTGTCGGGCGTATGATCCTGGTCTTTTACTGTGAAAAAATTAGAGTGTTTAAAGCAGGCCTTCGCCTTGAATACATTAGCATGGAATAATAAGATAGGACTTTGGTCTATTTTGTTGGTTTGCAGACCGAAGTAATGATTAATAGGGATAGTTGGGGGTATTTATATTCCGATGTCAGAGGTGAAATTCTTAGATTTTCGGAAGATAAACTTATGCGAAAGCATTTACCAAGGATGTTTTCATTAATCAAGAACGAAAGTTAGGGGATCGAAGATGATTAGATACCATCGTAGTCTT…
Sagenista	MAST-4	MAST-4E	HQ870643	850	PR2_v5.0.0	-	TCCAGCTCCAATAGCGTATATTAAAGTTGTTGCAGTTAAAAAGCTCGTAGTTGGATTTCTGGTTGAAGCGACCGGTCGGGCGTTGATTCGTCTGCACTGGAGTCGGTTTTGGCCATCCTCTAGGAAAGTGCGTCTGGTATTAAGTTGTCGGGCGTATGATCCTGGTCTTTTACTGTGAAAAAATTAGAGTGTTTAAAGCAGGCCTTCGCCTTGAATACATTAGCATGGAATAATAAGATAGGACTTTGGTCTATTTTGTTGGTTTGCAGACCGAAGTAATGATTAATAGGGATAGTTGGGGGTATTTATATTCCGATGTCAGAGGTGAAATTCTTAGATTTTCGGAAGATAAACTTATGCGAAAGCATTTACCAAGGATGTTTTCATTAATCAAGAACG…
Sagenista	MAST-4	MAST-4E	HQ867715	861	PR2_v5.0.0	-	CCAGCTCCAATAGCGTATATTAAAGTTGTTGCAGTTAAAAAGCTCGTAGTTGGATTTCTGGTTGAAGCGACCGGTCGGGCGTTGATTCCTCTGCACTGGAGTCGGTTTTGGCCATCCTCTAGGAAAGTGCGTCTGGTATTAAGTTGTCGGGCGTATGATCCTGGTCTTTTACTGTGAAAAAAATTAGAGTGTTTAAAGCAGGCCTTCGCCTTGAATACATTAGCATGGAATAATAAGATAGGACTTTGGTCTATTTTGTTGGTTTGCAGACCGAAGTAATGATTAATAGGGATAGTTGGGGGTATTTATATTCCGATGTCAGAGGTGAAATTCTTAGATTTTCGGAAGATAAACTTATGCGAAAGCATTTACCAAGGATGTTTTCATTAATCAAGAACG…
Sagenista	MAST-4	MAST-4E	JQ781882	1805	PR2_v5.0.0	-	CCTGGTTGATCCTGCCAGTAGTCATACGCTTGTCTCAAAGATTAAGCCATGCATGTCTAAGTATAAACATTTATACTGTGAAACTGCGAATGGCTCATTATATCAGTTATAGTTTATTTGATAGTATCTTACTACTTGGATAACCGTAGTAATTCTAGAGCTAATACATGCGTTAATCCCCAACTGCTTGCGCGGGCGGGGTGTATTTATTAGATAGAAACCAATGCGCCTTTTGGCGGTATTGTGGTGAATCATAATAACTTTGCGAATCGTATGGCCTTGTGCCGACGATGAATCATTCAAGTTTCTGCCCTATCAGCTGTCGATGGTAGGGTATTGGCCTACCATGGCATTAACGGGTGACGGAGAATTAGGGTTCGATTCCGGAGAGGGAGCCTG…
Sagenista	MAST-4	MAST-4E	HQ868150	868	PR2_v5.0.0	-	CCGCGGTAATTCCAGCTCCAATAGCGTATATTAAAGTTGTTGCAGTTAAAAAGCTCGTAGTTGGATTTCTGGTTGAAGCGACCGGTCGGGCGTTGATTCGTCTGCACTGGAGTCGGTTTTGGCCATCCTCTAGGAAAGTGCGTCTGGTATTAAGTTGTCGGGCGTATGATCCTGGTCTTTTACTGTGAAAAAATTAGAGTGTTTAAAGCAGGCCTTCGCCTTGAATACATTAGCATGGAATAATAAGATAGGACTTTGGTCTATTTTGTTGGTTTGCAGACCGAAGTAATGATTAATAGGGATAGTTGGGGGTATTTATATCCCGATGTCAGAGGTGAAATTCTTAGATTTTCGGAAGATAAACTTATGCGAAAGCATTTACCAAGGATGTTTTCATTA…
Sagenista	MAST-4	MAST-4E	HQ869198	871	PR2_v5.0.0	-	CCGCGGTAATTCCAGCTCCAATAGCGTATATTAAAGTTGTTGCAGTTAAAAAGCTCGTAGTTGGATTTCTGGTTGAAGCGACCGGTCGGGCGTTGATTCGTCTGCACTGGAGTCGGTTTTGGCCATCCTCTAGGAAAGTGCGTCTGGTATTAAGTTGTCGGGCGTATGATCCTGGTCTTTTACTGTGAAAAAATTAGAGTGTTTAAAGCAGGCCTTCGCCTTGAATACATTAGCATGGAATAATAAGATAGGACTTTGGTCTATTTTGTTGGTTTGCAGACCGAAGTAATGATTAATAGGGATAGTTGGGGGTATTTATATTCCGATGTCAGAGGTGAAATTCTTAGATTTTCGGAAGATAAACTTATGCGAAAGCATTTACCAAGGATGTTTTCATTA…
Sagenista	MAST-4	MAST-4E	JN836308	964	PR2_v5.0.0	-	GGTTTGCAGACCGAAGTAATGATTAATAGGGATAGTTGGGGGTATTTATATTCCGATGTCAGAGGTGAAATTCTTAGATTTTCGGAAGATAAACTTATGCGAAAGCATTTACCAAGGATGTTTTCATTAATCAAGAACGAAAGTTAGGGGATCGAAGATGATTAGATACCATCGTAGTCTTAACCATAAACTATGCCGACTCAGGATTGGTGGACGTTTATTTAATGACTCCATCAGCACTGTATGAGAAATCAAAGTCTTTGGGTTCCGGGGGGAGTATGGTCGCAAGGCTGAAACTTAAAGGAATTGACGGAAGGGCACCACCAGGAGTGGAGCCTGCGGCTTAATTTGACTCAACACGGGAAAACTTACCAGGTCCGGACATAGTAAGGATTGACA…
Sagenista	MAST-4	MAST-4E	AY129060	1805	PR2_v5.0.0	-	ACCTGGTTGATCCTGCCAGTAGTCATACGCTTGTCTCAAAGATTAAGCCATGCATGTCTAAGTATAAACATTTATACTGTGAAACTGCGAATGGCTCATTATATCAGTTATAGTTTATTTGATAGTATCTTACTACTTGGATAACCGTAGTAATTCTAGAGCTAATACATGCGTTAATCCCCAACTGCTTGCGCGGGCGGGGTGTATTTATTAGATAGAAACCAATGCGCCTTTTGGCGGTATTGTGGTGAATCATAATAACTTTGCGAATCGTATGGCCTTGTGCCGACGATGAATCATTCAAGTTTCTGCCCTATCAGCTGTCGATGGTAGGGTATTGGCCTACCATGGCATTAACGGGTGACGGAGAATTAGGGTTCGATTCCGGAGAGGGAGCCT…
Sagenista	MAST-4	MAST-4E	KC147380	833	PR2_v5.0.0	-	AAAGCTCGTAGTTGGATTTCTGGTTGAAGCGACCGGTCGGGCGTTGATTCGTCTGCACTGGAGTCGGTTTTGGCCATCCTCTAGGAAAGTGCGTCTGGTATTAAGTTGTCGGGCGTATGATCCTGGTCTTTTACTGTGAAAAAATTAGAGTGTTTAAAGCAGGCCTTCGCCTTGAATACATTAGCATGGAATAATAAGATAGGACTTTGGTCTATTTTGTTGGTTTGCAGACCGAAGTAATGATTAATAGGGATAGTTGGGGGTATTTATATTCCGATGTCAGAGGTGAAATTCTTAGATTTTCGGAAGATAAACTTATGCGAAAGCATTTACCAAGGATGTTTTCATTAATCAAGAATGAAAGTTAGGGGATCGAAGATGATTAGATACCATCGTAGT…
Sagenista	MAST-4	MAST-4E	HQ867738	879	PR2_v5.0.0	-	CCAGCAGCCGCGGTAATTCCAGCTCCAATAGCGTATATTAAAGTTGTTGCAGTTAAAAAGCTCGTAGTTGGATTTCTGGTTGAAGCGACCGGTCGGGCGTTGATTCGTCTGCACTGGAGTCGGTTTTGGCCATCCTCTAGGAAAGTGCGTCTGGTATTAAGTTGTCGGGCGTATGATCCTGGTCTTTTACTGTGAAAAAATTAGAGTGTTTAAAGCAGGCCTTCGCCTTGAATACATTAGCATGGAATAATAAGATAGGACTTTGGTCTATTTTGTTGGTTTGCAGACCGAAGTAATGATTAATAGGGATAGTTGGGGGTATTTATATTCCGATGTCAGAGGTGAAATTCTTAGATTTTCGGAAGATAAACTTATGCGAAAGCATTTACCAAGGATGTT…
Sagenista	MAST-4	MAST-4E	HQ867411	883	PR2_v5.0.0	-	GTGCCAGCAGCCGCGGTAATTCCAGCTCCAATAGCGTATATTAAAGTTGTTGCAGTTAAAAAGCTCGTAGTTGGATTTCTGGTTGAAGCGACCGGTCGGGCGTTGATTCGTCTGCACTGGAGTCGGTTTTGGCCATCCTCTAGGAAAGTGCGTCTGGTATTAAGTTGTCGGGCGTATGATCCTGGTCTTTTACTGTGAAAAAATTAGAGTGTTTAAAGCAGGCCTTCGCCTTGAATACATTAGCATGGAATAATAAGATAGGACTTTGGTCTATTTTGTTGGTTTGCAGACCGAAGTAATGATTAATAGGGATAGTTGGGGGTATTTATATTCCGATGTCAGAGGTGAAATTCTTAGATTTTCGGAAGATAAACTTATGCGAAAGCATTTACCAAGGAT…
Sagenista	MAST-4	MAST-4E	HQ865705	885	PR2_v5.0.0	-	TGCCAAGCAGCCGCGGTAATTCCAGCTCCAATAGCGTATATTAAAGTTGTTGCAGTTAAAAAGCTCGTAGTTGGATTTCTGGTTGAAGCGACCGGTCGGGCGTTGATTCGTCTGCACTGGAGTCGGTTTTGGCCATCCTCTAGGAAAGTGCGTCTGGTATTAAGTTGTCGGGCGTATGATCCTGGTCTTTTACTGTGAAAAAATTAGAGTGTTTAAAGCAGGCCTTCGCCTTGAATACATTAGCATGGAATAATAAGATAGGACTTTGGTCTATTTTGTTGGTTTGCAGACCGAAGTAATGATTAATAGGGATAGTTGGGGGTATTTATATTCCGATGTCAGAGGTGAAATTCTTAGATTTTCGGAAGATAAACTTATGCGAAAGCATTTACCAAGGAT…
Sagenista	MAST-4	MAST-4E	HQ870722	849	PR2_v5.0.0	-	ATTCCAGCTCCATAGCGTATATAAAGTTGTTGCAGTTAAAAAGCTCGTAGTTGGATTTCTGGTTGAAGCGACCGGTCGGGCGTTGATTCGTCTGCACTGGAGTCGGTTTTGGCCATCCTCTAGGAAAGTGCGTCTGGTATTAAGTTGTCGGGCGTATGATCCTGGTCTTTTACTGTGAAAAAATTAGAGTGTTTAAAGCACGCCTTCGCCTTGAATACATTAGCATGGAATAATAAGATAGGACTTTGGTCTATTTTGTTGGTTTGCAGACCGAAGTAATGATTAATAGGGATAGTTGGGGGTATTTATATTCCGATGTCAGAGGTGAAATTCTTAGATTTTCGGAAGATAAACTTATGCGAAAGCATTTACCAAGGATGTTTTCATTAATCAAGAACG…
Sagenista	MAST-4	MAST-4E	HQ870142	850	PR2_v5.0.0	-	TCCAGCTCCAATAGCGTATATTAAAGTTGTTGCAGTTAAAAAGCTCGTAGTTGGATTTCTGGTTGAAGCGACCGGTCGGGCGTTGATTCGTCTGCACTGGAGTCGGTTTTGGCCATCCTCTAGGAAAGTGCGTCTGGTATTAAGTTGTCGGGCGTATGATCCTGGTCTTTTACTGTGAAAAAATTAGAGTGTTTAAAGCAGGCCTTCGCCTTGAATACATTAGCATGGAATAATAAGATAGGACTTTGGTCTATTTTGTTGGTTTGCAGACCGAAGTAATGATTAATAGGGATAGTTGGGGGTATTTATATTCCGATGTCAGAGGTGAAATTCTTAGATTTTCGGAAGATAAACTTATGCGAAAGCATTTACCAAGGATGTTTTCATTAATCAAGAACG…
Sagenista	MAST-4	MAST-4E	JQ782010	1805	PR2_v5.0.0	-	CCTGGTTGATCCTGCCAGTAGCCATACGCTTGTCTCAAAGATTAAGCCATGCATGTCTAAGTATAAACATTTATACTGTGAAACTGCGAATGGCTCATTATATCAGTTATAGTTTATTTGATAGTATCTTACTACTTGGATAACCGTAGTAATTCTAGAGCTAATACATGCGTTAATCCCCAACTGCTTGCGCGGGCGGGGTGTATTTATTAGATAGAAACCAATGCGCCTTTTGGCGGTATTGTGGTGAATCATAATAACTTTGCGAATCGTATGGCCTTGTGCCGACGATGAATCATTCAAGTTTCTGCCCTATCAGCTGTCGATGGTAGGGCATTGGCCTACCATGGCATTAACGGGTGACGGAGAATTAGGGTTCGATTCCGGAGAGGGAGCCTG…
Sagenista	MAST-4	MAST-4E	HQ870220	850	PR2_v5.0.0	-	TCCAGCTCCAATAGCGTATATTAAAGTTGTTGCAGTTAAAAAGCTCGTAGTTGGATTTCTGGTTGAAGCGACCGGTCGGGCGTTGATTCGTCTGCACTGGAGTCGGTTTTGGCCATCCTCTAGGAAAGTGCGTCTGGTATTAAGTTGTCGGGCGTATGATCCTGGTCTTTTACTGTGAAAAAATTAGAGTGTTTAAAGCAGGCCTTCGCCTTGAATACATTAGCATGGAATAATAAGATAGGACTTTGGTCTATTTTGTTGGTTTGCAGACCGAAGTAATGATTAATAGGGATAGTTGGGGGTATTTATATTCCGATGTCAGAGGTGAAATTCTTAGATTTTCGGAAGATAAACTTATGCGAAAGCATTTACCAAGGATGTTTTCATTAATCAAGAACG…
Sagenista	MAST-4	MAST-4E	JN836306	964	PR2_v5.0.0	-	GGTTTGCAGACCGAAGTAATGATTAATAGGGATAGTTGGGGGTATTTATATTCCGATGTCAGAGGTGAAATTCTTAGATTTTCGGAAGATAAACTTATGCGAAAGCATTTACCAAGGATGTTTTCATTAATCAAGAACGAAAGTTAGGGGATCGAAGATGATTAGATACCATCGTAGTCTTAACCATAAACTATGCCGACTCAGGATTGGTGGACGTTTATTTAATGACTCCATCAGCACTGTATGAGAAATCAAAGTCTTTGGGTTCCGGGGGGAGTATGGTCGCAAGGCTGAAACTTAAAGGAATTGACGGAAGGGCACCACCAGGAGTGGAGCCTGCGGCTTAATTTGACTCAACACGGGAAAACTTACCAGGTCCGGACATAGTAAGGATTGACA…
Sagenista	MAST-4	MAST-4E	JN693042	880	PR2_v5.0.0	-	AGTTAAAAGCTCGTAGTTGGATTTCTGGTTGAAGCGACCGGTCGGGCGTTGATTCGTCTGCACTGGAGTCGGTTTTGGCCATCCTCTAGGAAAGTGCGTCTGGTATTAAGTTGTCGGGCGTATGATCCTGGCCTTTTACTGTGAAAAAATTAGAGTGTTTAAAGCAGGCCTTCGCCTTGAATACATTAGCATGGAATAATAAGATAGGACTTTGGTCTATTTTGTTGGTTTGCAGACCGAAGTAATGATTAATAGGGATAGTTGGGGGTATTTATATTCCGATGTCAGAGGTGAAATTCTTAGATTTTCGGAAGATAAGCTTATGCGAAAGCATTTACCAAGGATGTTTTCATTAATCAAGAACGAAAGTTAGGGGATCGAAGATGATTAGATACCATC…
Sagenista	MAST-4	MAST-4E	HQ869418	876	PR2_v5.0.0	-	AGCAGCCGCGGTAATTCCAGCTCCAATAGCGTATATTAAAGTTGTTGCAGTTAAAAAGCTCGTAGTTGGATTTCTGGTTGAAGCGACCGGTCGGGCGTTGATTCGTCTGCACTGGAGTCGGTTTTGGCCATCCTCTAGGAAAGTGCGTCTGGTATTAAGTTGTCGGGCGTATGATCCTGGTCTTTTACTGTGAAAAAATTAGAGTGTTTAAAGCAGGCCTTCGCCTTGAATACATTAGCATGGAATAATAAGATAGGACTTTGGTCTATTTTGTTGGTTTGCAGACCGAAGTAATGATTAATAGGGATAGTTGGGGGTATTTATATTCCGATGTCAGAGGTGAAATTCTTAGATTTTCGGAAGATAAACTTATGCGAAAGCATTTACCAAGGATGTTTT…
Sagenista	MAST-4	MAST-4E	HQ865537	886	PR2_v5.0.0	-	GTGCCAAGCAGCCGCGGTAATTCCAGCTCCAATAGCGTATATTAAAGTTGTTGCAGTTAAAAAGCTCGTAGTTGGATTTCTGGTTGAAGCGACCGGTCGGGCGTTGATTCGTCTGCACTGGAGTCGGTTTTGGCCATCCTCTAGGAAAGTGCGTCTGGTATTAAGTTGTCGGGCGTATGATCCTGGTCTTTTACTGTGAAAAAATTAGAGTGTTTAAAGCAGGCCTTCGCCTTGAATACATTAGCATGGAATAATAAGATAGGACTTTGGCCTATTTTGTTGGTTTGCAGACCGAAGTAATGATTAATAGGGATAGTTGGGGGTATTTATATTCCGATGTCAGAGGTGAAATTCTTAGATTTTCGGAAGATAAACTTATGCGAAAGCATTTACCAAGGA…
Sagenista	MAST-4	MAST-4E	HQ869587	872	PR2_v5.0.0	-	CCGCGGTAATTCCAGCTCCAATAGCGTATATTAAAGTTGTTGCAGTTAAAAAGCTCGTAGTTGGATTTCTGGTTGAAGCGACCGGTCGGGCGTTGATTCGTCTGCACTGGAGTCGGTTTTGGCCATCCTCTAGGAAAGTGCGTCTGGTATTAAGTTGTCGGGCGTATGATCCTGGTCTTTTACTGTGAAAAAATTAGAGTGTTTAAAGCAGGCCTTCGCCTTGAATACATTAGCATGGAATAATAAGATAGGACTTTGGTCTATTTTGTTGGTTTGCAGACCGAAGTAATGATTAATAGGGATAGTTGGGGGTATTTATATTCCGATGTCAGAGGTGAAATTCTTAGATTTTCGGAAGATAAACTTATGCGAAAGCATTTACCAAGGATGTTTTCATTA…
Sagenista	MAST-4	MAST-4E	HQ866511	885	PR2_v5.0.0	-	GTGCCAGCAGCCGCGGTAATTCCAGCTCCAATAGCGTATATTAAAGTTGTTGCAGTTAAAAAGCTCGTAGTTGGATTTCTGGTTGAAGCGACCGGTCGGGCGTTGATTCGTCTGCACTGGAGTCGGTTTTGGCCATCCTCTAGGAAAGTGCGTCTGGTATTAAGTTGTCGGGCGTATGATCCTGGTCTTTTACTGTGAAAAAATTAGAGTGTTTAAAGCAGGCCTTCGCCTTGAATACATTAGCATGGAATAATAAGATAGGACTTTGGTCTATTTTGTTGGTTTGCAGACCGAAGTAATGATTAATAGGGATAGTTGGGGGTATTTATATTCCGATGTCAGCGGTGAAATTCTTAGATTTTCGGAAGATAAACTTATGCGAAAGCATTTACCAAGGAT…
Sagenista	MAST-4	MAST-4E	GU823045	1378	PR2_v5.0.0	-	CGGAGAAGGCGCCTGAGAGACGGCTACCACATCCAAGGAAGGCAGCAGGCGCGTAAATTACCCAATCCTGACACAGGGAGGTAGTGACAATAAATACTAAAGCGGGGCTATTCATAGTCTTGCTCTTGGAATGAGTACAATTTAAACCCCTTAACGATGATCAATTGGAGGGCAAGTCTGGTGCCAGCAGCCGCGGTAATTCCAGCTCCAATAGCGTATATTAAAGTTGTTGCAGTTAAAAAGCTCGTAGTTGGATTTCTGGTTGAAGCGACCGGTCGGGCGTTGATTCGTCTGCACTGGAGTCGGTTTTGGCCATCCTCTAGGAAAGTGCGTCTGGTATTAAGTTGTCGGGCGTATGATCCTGGTCTTTTACTGTGAAAAAATTAGAGTGTTTAAAGC…
Sagenista	MAST-4	MAST-4E	JN693091	879	PR2_v5.0.0	-	AGCTCGTAGTTGGATTTCTGGTTGAAGCGACCGGTCGGGCGTTGATTCGTCTGCACTGGAGTCGGTTTTGGCCATCCTCTAGGAAAGTGCGTCTGGTATTAAGTTGTCGGGCGTATGATCCTGGTCTTTTACTGTGAAAAAATTAGAGTGTTTAAAGCAGGCCTTCGCCTTGAATACATTAGCATGGAATAATAAGATAGGACTTTGGTCTATTTTGTTGGTTTGCAGACCGAAGTAATGATTAATAGGGATAGTTGGGGGTATTTATATTCCGATGTCAGAGGTGAAATTCTTAGATTTTCGGAAGATAAACTTATGCGAAAGCATTTACCAAGGATGTTTTCATTAATCAAGAACGAAAGTTAGGGGATCGAAGATGATTAGATACCATCGTAGTCT…
Sagenista	MAST-4	MAST-4E	HQ868028	886	PR2_v5.0.0	-	GTGCCAAGCAGCCGCGGTAATTCCAGCTCCAATAGCGTATATTAAAGTTGTTGCAGTTAAAAAGCTCGTAGTTGGATTTCTGGTTGAAGCGACCGGTCGGGCGTTGATTCGTCTGCACTGGAGTCGGTTTTGGCCATCCTCTAGGAAAGTGCGTCTGGTATTAAGTTGTCGGGCGTATGATCCTGGTCTTTTACTGTGAAAAAATTAGAGTGTTTAAAGCAGGCCTTCGCCTTGAATACATTAGCATGGAATAATAAGATAGGACTTTGGTCTATTTTGTTGGTTTGCAGACCGAAGTAATGATTAATAGGGATAGTTGGGGGTATTTATATTCCGATGTCAGAGGTGAAATTCTTAGATTTTCGGAAGATAAACTTATGCGAAAGCATTTACCAAGGA…
Sagenista	MAST-4	MAST-4E	HQ868089	885	PR2_v5.0.0	-	GTGCCAGCAGCCGCGGTAATTCCAGCTCCAATAGCGTATATTAAAGTTGTTGCAGTTAAAAAGCTCGTAGTTGGATTTCTGGTTGAAGCGACCGGTCGGGCGTTGATTCGTCTGCACTGGAGTCGGTTTTGGCCATCCTCTAGGAAAGTGCGTCTGGTATTAAGTTGTCGGGCGTATGATCCTGGTCTTTTACTGTGAAAAAATTAGAGTGTTTAAAGCAGGCCTTCGCCTTGAATACATTAGCATGGAATAATAAGATAGGACTTTGGTCTATTTTGTTGGTTTGCAGACCGAAGTAATGATTAATAGGGATAGTTGGGGGTATTTATATTCCGATGTCAGAGGTGAAATTCTTAGATTTTCGGAAGATAAACTTATGCGAAAGCATTTACCAAGGAT…
Sagenista	MAST-4	MAST-4E	HQ865601	884	PR2_v5.0.0	-	GCCAAGCAGCCGCGGTAATTCCAGCTCCAATAGCGTATATTAAAGTTGTTGCAGTTAAAAAGCTCGTAGTTGGATTTCTGGTTGAAGCGACCGGTCGGGCGTTGATTCGTCTGCACTGGAGTCGGTTTTGGCCATCCTCTAGGAAAGTGCGTCTGGTATTAAGTTGTCGGGCGTATGATCCTGGTCTTTTACTGTGAAAAAATTAGAGTGTTTAAAGCAGGCCTTCGCCTTGAATACATTAGCATGGAATAATAAGATAGGACTTTGGTCTATTTTGTTGGTTTGCAGACCGAAGTAATGATTAATAGGGATAGTTGGGGGTATTTATATTCCGATGTCAGAGGTGAAATTCTTAGATTTTCGGAAGATAAACTTATGCGAAAGCATTTACCAAGGATG…
Sagenista	MAST-4	MAST-4E	HQ865488	886	PR2_v5.0.0	-	GTGCCAAGCAGCCGCGGTAATTCCAGCTCCAATAGCGTATATTAAAGTTGTTGCAGTTAAAAAGCTCGTAGTTGGATTTCTGGTTGAAGCGACCGGTCGGGCGTTGATTCGTCTGCACTGGAGTCGGTTTTGGCCATCCTCTAGGAAAGTGCGTCTGGTATTAAGTTGTCGGGCGTATGATCCTGGTCTTTTACTGTGAAAAAATTAGAGTGTTTAAAGCAGGCCTTCGCCTTGAATACATTAGCATGGAATAATAAGATAGGACTTTGGTCTATTTTGTTGGTTTGCAGACCGAAGTAATGATTAATAGGGATAGTTGGGGGTATTTATATTCCGATGTCAGAGGTGAAATTCTTAGATTTTCGGAAGATAAACTTATGCGAAAGCATTTACCAAGGA…
Sagenista	MAST-4	MAST-4E	HQ869682	883	PR2_v5.0.0	-	GCCAGCAGCCGCGGTAATTCCAGCTCCAATAGCGTATATTAAAGTTGTTGCAGTTAAAAAGCTCGTAGTTGGATTTCTGGTTGAAGCGACCGGTCGGGCGTTGATTCGTCTGCACTGGAGTCGGTTTTGGCCATCCTCTAGGAAAGTGCGTCTGGTATTAAGTTGTCGGGCGTATGATCCTGGTCTTTTACTGTGAAAAAATTAGAGTGTTTAAAGCAGGCCTTCGCCTTGAATACATTAGCATGGAATAATAAGATAGGACTTTGGTCTATTTTGTTGGTTTGCAGACCGAAGTAATGATTAATAGGGATAGTTGGGGGTATTTATATTCCGATGTCAGAGGTGAAATTCTTAGATTTTCGGAAGATAAACTTATGCGAAAGCATTTACCAAGGATGC…
Sagenista	MAST-4	MAST-4E	HQ865713	885	PR2_v5.0.0	-	GTGCCAAGCAGCCGCGGTAATTCCAGCTCCAATAGCGTATATTAAAGTTGTTGCAGTTAAAAAGCTCGTAGTTGGATTTCTGGTTGAAGCGACCGGTCGGGCGTTGATTCGTCTGCACTGGAGTCGGTTTTGGCCATCCTCTAGGAAAGTGCGTCTGGTATTAAGTTGTCGGGCGTATGATCCTGGTCTTTTACTGTGAAAAAATTAGAGTGTTTAAAGCAGGCCTTCGCCTTGAATACATTAGCATGGAATAATAAGATAGGACTTTGGTCTATTTTGTTGGTTTGCAGACCGAAGTAATGATTAATAGGGATAGTTGGGGGTATTTATATTCCGATGTCAGAGGTGAAATTCTTAGATTTTCGGAAGATAAACTTATGCGAAAGCATTTACCAAGGA…
Sagenista	MAST-4	MAST-4E	HQ867697	882	PR2_v5.0.0	-	GCCAAGCAGCCGCGGTAATTCCAGCTCCAATAGCGTATATTAAAGTTGTTGCAGTTAAAAAGCTCGTAGTTGGATTTCTGGTTGAAGCGACCGGTCGGGCGTTGATTCGTCTGCACTGGAGTCGGTTTTGGCCATCCTCTAGGAAAGTGCGTCTGGTATTAAGTTGTCGGGCGTATGATCCTGGTCTTTTACTGTGAAAAAATTAGAGTGTTTAAAGCAGGCCTTCGCCTTGAATACATTAGCATGGAATAATAAGATAGGACTTTGGTCTATTTTGTTGGTTTGCGGACCGAAGTAATGATTAATAGGGATAGTTGGGGGTATTTATATTCCGATGTCAGAGGTGAAATTCTTAGATTTTCGGAAGATAAACTTATGCGAAAGCATTTACCAAGGATG…
Sagenista	MAST-4	MAST-4E	HQ866536	886	PR2_v5.0.0	-	GTGCCAAGCAGCCGCGGTAATTCCAGCTCCAATAGCGTATATTAAAGTTGTTGCAGTTAAAAAGCTCGTAGTTGGATTTCTGGTTGAAGCGACCGGTCGGGCGTTGATTCGTCTGCACTGGAGTCGGTTTTGGCCATCCTCTAGGAAAGTGCGTCTGGTATTAAGTTGTCGGGCGTATGATCCTGGTCTTTTACTGTGAAAAAATTAGAGTGTTTAAAGCAGGCCTTCGCCTTGAATACATTAGCATGGAATAATAAGATAGGACTTTGGTCTATTTTGTTGGTTTGCAGACCGAAGTAATGATTAATAGGGATAGTTGGGGGTATTTATATTCCGATGTCAGAGGTGAAATTCTTAGATTTTCGGAAGATAAACTTATGCGAAAGCATTTACCAAGGA…
Sagenista	MAST-4	MAST-4E	HQ867835	885	PR2_v5.0.0	-	GTGCCCAGCAGCCGCGGTAATTCCAGCTCCAATAGCGTATATTAAAGTTGTTGCAGTTAAAAAGCTCGTAGTTGGATTTCTGGTTGAAGCGACCGGTCGGGCGTTGATTCGTCTGCACTGGAGTCGGTTTTGGCCATCCTCTAGGAAAGTGCGTCTGGTATTAAGTTGTCGGGCGTATGATCCTGGTCTTTTACTGTGAAAAAATTAGAGTGTTTAAAGCAGGCCTTCGCCTTGAATACATTAGCATGGAATAATAAGATAGGACTTTGGTCTATTTTGTTGGTTTGCAGACCGAAGTAATGATTAATAGGGATAGTTGGGGGTATTTATATTCCGATGTCAGAGGTGAAATTCTTAGATTTTCGGAAGATAAACTTATGCGAAAGCATTTACCAAGGA…
Sagenista	MAST-4	MAST-4E	JQ782054	1805	PR2_v5.0.0	-	CCTGGTTGATCCTGCCAGTAGTCATACGCCTGTCTCAAAGATTAAGCCATGCATGTCTAAGTATAAACATTTATACTGTGAAACTGCGAATGGCTCATTATATCAGTTATAGTTTATTTGATAGTATCTTACTACTTGGATAACCGTAGTAATTCTAGAGCTAATACATGCGTTAATCCCCAACTGCTTGCGCGGGCGGGGTGTATTTATTAGATAGAAACCAATGCGCCTTTGGCGGTATTGTGGTGAATCATAATAACTTTGCGAATCGTATGGCCTTGTGCCGACGATGAATCATTCAAGTTTCTGCCCTATCAGCTGTCGATGGTAGGGTATTGGCCTACCATGGCATTAACGGGTGACGGAGAATTAGGGTTCGATTCCGGAGAGGGAGCCTGA…
Sagenista	MAST-4	MAST-4E	HQ870771	851	PR2_v5.0.0	-	TCCAGCTCCAATAGCGTATATTAAAGTTGTTGCAGTTAAAAAGCTCGTAGTTGGATTTCTGGTTGAAGCGACCGGTCGGGCGTTGATTCGTCTGCACTGGAGTCGGTTTTGGCCATCCTCTAGGAAAGTGCGTCTGGTATTAAGTTGTCGGGCGTATGATCCTGGTCTTTTACTGTGAAAAAATTAGAGTGTTTAAAGCAGGCCTTCGCCTTGAATACATTAGCATGGAATAATAAGATAGGACTTTGGTCTATTTTGTTGGTTTGCAGACCGAAGTAATGATTAATAGGGATAGTTGGGGGTATTTATATTCCGATGTCAGAGGTGAAATTCTTAGATTTTCGGAAGATAAACTTATGCGAAAGCATTTACCAAGGATGTTTTCATTAATCAAGAACG…
Sagenista	MAST-4	MAST-4E	JN836309	964	PR2_v5.0.0	-	GGTTTGCAGACCGAAGTAATGATTAATAGGGATAGTTGGGGGTATTTATATTCCGATGTCAGAGGTGAAATTCTTAGATTTTCGGAAGATAAACTTATGCGAAAGCATTTACCAAGGATGTTTTCATTAATCAAGAACGAAAGTTAGGGGATCGAAGATGATTAGATACCATCGTAGTCTTAACCATAAACTATGCCGACTCAGGATTGGTGGACGTTTATTTAATGACTCCATCAGCACTGTATGAGAAATCAAAGTCTTTGGGTTCCGGGGGGAGTATGGTCGCAAGGCTGAAACTTAAAGGAATTGACGGAAGGGCACCACCAGGAGTGGAGCCTGCGGCTTAATTTGACTCAACACGGGAAAACTTACCAGGTCCGGACATAGTAAGGATTGACA…
Sagenista	MAST-4	MAST-4E	HQ867592	882	PR2_v5.0.0	-	CCAGGCAGCCGCGGTAATTCCAGCTCCAATAGCGTATATTAAAGTTGTTGCAGTTAAAAAGCTCGTAGTTGGATTTCTGGTTGAAGCGACCGGTCGGGCGTTGATTCGTCTGCACTGGAGTCGGTTTTGGCCATCCTCTAGGAAAGTGCGTCTGGTATTAAGTTGTCGGGCGTATGATCCTGGTCTTTTACTGTGAAAAAATTAGAGTGTTTAAAGCAGGCCTTCGCCTTGAATACATTAGCATGGAATAATAAGATAGGACTTTGGTCTATTTTGCTGGTTTGCAGACCGAAGTAATGATTAATAGGGATAGTTGGGGGTATTTATATTCCGATGTCAGAGGTGAAATTCTTAGATTTTCGGAAGATAAACTTATGCAAAAGCATTTACCAAGGATGT…
Sagenista	MAST-4	MAST-4E	HQ869513	878	PR2_v5.0.0	-	TGCCAGCAGCCGCGGTAATTCCAGCTCCAATAGCGTATATTAAAGTTGTTGCAGTTAAAAAGCTCGTAGTTGGATTTCTGGTTGAAGCGACCGGTCGGGCGTTGATTCGTCTGCACTGGAGTCGGTTTTGGCCATCCTCTAGGAAAGTGCGTCTGGTATTAAGTTGTCGGGCGTATGATCCTGGTCTTTTACTGTGAAAAAATTAGAGTGTTTAAAGCAGGCCTTCGCCTTGAATACATTAGCATGGAATAATAAGATAGGACTTTGGTCTATTTTGTTGGTTTGCAGACCGAAGTAATGATTAATAGGGATAGTTGGGGGTATTTATATTCCGATGTCAGAGGTGAAATTCTTAGATTTTCGGAAGATAAACTTATGCGAAAGCATTTACCAAGGATG…
Sagenista	MAST-4	MAST-4E	HQ870752	850	PR2_v5.0.0	-	ATTCCAGCTCCAATAGCGTATATTAAAGTTGTTGCAGTTAAAAAGCTCGTAGTTGGATTTCTGGTTGAAGCGACCGGTCGGGCGTTGATTCGTCTGCACTGGAGTCGGTTTTGGCCATCCTCTAGGAAAGTGCGTCTGGTATTAAGTTGTCGGGCGTATGATCCTGGTCTTTTACTGTGAAAAAATTAGAGTGTTTAAAGCAGGCCTTCGCCTTGAATACATTAGCATGGAATAATAAGATAGGACTTTGGTCTATTTTGTTGGTTTGCAGACCGAAGTAATGATTAATAGGGATAGTTGGGGGTATTTATATTCCGATGTCAGAGGTGAAATTCTTAGATTTTCGGAAGATAAACTTATGCGAAAGCATTTACCAAGGATGTTTTCATTAATCAAGAA…
Sagenista	MAST-4	MAST-4E	HQ868306	880	PR2_v5.0.0	-	AGCAGCCGCGGTAATTCCAGCTCCAATAGCGTATATTAAAGTTGTTGCAGTTAAAAAGCTCGTAGTTGGATTTCTGGTTGAAGCGACCGGTCGGGCGTTGATTCGTCTGCACTGGAGTCGGTTTTGGCCATCCTCTAGGAAAGTGCGTCTGGTATTAAGTTGTCGGGCGTATGATCCTGGTCTTTTACTGTGAAAAAATTAGAGTGTTTAAAGCAGGCCTTCGCCTTGAATACATTAGCATGGAATAATAAGATAGGACTTTGGTCTATTTTGTTGGTTTGCAGACCGAAGTAATGATTAATAGGGATAGTTGGGGGTATTTATATTCCGATGTCAGAGGTGAAATTCTTAGATTTTCGGAAGATAGACTTATGCGAAAGCATTTACCAAGGATGTTTT…
Sagenista	MAST-4	MAST-4E	HQ865699	886	PR2_v5.0.0	-	GTGCCAAGCAGCCGCGGTAATTCCAGCTCCAATAGCGTATATTAAAGTTGTTGCAGTTAAAAAGCTCGTAGTTGGATTTCTGGTTGAAGCGACCGGTCGGGCGTTGATTCGTCTGCACTGGAGTCGGTTTTGGCCATCCTCTAGGAAAGTGCGTCTGGTATTAAGTTGTCGGGCGTATGATCCTGGTCTTTTACTGTGAAAAAATTAGAGTGTTTAAAGCAGGCCTTCGCCCTGAATACATTAGCATGGAATAATAAGATAGGACTTTGGTCTATTTTGTTGGTTTGCAGACCGAAGTAATGATTAATAGGGATAGTTGGGGGTATTTATATTCCGATGTCAGAGGTGAAATTCTTAGATTTTCGGAAGATAAACTTATGCGAAAGCATTTACCAAGGA…
Sagenista	MAST-4	MAST-4E	HQ870555	850	PR2_v5.0.0	-	TCCAGCTCCAATAGCGTATATTAAAGTTGTTGCAGTTAAAAAGCTCGTAGTTGGATTTCTGGTTGAAGCGACCGGTCGGGCGTTGATTCGTCTGCACTGGAGTCGGTTTTGGCCATCCTCTAGGAAAGTGCGTCTGGTATTAAGTTGTCGGGCGTATGATCCTGGTCTTTTACTGTGAAAAAATTAGAGTGTTTAAAGCAGGCCTTCGCCTTGAATACATTAGCATGGAATAATAAGATAGGACTTTGGTCTATTTTGTTGGTTTGCAGACCGAAGTAATGATTAATAGGGATAGTTGGGGGTATTTATATTCCGATGTCAGAGGTGAAATTCTTAGATTTTCGGAAGATAAACTTATGCGAAAGCATTTACCAAGGATGTTTTCATTAATCAAGAACG…
Sagenista	MAST-4	MAST-4E	HQ865598	885	PR2_v5.0.0	-	TGCCAAGCAGCCGCGGTAATTCCAGCTCCAATAGCGTATATTAAAGTTGTTGCAGTTAAAAAGCTCGTAGTTGGATTTCTGGTTGAAGCGACCGGTCGGGCGTTGATTCGTCTGCACTGGAGTCGGTTTTGGCCATCCTCTAGGAAAGTGCGTCTGGTATTAAGTTGTCGGGCGTATGATCCTGGTCTTTTACTGTGAAAAAATTAGAGTGTTTAAAGCAGGCCTTCGCCTTGAATACATTAGCATGGAATAATAAGATAGGACTTTGGTCTATTTTGTTGGTTTGCAGACCGAAGTAATGATTAATAGGGATAGTTGGGGGTATTTATATTCCGATGTCAGAGGTGAAGTTCTTAGATTTTCGGAAGATAAACTTATGCGAAAGCATTTACCAAGGAT…
Sagenista	MAST-4	MAST-4E	HQ869203	878	PR2_v5.0.0	-	GCCAAGCAGCCGCGGTAATTCCAGCTCCAATAGCGTATATTAAAGTTGTTGCAGTTAAAAAGCTCGTAGTTGGATTTCCGGTTGAAGCGACCGGTCGGGCGTTGATTCATCTGCACTGGAGTCGGTTTTGGCCATCCTCTAGGAAAGTGCGTCTGGTATTAAGTTGTCGGGCGTATGATCCTGGTCTTTTACTGTGAAAAAATTAGAGTGTTTAAAGCAGGCCTTCGCCTTGAATACATTAGCATGGAATAATAAGATAGGACTTTGGTCTATTTTGTTGGTTTGCAGACCGAAGTAATGATTAATAGGGATAGTTGGGGGTATTTATATTCCGATGTCAGAGGTGAAATTCTTAGATTTTCGGAAGATAAACTTATGCGAAAGCATTTACCAAGGATG…
Sagenista	MAST-4	MAST-4E	GU822978	1072	PR2_v5.0.0	-	CGGTAATTCCAGCTCCAATAGCGTATATTAAAGTTGTTGCAGTTAAAAAGCTCGTAGTTGGATTTCTGGTAGAAGCGACCGGTCGGGCGTTGATTCGTCTGCACTGGAGTCGGTTTTGGCCATCCTCTAGGAAAGTGCGTCTGGTATTAAGTTGTCGGGCGTATGATCCTGGTCTTTTACTGTGAAAAAATTAGAGTGTTTAAAGCAGGCCTTCGCCTTGGATACATTAGCATGGAATAATAAGATAGGACTTTGGTCTATTTTGTTGGTTTGCAGACCGAAGTAATGATTAATAGGGATAGTTGGGGGTATTTATATTCCGATGTCAGAGGTGAAATTCTTAGATTTTCGGAAGATAAACTTATGCGAAAGCATTTACCAAGGATGTTTTCATTAATC…
Sagenista	MAST-4	MAST-4E	JQ782017	1805	PR2_v5.0.0	-	CCTGGTTGATCCTGCCAGTAGTCATACGCTTGTCTCAAAGATTAAGCCATGCATGTCTAAGTATAAACATTTATACTGTGAAACTGCGAATGGCTCATTATATCAGTTATAGTTTATTTGATAGTATCTTACTACTTGGATAACCGTAGTAATTCTAGAGCTAATACATGCGTTAATCCCCAACTGCTTGCGCGGGCGGGGTGTATTTATTAGATAGAAACCAATGCGCCTTTTGGCGGTATTGTGGTGAATCATAATAACTTTGCGAATCGTATGGCCTTGTGCCGACGATGAATCATTCAAGTTTCTGCCCTATCAGCTGTCGATGGTAGGGTATTGGCCTACCATGGCATTAACGGGTGACGGAGAATTAGGGTTCGATTCCGGAGAGGGAGCCTG…
Sagenista	MAST-4	MAST-4E	HQ869584	876	PR2_v5.0.0	-	AGCCGCGGTAATTCCAGCTCCAATAGCGTATATTAAAGTTGTTGCAGTTAAAAAGCTCGTAGTTGGATTTCTGGTTGAAGCGACCGGTCGGGCGTTGATTCGTCTGCACTGGAGTCGGTTTTGGCCATCCTCTAGGAAAGTGCGTCTGGTATTAAGTTGTCGGGCGTATGATCCTGGTCTTTTACTGTGAAAAAATTAGAGTGTTTAAAGCAGGCCTTCGCCTTGAATACATTAGCATGGAATAATAAGATAGGACTTTGGTCTATTTTGTTGGTTTGCAGACCGAAGTAATGATTAATAGGGATAGTTGGGGGTATTTATATTCCGATGTCAGAGGTGAAATTCTTAGATTTTCGGAAGATAAACTTATGCGAAAGCATTTACCAAGGATGTTTTCAT…
Sagenista	MAST-4	MAST-4E	HQ865434	881	PR2_v5.0.0	-	GTGCCAAGCAGCCGCGGTAATTCCAGCTCCAATAGCGTATATTAAAGTTGTTGCAGTTAAAAAGCTCGTAGTTGGATTTCTGGTTGAAGCGACCGGTCGGGCGTTGATTCGTCTGCACTGGAGTCGGTTTTGGCCATCCTCTAGGAAAGTGCGTCTGGTATTAAGTTGTCGGGCGTATGATCCTGGTCTTTTACTGTGAAAAAATTAGAGTGTTTAAAGCAGGCCTTCGCCTTGAATACATTAGCATGGAATAATAAGATAGGACTTTGGTCTATTTTGTTGGTTTGCAGACCGAAGTAATGATTAATAGGGATAGTTGGGGGTATTTATATTCCGATGTCAGAGGTGAAATTCTTAGATTTTCGGAAGATAAACTTATGCGAAAGCATTTACCAAGGA…
Sagenista	MAST-4	MAST-4E	HQ868937	879	PR2_v5.0.0	-	GCCAAGCAGCCGCGGTAATTCCAGCTCCAATAGCGTATATTAAAGTTGTTGCAGTTAAAAAGCTCGTAGTTGGATTTCTGGTTGAAGCGACCGGTCGGGCGTTGATTCGTCTGCACTGGAGTCGGTTTTGGCCATCCTCTAGGAAAGTGCGTCTGGTATTAAGTTGTCGGGCGTATGATCCTGGTCTTTTACTGTGAAAAAATTAGAGTGTTTAAAGCAGGCCTTCGCCTTGAATACATTAGCATGGAATAATAAGATAGGACTTTGGTCTATTTTGTTGGTTTGCAGACCGAAGTAATGATTAATAGGGATAGTTGGGGGTATTTATATTCCGATGTCAGAGGTGAAATTCTTAGATTTTCGGAAGATAAACTTATGCGAAAGCATTTACCAAGGATG…
Sagenista	MAST-4	MAST-4E	HQ867707	881	PR2_v5.0.0	-	GTGCAAGGCAGCCGCGGTAATTCCAGCTCCAATAGCGTATATTAAAGTTGTTGCAGTTAAAAAGCTCGTAGTTGGATTTCTGGTTGAAGCGACCGGTCGGGCGTTGATTCGTCTGCACTGGAGTCGGTTTTGGCCATCCTCTAGGAAAGTGCGTCTGGTATTAAGTTGTCGGGCGTATGATCCTGGTCTTTTACTGTGAAAAAATTAGAGTGTTTAAAGCAGGCCTTCGCCTTGAATACATTAGCATGGAATAATAAGATAGGACTTTGGTCTATTTTGTTGGTTTGCAGACCGAAGTAATGATTAATAGGGATAGTTGGGGGTATTTATATTCCGATGTCAGAGGTGAAATTCTTAGATTTTCGGAAGATAAACTTATGCGAAAGCATTTACCAAGGA…
Sagenista	MAST-4	MAST-4E	DQ234593	965	PR2_v5.0.0	-	GTTAAAAAGCTCGTAGTTGGATTTCTGGTTGAAGCGACCGGTCGGGCGTTGATTCGTCTGCACTGGAGTCGGTTTTGGCCATCCTCTAGGAAAGTGCGTCTGGTATTAAGTTGTCGGGCGTATGATCCTGGTCTTTTACTGTGAAAAAATTAGAGTGTTTAAAGCAGGCCTTCGCCTTGAATACATTAGCATGGAATAATAAGATAGGACTTTGGTCTATTTTGTTGGTTTGCAGACCGAAGTAATGATTAATAGGGATAGTTGGGGGTATTTATATTCCGATGTCAGAGGTGAAATTCTTAGATTTTCGGAAGATAAACTTATGCGAAAGCATTTACCAAGGATGTTTTCATTAATCAAGAACGAAAGTTAGGGGATCGAAGATGATTAGATACCATC…
Sagenista	MAST-4	MAST-4E	JF488775	1151	PR2_v5.0.0	-	GTTGTTGCAGTTAAAAAGCTCGTAGTTGGATTTCTGGTTGAAGCGACCGGTCGGGCGTTGATTCGTCTGCACTGGAGTCGGTTTTGGCCATCCTCTAGGAAAGTGCGTCTGGTATTAAGTTGTCGGGCGTATGATCCTGGTCTTTTACTGTGAAAAAATTAGAGTGTTTAAAGCAGGCCTTCGCCTTGAATACATTAGCATGGAATAATAAGATAGGACTTTGGTCTATTTTGTTGGTTTGCAGACCGAAGTAATGATTAATAGGGATAGTTGGGGGTATTTATATTCCGATGTCAGAGGTGAAATTCTTAGATTTTCGGAAGATAAACTTATGCGAAAGCATTTACCAAGGATGTTTTCATTAATCAAGAACGAAAGTTAGGGGATCGAAGATGATTA…
Sagenista	MAST-4	MAST-4E	HQ868603	876	PR2_v5.0.0	-	CCAGCAGCCGCGGTAATTCCAGCTCCAATAGCGTATATTAAAGTTGTTGCAGTTAAAAAGCTCGTAGTTGGATTTCTGGTTGAAGCGACCGGTCGGGCGTTGATTCGTCTGCACTGGAGTCGGTTTTGGCCATCCTCTAGGAAAGTGCGTCTGGTATTAAGTTGTCGGGCGTATGATCCTGGTCTTTTACTGTGAAAAAATTAGAGTGTTTAAAGCAGGCCTTCGCCTTGAATACATTAGCATGGAATAATAAGATAGGACTTTGGTCTATTTTGTTGGTTTGCAGACCGAAGTAATGATTAATAGGGATAGTTGGGGGTATTTATATTCCGATGTCAGAGGTGAAATTCTTAGATTTTCGGAAGATAAACTTATGCGAAAGCATTTACCAAGGATGTT…
Sagenista	MAST-4	MAST-4E	HQ869282	866	PR2_v5.0.0	-	CCGCGGTAATTCCAGCTCCAATAGCGTATATTAAAGTTGTTGCAGTTAAAAAGCTCGTAGTTGGATTTCTGGTTGAAGCGACCGGTCGGGCGTTGATTCGTCTGCACTGGAGTCGGTTTTGGCCATCCTCTAGGAAAGTGCGTCTGGTATTAAGTTGTCGGGCGTATGATCCTGGTCTTTTACTGTGAAAAAATTAGAGTGTTTAAAGCAGGCCTTCGCCTTGAATACATTAGCATGGAATAATAAGATAGGACTTTGGTCTATTTTGTTGGTTTGCAGACCGAAGTAATGATTAATAGGGATAGTTGGGGTATTTATATTCCGATGTCAGAGGTGAAATTCTTAGATTTTCGGAAGATAAACTTATGCGAAAGCATTTACCAAGGATGTTTTCATTAA…
Sagenista	MAST-4	MAST-4E	KC147237	837	PR2_v5.0.0	-	AAAGCTCGGTAGTTGGATTTCTGGTTGAAGCGACCGGTCGGGCGTTGATTCGTCTGCACTGGAGTCGGTTTTGGCCATCCTCTAGGAAAGTGCGTCTGGTATTAAGTTGTCGGGCGTATGATCCTGGTCTTTTACTGTGAAAAAATTAGAGTGTTTAAAGCAGGCCTTCGCCTTGAATACATTAGCATGGAATAATAAGATAGGACTTTGGTCTATTTTGTTGGTTTGCAGACCGAAGTAATGATTAATAGGGATAGTTGGGGGTATTTATATTCCGATGTCAGAGGTGAAATTCTTAGATTTTCGGAAGATAAACTTATGCGAAAGCATTTACCAAGGATGTTTTCATTAATCAAGAACGAAAGTTAGGGGATCGAAGATGATTAGATACCATCGTAG…
Sagenista	MAST-4	MAST-4E	HQ869673	883	PR2_v5.0.0	-	GTGCCAGCAGCCGCGGTAATTCCAGCTCCAATAGCGTATATTAAAGTTGTTGCAGTTAAAAAGCTCGTAGTTGGATTTCTGGTTGAAGCGACCGGTCGGGCGTTGATTCGTCTGCACTGGAGTCGGTTTTGGCCATCCTCTAGGAAAGTGCGTCTGGTATTAAGTTGTCGGGCGTATGATCCTGGTCTTTTACTGTGAAAAAATTAGAGTGTTTAAAGCAGGCCTTCGCCTTGAATACATTAGCATGGAATAATAAGATAGGACTTTGGTCTATTTTGTTGGTTTGCAGACCGAAGTAATGATTAATAGGGATAGTTGGGGGTATTTATATTCCGATGTCAGAGGTGAAATTCTTAGATTTTCGGAAGATAAACTTATGCGAAAGCATTTACCAAGGAT…
Sagenista	MAST-4	MAST-4E	HQ870676	850	PR2_v5.0.0	-	TCCAGCTCCAATAGCGTATATTAAAGTTGTTGCAGTTAAAAAGCTCGTAGTTGGATTTCTGGTTGAAGCGACCGGTCGGGCGTTGATTCGTCTGCACTGGAGTCGGTTTTGGCCATCCTCTAGGAAAGTGCGTCTGGTATTAAGTTGTCGGGCGTATGATCCTGGTCTTTTACTGTGAAAAAATTAGAGTGTTTAAAGCAGGCCTTCGCCTTGAATACATTAGCATGGAATAATAAGATAGGACTTTGGTCTATTTTGTTGGTTTGCAGACCGAAGTAATGATTAATAGGGATAGTTGGGGGTATTTATATTCCGATGTCAGAGGTGAAATTCTTAGATTTTCGGAAGATAAACTTATGCGAAAGCATTTACCAAGGATGTTTTCATTAATCAAGAACG…
Sagenista	MAST-4	MAST-4E	HQ866432	882	PR2_v5.0.0	-	CCAGCAGCCGCGGTAATTCCAGCTCCAATAGCGTATATTAAAGTTGTTGCAGTTAAAAAGCTCGTAGTTGGATTTCTGGTTGAAGCGACCGGTCGGGCGTTGATTCGTCTGCACTGGAGTCGGTTTTGGCCATCCTCTAGGAAAGTGCGTCTGGTATTAAGTTGTCGGGCGTATGATCCTGGTCTTTTACTGTGAAAAAATTAGAGTGTTTAAAGCAGGCCTTCGCCTTGAATACATTAGCATGGAATAATAAGATAGGACTTTGGTCTATTTTGTTGGTTTGCAGACCGAAGTAATGATTAATAGGGATAGTTGGGGGTATTTATATTCCGATGTCAGAGGTGAAATTCTTAGATTTTCGGAAGATAAACTTATGCGAAAGCATTTACCAAGGATGTT…
Sagenista	MAST-4	MAST-4E	GU823536	1180	PR2_v5.0.0	-	CGGTAATTCCAGCTCCAATAGCGTATATTAAAGTTGTTGCAGTTAAAAAGCTCGTAGTTGGATTTCTGGTTGAAGCGACCGGTCGGGCGTTGATTCGTCTGCACTGGAGTCGGTTTTGGCCATCCTCTAGGAAAGTGCGTCTGGTATTAAGTTGTCGGGCGTATGATCCTGGTCTTTTACTGTGAAAAAATTAGAGTGTTTAAAGCAGGCCTTCGCCTTGAATACATTAGCATGGAATAATAAGATAGGACTTTGGTCTATTTTGTTGGTTTGCAGACCGACGTAATGATTAATAGGGATAGTTGGGGGTATTTATATTCCGATGTCAGAGGTGAAATTCTTAGATTTTCGGAAGATAAACTTATGCGAAAGCATTTACCAAGGATGTTTTCATTAATC…
Sagenista	MAST-4	MAST-4E	KC488541	1681	PR2_v5.0.0	-	TTTATACTGTGAAACTGCGAATGGCTCATTATATCAGTTATAGTTTATTTGATAGTATCTTACTACTTGGATAACCGTAGTAATTCTAGAGCTAATACATGCGTTAATCCCCAACTGCTTGCGCGGGCGGGGTGTATTTATTAGATAGAAACCAATGCGCCTTTTGGCGGTATTGTGGTGAATCATAATAACTTTGCGAATCGTATGGCCTTGTGCCGACGATGAATCATTCAAGTTTCTGCCCTATCAGCTGTCGATGGTAGGGTATTGGCCTACCATGGCATTAACGGGTGACGGAGAATTAGGGTTCGATTCCGGAGAGGGAGCCTGAGAGACGGCTACCACATCCAAGGAAGGCAGCAGGCGCGTAAATTACCCAATCCTGACACAGGGAGGTAG…
Sagenista	MAST-4	MAST-4E	KF129625	1767	PR2_v5.0.0	-	TAGTCATACGCTTGTCTCAAAGATTAAGCCATGCATGTCTAAGTATAAACATTTATACTGTGAAACTGCGAATGGCTCATTATATCAGTTATAGTTTATTTGATAGTATCTTACTACTTGGATAACCGTAGTAATTCTAGAGCTAATACATGCGTTAATCCCCAACTGCTTGCGCGGGCGGGGTGTATTTATTAGATAGAAACCAATGCGCCTTTTGGCGGTATTGTGGTGAATCATAATAACTTTGCGAATCGTATGGCCTTGCGCCGACGATGAATCATTCAAGTTTCTGCCCTATCAGCTGTCGATGGTAGGGTATTGGCCTACCATGGCATTAACGGGTGACGGAGAATTAGGGTTCGATTCCGGAGAGGGAGCCTGAGAGACGGCTACCACATC…
Sagenista	MAST-4	MAST-4E	KF129836	1767	PR2_v5.0.0	-	TAGTCATACGCTTGTCTCAAAGATTAAGCCATGCATGTCTAAGTATAAACATTTATACTGTGAAACTGCGAATGGCTCATTATATCAGTTATAGTTTATTTGATAGTATCTTACTACTTGGATAACCGTAGTAATTCTAGAGCTAATACATGCGTTAATCCCCAACTGCTTGCGCGGGCGGGGTGTATTTATTAGATAGAAACCAATGCGCCTTTTGGCGGTATTGTGGTGAATCATAATAACTTTGCGAATCGTATGGCCTTGCGCCGACGATGAATCATTCAAGTTTCTGCCCTATCAGCTGTCGATGGTAGGGTATTGGCCTACCATGGCATTAACGGGTGACGGAGAATTAGGGTTCGATTCCGGAGAGGGAGCCTGGGAGACGGCTACCACATC…
Sagenista	MAST-4	MAST-4E	KF130402	1767	PR2_v5.0.0	-	TAGTCATACGCTTGTCTCAAAGATTAAGCCATGCATGTCTAAGTATAAACATTTATACTGTGAAACTGCGAATGGCTCATTATATCAGTTATAGTTTATTTGATAGTATCTTACTACTTGGATAACCGTAGTAATTCTAGAGCTAATACATGCGTTAATCCCCAACTGCTTGCGCGGGCGGGGTGTATTTATTAGATAGAAACCAATGCGCCTTTTGGCGGTATTGTGGTGAATCATAATAACTTTGCGAATCGTATGGCCTTGCGCCGACGATGAATCATTCAAGTTTCTGCCCTATCAGCTGTCGATGGTAGGGTATTGGCCTACCATGGCATTAACGGGTGACGGAGAATTAGGGTTCGATTCCGGAGAGGGAGCCTGAGAGACGGCTACCACATC…
Sagenista	MAST-4	MAST-4E	KJ763445	1806	PR2_v5.0.0	-	TACCTGGTTGATCCTGCCAGTAGTCATACGCTTGTCTCAAAGATTAAGCCATGCATGTCTAAGTATAAACATTTATACTGTGAAACTGCGAATGGCTCATTATATCAGTTATAGTTTATTTGATAGTATCTTACTACTTGGATAACCGTAGTAATTCTAGAGCTAATACATGCGTTAATCCCCAACTGCTTGCGCGGGCGGGGTGTATTTATTAGATAGAAACCAATGCGCCTTTTGGCGGTATTGTGGTGAATCATAATAACTTTGCGAATCGTATGGCCTTGTGCCGACGATGAATCATTCAAGTTTCTGCCCTATCAGCTGTCGATGGTAGGGTATTGGCCTACCATGGCATTAACGGGTGACGGAGAATTAGGGTTCGATTCCGGAGAGGGAGCC…
Sagenista	MAST-4	MAST-4E	KJ763685	1806	PR2_v5.0.0	-	TACCTGGTTGATCCTGCCAGTAGTCATACGCTTGTCTCAAAGATTAAGCCATGCATGTCTAAGTATAAACATTTATACTGTGAAACTGCGAATGGCTCATTATATCAGTTATAGTTTATTTGATAGTATCTTACTACTTGGATAACCGTAGTAATTCTAGAGCTAATACATGCATTAATCCCCAACTGCTTGCGCGGGCGGGGTGTATTTATTAGATAGAAACCAATGCGCCTTTTGGCGGTATTGTGGTGAATCATAATAACTTTGCGAATCGTATGGCCTTGTGCCGACGATGAATCATTCAAGTTTCTGCCCTATCAGCTGTCGATGGTAGGGTATTGGCCTACCATGGCGTTAACGGGTGACGGAGAATTAGGGTTCGATTCCGGAGAGGGAGCC…
Sagenista	MAST-4	MAST-4F	JQ782011	1805	PR2_v5.0.0	-	CCTGGTTGATCCTGCCAGTAGTCATACGCTTGTCTCAAAGATTAAGCCATGCATGTCTAAGTATAAACAATTTATACTGTGAAACTGCGAATGGCTCATTATATCAGTTATAGTTTATTTGATAGTATTTTACTACTTGGATAACCGTAGTAATTCTAGAGCTAATACATGCGTTAATTCCCAACTGCTTGCGCGGACGGGATGTATTTATTAGATAGAAACCAATGCGTCTTCGGGCGGAATTGTGGTGAATCATAATAACTTTGCGAATCGTATGCCCTTGAGGTGACGATGAATCATTCAAGTTTCTGCCCTATCAGCTGTCGATGGTAGGGTATTGGCCTACCATGGCATTAACGGGTGACGGAGAATTAGGGTTCGATTCCGGAGAGGGAGCCT…
Sagenista	MAST-4	MAST-4F	GU822993	1071	PR2_v5.0.0	-	CGGTAATTCCAGCTCCAATAGCGTATATTAAAGTTGTTGCAGTTAAAAAGCTCGTAGTTGGATTTCTGGTTGGAGCGACCGGTCGGGCATTGATTTGTCTGCACTGGAGTCGGTTCCGTCCATCCTCTTGGAAAGTGCATATGGCATTAAGTTGTCGTGTGTATGATCCAGGTCTTTTACTGTGAAAAAATTAGAGTGTTTAAAGCAGGCCTTCGCCTTGAATACATTAGCATGGAATAATAAGATAGGACTTGGGTCTATTTTGTTGGTTTGCAGACCGAAGTAATGATTAATAGGGATAGTTGGGGGTATTTATATTCCGATGTCAGAGGTGAAATTCTTAGATTTTCGGAAGATAAACTTATGCGAAAGCATTTACCAAGGATGTTTTCATTAATC…
Sagenista	MAST-4	MAST-4F	GU823185	1377	PR2_v5.0.0	-	CGGAGAAGGAGCATGAGAGACGGCTACCACATCCAAGGAAGGCAGCAGGCGCGTAAATTACCCAATCCTGACACAGGGAGGTAGTGACAATAAATACTTAAGCGGGGCTATTCATAGTCTTGCTCTAGGAATGAGTACAATTTAAATCCCTTAACGATGATCAATTGGAGGGCAAGTCTGGTGCCAGCAGCCGCGGTAATTCCAGCTCCAATAGCGTATATTAAAGTTGTTGCAGTTAAAAAGCTCGTAGTTGGATTTCTGGTTGGAGCGACCGGTCGGGCATTGATTTGTCTGCACTGGAGTCGGTTCCGTCCATCCTCTTGGAAAGTGCATATGGCATTAAGTTGTCGTGTGTATGATCCAGGTCTTTTACTGTGAAAAAATTAGAGTGTTTAAAGC…
Sagenista	MAST-4	MAST-4F	GU823497	1071	PR2_v5.0.0	-	CGGTAATTCCAGCTCCAATAGCGTATATTAAAGTTGTTGCAGTTAAAAAGCTCGTAGTTGGATTTCTGGTTGGAGCGACCGGTCGGGCATTGATTTGTCTGCACTGGAGTCGGTTCCGTCCATCCTCTTGGAAAGTGCATATGGCATTAAGTTGTCGTGTGTATGATCCAGGTCTTTTACTGTGAAAAAATTAGAGTGTTTAAAGCAGGCCTTCGCCTTGAATACATTAGCATGGAATAATAAGATAGGACTTGGGTCTATTTTGTTGGTTTGCAGACCGAAGTAATGATTAATAGGGATAGTTGGGGGTATTTATATTCCGATGTCAGAGGTGAAATTCTTAGATTTTCGGAAGATAAACTTATGCGAAAGCATTTACCAAGGATGTTTTCATTAATC…
Sagenista	MAST-4	MAST-4F	GU823030	1071	PR2_v5.0.0	-	CGGTAATTCCAGCTCCAATAGCGTATATTAAAGTTGTTGCAGTTAAAAAGCTCGTAGTTGGATTTCTGGTTGGAGCGACCGGTCGGGCATTGATTTGTCTGCACTGGAGTCGGTTCCGTCCATCCTCTTGGAAAGTGCATATGGCATTAAGTTGTCGTGTGTATGATCCAGGTCTTTTACTGTGAAAAAATTAGAGTGTTTAAAGCAGGCCTTCGCCTTGAATACATTAGCATGGAATAATAAGATAGGACTTGGGTCTATTTTGTTGGTTTGCAGACCGAAGTAATGATTAATAGGGATAGTTGGGGGTATTTATATTCCGATGTCAGAGGTGAAATTCTTAGATTTTCGGAAGATAAACTTATGCGAAAGCATTTACCAAGGATGTTTTCATTAATC…
Sagenista	MAST-4	MAST-4F	GU823598	1071	PR2_v5.0.0	-	CGGTAATTCCAGCTCCAATAGCGTATATTAAAGTTGTTGCAGTTAAAAAGCTCGTAGTTGGATTTCTGGTTGGAGCGACCGGTCGGGCATTGATTTGTCTGCACTGGAGTCGGTTCCGTCCATCCTCTTGGAAAGTGCATATGGCATTAAGTTGTCGTGTGTATGATCCAGGTCTTTTACTGTGAAAAAATTAGAGTGTTTAAAGCAGGCCTTCGCCTTGAATACATTAGCATGGAATAATAAGATAGGACTTGGGTCTATTTTGTTGGTTTGCAGACCGAAGTAATGATTAATAGGGATAGTTGGGGGTATTTATATTCCGATGTCAGAGGTGAAATTCTTAGATTTTCGGAAGATAAACTTATGCGAAAGCATTTACCAAGGATGTTTTCATTAATC…
Sagenista	MAST-6	MAST-6A	OQ909084	1819	GenBank	-	ACCTGGTTGATCCTGCCAGTAGTCATACGCTCGTCTCAAAGATTAAGCCATGCATGTCTAAGTATAAACAATCTTATACTGTGAAACTGCGAATGGCTCATTATATCAGTTATAGTTTATTTGATAGTACCTTGCTACTTGGATAACCGTAGTAATTCTAGAGCTAATACATGCGTCAACTCCCAACTGCTTAGGCGGACGGGATGTATTTATTAGATATAAACCAATGCGGGCAGCAATGCCCGGTGTTGCGGTGAATCATAATAACTTTGCGAATCGTATGGCCTTGCGCCGACGATGAATCATTCAAGTTTCTGCCCTATCAGCTGTCGATGGTAGGGTATTGGCCTACCATGGCGTTAACGGGTAACGGAGAATTAGGGTTCGATTCCGGAGAGG…
Sagenista	MAST-6	MAST-6B	FN263028	1816	PR2_v5.0.0	-	ACCTGGTTGATCCTGCCAGTAGTCATACGCTCGTCTCAAAGATTAAGCCATGCATGTCTAAGTATAAACAATCATACTGTGAAACTGCGAATGGCTCATTATATCAGTTATAGTTTATTTGATAGTACCTACTACTTGGATAACCGTAGTAATTCTAGAGCTAATACATGCGTTAACTCCCAACTGCTTTGGCGGACGGGATGTATTTATTAGATATAAACCAATGCAGGCAGCAATGCCTGGTGTTGCGGTGAGTCATAATAACTTTGCGAATCGTATGGCCTTGCGCCGACGATGAATCATTCAAGTTTCTGCCCTATCAGCTGTCGATGGTAGGGTATTGGCCTACCATGGCGTTAACGGGTAACGGAGAATTAGGGTTCGATTCCGGAGAGGGAG…
Sagenista	MAST-6	MAST-6B	AF363207	1817	PR2_v5.0.0	-	AACCTGGTTGATCCTGCCAGTAGTCATACGCTTGTCTCAAAGATTAAGCCATGCATGTCTAAGTATAAACAATTGTACTGTGAAACTGCGAATGGCTCATTATATCAGTTATAGTTTATTTGATAGTACCTACTACTTGGATAACCGTAGTAATTCTAGAGCTAATACATGCGTTAACTCCCAACTGCTTTGGCGGACGGGATGCTTTTATTAGATATAAACCAATGCGGGCAGCAATGCCCGGTGTTGCGGTGAGTCATAATAACTTTGCGAATCGTATGGCCTCGCGCCGACGATGAATCATTCAAGTTTCTGCCCTATCAGCTGTCGATGGTAGGGTATTGGCCTACCATGGCGTTAACGGGTAACGGAGAATTAGGGTTCGATTCCGGAGAGGGA…
Sagenista	MAST-6	MAST-6B	DQ310262	1392	PR2_v5.0.0	-	CGGAGAAGGAGCATGAGAAACGGCTACCACATCCAAGGAAGGCAGCAGGTGCGTAAATTACCCAATCCTGACACAGGGAGGTAGTGACAATAAATAACAATGCGGAGCTCTTCGAGTTTTCTGCAATTGGAATGAGAACAATTTAAATCCCTTATCGAGGATCAATTGGAGGGCAAGTCTGGTGCCAGCAGCCGCGGTAATTCCAGCTCCAATAGCGTATATTAAAGTTGTTGCAGTTAAAAAGCTCGTAGTTGGATTTCTGGCGGGAGCGGCCTGTCCTGCCCTTTGCGGGGTTGAGCACAAGCGCTGCATCCGGCCATCCTTGTGGAGAGCATTTCTGGCATTCAGTTGTCGGACTCGGGATCCGCATCGTTTACTGTGAAAAAATTAGAGTGTTTA…
Sagenista	MAST-6	MAST-6B	FJ431600	822	PR2_v5.0.0	-	TTACCCAATCCTGACACAGGGAGGTAGTGACAATAAATAACAATATAGAACCCAATGGGTTTTGTAATTGGAATGAGAACAATTTAAATCCCTTAACGAGGATCAACTGGAGGGCAAGTCTGGTGCCAGCAGCCGCGGTAATTCCAGCTCCAATAGCGTATATTAAAGTTGTTGCAGTTAAAAAGCTCGTAGTTGGATTTCTGGCGGGAGCAACCAGTCCTGCCCCTTGCGGGGTTGTGCACTAGCGTTGCATCCGGCCATCCTTGTGGAGAGCGTTTCTGGCATTAAGCTGTCGGACTCGGGATCCGCATCGTTTACTGTGAAAAAATTAGAGTGTTTAAAGCAGGCATTTGCTTGAATACATTAGCATGGAATAATAAGATAGGACTTTGTTGCTAT…
Sagenista	MAST-6	MAST-6B	GU369996	1318	PR2_v5.0.0	-	CTGACACAGGGAGGTAGTGACAATAAATAACAATATGGAACCTTCTAGGTTACGTAATTGGAATGAGAACAATTTAAATCCCTTAACGAGGATCAATTGGAGGGCAAGTCTGGTGCCAGCAGCCGCGGTAATTCCAGCTCCAATAGCGTATATTAAAGTTGTTGCAGTTAAAAAGCTCGTAGTTGGATTTCTGGTGGGAGCAGCCAGTCCTGCCCCTTGCGGGGTTGTGCGATTGCGCTGCATCCGGCCATCCTCGTGCAGAGCCTTCCTGGCATTAGGTTGTCGGGCTGGGGATGCACGTCCTTTACTGTGAAAAAATTAGAGTGTTTAAAGCAGGCATTTGCTTGAATACATTAGCATGGAATAATAAGATAGGACTTTGGTTGCTATTTTGTTGGT…
Sagenista	MAST-6	MAST-6B	KP404885	1816	PR2_v5.0.0	-	ACCTGGTTGATCCTGCCAGTAGTCATACGCTCGTCTCAAAGATTAAGCCATGCATGTCTAAGTATAAACAATCATACTGTGAAACTGCGAATGGCTCATTATATCAGTTATAGTTTATTTGATAGTACCTACTACTTGGATAACCGTAGTAATTCTAGAGCTAATACATGCGTTAACTCCCAACTGCTTTGGCGGACGGGATGTATTTATTAGATATAAACCAATGCAGGCAGCAATGCCTGGTGTTGCGGTGAGTCATAATAACTTTGCGAATCGTATGGCCTTGCGCCGACGATGAATCATTCAAGTTTCTGCCCTATCAGCTGTCGATGGTAGGGTATTGGCCTACCATGGCGTTAACGGGTAACGGAGAATTAGGGTTCGATTCCGGAGAGGGAG…
Sagenista	MAST-6	MAST-6C	OQ909086	1722	GenBank	-	TGCATGTCTAAGTATAAACACTTTATACTGTGAAACTGCGAATGGCTCATTATATCAGTTATAGTTTATTTGATAGTACCTTACTACTTGGATAACCGTAGTAATTCTAGAGCTAATACATGCGTCAATTCCCAACTGCTTCGGCGGACGGGATGTATTTATTAGATATAAGCCAATGCGAGTGCTTTCGGGTGCTCGGTTTTGTGGTGAATCATAATAACTTTGCGAATCGCATGGCCTTGTGCCGGCGATGAATCATTCAAGTTTCTGCCCTATCAGCTGTCGATGGTAGGGTATTGGCCTACCATGGCGTTAACGGGTAACGGAGAATTAGGGTTCGATTCCGGAGAGGGAGCCTGAGAGACGGCTACCACATCCAAGGAAGGCAGCAGGCGCGTA…
Sagenista	MAST-6	MAST-6C	HQ870261	855	PR2_v5.0.0	-	ATTCCAGCTCCAATAGCGTATATTAAAGTTGTTGCGGTTAAAAAGCTCGTAGTTGGATTTCTGGCGGGAGCGACCGGTCCGTCCCCTCACGGGGTTGTGTACTTGAGTTGCGTCCGGCCATCCTTGTGGAGAACGTCTCTGGCATTAGGTTGTCGGTTTCGGGATCCGCATCGTTTACTGTGAAAAAATTAGAGTGTTTAAAGCAGGCATTTGCTCTGAATACATTAGCATGGAATAATAAGATAGGACTTTGTTGCTATTTTGTTGGTTTGCACAGCAAAGTAATGATTAATAGGGATAGTTGGGGGTATTCATATTTAATTGTCAGAGGTGAAATTCTTGGATTTATGAAAGATGAACTTATGCGAAAGCATTTACCAAGGATGTTTTCATTAATCA…
Sagenista	MAST-6	MAST-6D	GU219133	572	PR2_v5.0.0	-	AAAGCTCGTAGTTGGATTTCTGGTAGGAGCGACCGGTCCGCCTCTTTGAGGTGCTGTACTAGTGTTGCATCCGGCCATCCTTGTGGAGAAGGGCTCTGGCATTAGGTTGTTGGGGTCGGGATCCGCATCGTTTACTGTGAAAAAATTAGAGTGTTTAAAGCAGGCAGTTGCTTGAATACATTAGCATGGAATAATAAGATAGGACTTTGGTGCTATTTTGTTGGTTTGCACACCGAGGTAATGATTAATAGGGATAGTTGGGGGTATTCATATTTCATTGTCAGAGGTGAAATTCTTGGATTTATGAAAGATGAACTTATGCGAAAGCATTTACCAAGGATGTTTTCATTAATCAAGAACGAAAGTTAGGGGATCGAAGATGATTAGATACCATCGTAG…
Sagenista	MAST-6	MAST-6E	OQ909085	1820	GenBank	-	ATCTGGTTGATCCTGCCAGTAGTCATACGCTCGTCTCAAAGATTAAGCCATGCATGTCTAAGTATAAACACCTTTGTACTGTGAAACTGCGAATGGCTCATTATATCAGTTATAGTTTATTTGATAATCCCTTACTACTTGGATAACCGTAGTAATTCTAGAGCTAATACATGCATTAACTCCTGACTGCCCCGGCGGAAAGGAGGTATTTATTAGATATAAGCCAATGCGGGCAGCAATGCCCGGTTTTGTGGTGAATCATAATAACTTTGCGAATCGTATGGCCTCGAGCCGACGATGAATCATTCAAGTTTCTGCCCTATCAGCTGTCGATGGTAGGGTATTGGCCTACCATGGCGTTAACGGGTAACGGAGAATTAGGGTTCGATTCCGGAGAGG…
Sagenista	MAST-6	MAST-6E	LC257669	1771	PR2_v5.0.0	-	TAGTCATACGCTCGTCTCAAAGATTAAGCCATGCATGTCTAAGTATAAACACATTTGTACTGTGAAACTGCGAATGGCTCATTATATCAGTTATAGTTTATTTGATAATCCCTTACTACTTGGATAACCGTAGTAATTCTAGAGCTAATACATGCAATAACTCCCAACTGCTTCGGCAGAAAGGATGTATTTATTAGATATAATCCAATGCGAGCAGCAATGCTCGGTTTTGTGGTGAATCATAATAACTTTGCGAATCGTATGGCCTCGTGCCGACGATGAATCATTCAAGTTTCTGCCCTATCAGCTGTCGATGGTAGGGTATTGGCCTACCATGGCGTTAACGGGTAACGGAGAATTAGGGTTCGATTCCGGAGAGGGAGCCTGAGAGACGGCTAC…
Sagenista	MAST-7	MAST-7A	JQ781903	1808	PR2_v5.0.0	-	CCTGGTTGATCCTGCCAGTAGTCATACGCTTGTCTCAAAGATTAAGCCATGCATGTCTAAGTATAAACAATCTATACTGTGAAACTGCGAATGGCTCATTATATCAGTTATAGTTTATTTGATAGACCTTACTACTTGGATAACCGTAGTAATTCTAGAGCTAATACATGCGTTAAGTCCCGACTATCTTGGAAGGGATGTATTTATTAGATAGAGACCATCGCGCCCTTGTGGCGGTATTGTGGTGACTCATAATAACTTTGCGAATCGTATGACTTTACGTCGACGATGAACCATTCAAGTTTCTGCCCTATCAGCTGTCGATGGTAGGGTATTGGCCTACCATGGCGTTAACGGGTGACGGAGAATTAGGGTTCGATTCCGGAGAGGGAGCCTGAG…
Sagenista	MAST-7	MAST-7A	KC488545	1582	PR2_v5.0.0	-	TCTCATGGCCATAANTGTTTCCTGACCCGACTATCTTGGAAGGGATGTATTTATTAGATAGAGACCATCGCGGCCTTGTGCCGGTTTTGTGGTGACTCATAATAACTTTGCGAATCGTATGGTCTTGCACCGACGATGAATCATTCAAGTTTCTGCCCTATCAGCTGTCGATGGTAGGGTATTGGCCTACCATGGCGTTAACGGGTGACGGAGAATTAGGGTTCGATTCCGGAGAGGGAGCCTGAGAGACGGCTACCACATCCAAGGAAGGCAGCAGGCGCGTAAATTACCCAATCCTGACACAGGGAGGTAGTGACAATAAATAACAATGCGGGGCTCTTTCGAGTCTTGCAATTGGAATGAGTACAATTTAAATCTCTTAACGAGGATCAATTGGAG…
Sagenista	MAST-7	MAST-7A	GQ913083	1123	PR2_v5.0.0	-	AAAAGCTCGTAGTTGGATTTCTGGTGGGAGCACGGGTCGGCCTTCACGGGTTGTACTGTTGTTGCGTCCTGCCGTTTCGGAGGGAATGGCCTCGCTATTAAGTTAGCGTGGTCGGGAACTCTGTCGTTTACTGTGAAAAAATTAGAGTGTTCAAAGCAGGCCTTCGCTGTGAATACATTAGCATGGAATAATAAGATAGGACTGTAGTGCTATTTTGTTGGTTTGCGTACTATGGTAATGATTAATAGGGATAGTTGGGGGTATTCATATTCAATTGTCAGAGGTGAAATTCTTGGATTTATGGAAGATGAACTACTGCGAAAGCATTTACCAAGGATGTTTTCATTAATCAAGAACGAAAGTTAGGGGATCGAAGATGATTAGATACCATCGTAGTCT…
Sagenista	MAST-7	MAST-7A	AY381207	1801	PR2_v5.0.0	-	AACCTGGTTGATCCTGCCAGTAGTCATACGCTTGTCTCAAAGATTAAGCCATGCATGTCTAAGTATAAACAATCTATACTGTGAAACTGCGAATGGCTCATTATATCAGTTATAGTTTATTTGATAGACCTTACTACTTGGATAACCGTAGTAATTCTAGAGCTAATACATGCGTTAAGTCCCGACTGTCTTGGAAGGGATGTATTTATTAGATAGAGACCATCGCGGCCTTGTGCCGGTTTTGTGGTGACTCATAATAACTTTGCGAATCGTATGGTCTTGCACCGACGATGAATCATTCAAGTTTCTGCCCTATCAGCTGTCGATGGTAGGGTATTGGCCTACCATGGCGTTAACGGGTGACGGAGAATTAGGGTTCGATTCCGGAGAGGGAGCCTG…
Sagenista	MAST-7	MAST-7A	JQ222929	1607	PR2_v5.0.0	-	CGCTTGTCTCAAAGATTAAGCCATGCATGTCTAAGTATAAACAATCTATACTGTGAAACTGCGAATGGCTCATTATATCAGTTATAGTTTATTTGATAGACCTTACTACTTGGATAACCGTAGTAATTCTAGAGCTAATACATGCGTTAAGTCCCGACTATCTTGGAAGGGATGTATTTATTAGATAGAGACCATCGCGCCCTTGTGGCGGTATTGTGGTGACTCATAATAACTTTGCGAATCGTATGACTTTACGTCGACGATGAATCATTCAAGTTTCTGCCCTATCAGCTGTCGATGGTAGGGTATTGGCCTACCATGGCGTTAACGGGTGACGGAGAATTAGGGTTCGATTCCGGAGAGGGAGCCTGAGAGACGGCTACCACATCCAAGGAAGGC…
Sagenista	MAST-7	MAST-7A	JQ781913	1798	PR2_v5.0.0	-	CCTGGTTGATCCTGCCAGTAGTCATACGCTTGTCTCAAAGATTAAGCCATGCATGTCTAAGTATAAACAATCTATACTGTGAAACTGCGAATGGCTCATTATATCAGTTATAGTTTATTTGATAGACCTTACTACTTGGATAACCGTAGTAATTCTAGAGCTAATACATGCGTTAAGTCCCGACTGTCTAGGAAGGGATGTATTTATTAGATAGAGACCATCGCGGCCTTGTGCCGGTATTGTGGTGACTCATAATAACTTTGCGAATCGTATGGCCTTGCGCCGACGATGAATCATTCAAGTTTCTGCCCTATCAGCTGTCGATGGTAGGGTATTGGCCTACCATGGCGTTAACGGGTGACGGAGAATTAGGGTTCGATTCCGGAGAGGGAGCCTGAG…
Sagenista	MAST-7	MAST-7A	JQ781908	1798	PR2_v5.0.0	-	CCTGGTTGATCCTGCCAGTAGTCATACGCTTGTCTCAAAGATTAAGCCATGCATGTCTAAGTATAAACAATCTATACTGTGAAACTGCGAATGGCTCATTATATCAGTTATAGTTTATTTGATAGACCTTACTACTTGGATAACCGTAGTAATTCTAGAGCTAATACATGCGTTAAGTCCCGACTATCTTGGAAGGGATGTATTTATTAGATAGAGACCATCGCGCCCTTGTGGCGGTATTGTGGTGACTCATAATAACTTTGCGAATCGTATGACTTTACGTCGACGATGAATCATTCAAGTTTCTGCCCTATCAGCTGTCGATGGTAGGGTATTGGCCTACCATGGCGTTAACGGGTGACGGAGAATTAGGGTTCGATTCCGGAGAGGGAGCCTGAG…
Sagenista	MAST-7	MAST-7A	KC488543	1657	PR2_v5.0.0	-	GTGAAACTGCGAATGGCTCATTATATCAGTTATAGTTTATTTGATAGACCTTACTACTTGGATAACCGTAGTAATTCTAGAGCTAATACATGCGTTAAGTCCCGACTATCTTGGAAGGGATGTATTTATTAGATAGAGACCATCGCGCCCTTGTGGCGGTATCGTGGTGACTCATAATAACTTTGCGAATCGTATGACTTTACGTCGACGATGAATCATTCAAGTTTCTGCCCTATCAGCTGTCGATGGTAGGGTATTGGCCTACCATGGCGTTAACGGGTGACGGAGAATTAGGGTTCGATTCCGGAGAGGGAGCCTGAGAGACGGCTACCACATCCAAGGAAGGCAGCAGGCGCGTAAATTACCCAATCCTGACACAGGGAGGTAGTGACAATAAAT…
Sagenista	MAST-7	MAST-7A	KC488544	1581	PR2_v5.0.0	-	TCTCGCGGATACGAATGCGTTGAATCCCTACTATTGGGCATGGCAGGTTCCTGATAGATAGAGACCATCGCGGCCTTGTGCCGGTTTTGTGGTGACTCATAATAACTTTGCGAATCGTATGGTCTTGCACCGACGATGAATCATTCAAGTTTCTGCCCTATCAGCTGTCGATGGTAGGGTATTGGCCTACCATGGCGTTAACGGGTGACGGAGAATTAGGGTTCGATTCCGGAGAGGGAGCCTGAGAGACGGCTACCACATCCAAGGAAGGCAGCAGGCGCGTAAATTACCCAATCCTGACACAGGGAGGTAGTGACAATAAATAACAATGCGGGGCTCTTTCNAGTCTTGCAATTGGAATGAGTACAATTTAAATCTCTTAACGAGGATCAATTGGAG…
Sagenista	MAST-7	MAST-7A	KC488548	1658	PR2_v5.0.0	-	GTGAAACTGCGAATGGCTCATTATATCAGTTATAGTTTATTTGATAGACCTTACTACTTGGATAACCGTAGTAATTCTAGAGCTAATACATGCGTTAAGTCCCGACTATTTCGGAAGGGATGTATTTATTAGATAGAGACCATCGCGCCCTTGTGGCGGTATTGTGGTGACTCATAATAACTTTGCGAATCGTATGGTCTTGCACCGACGATGAATCATTCAAGTTTCTGCCCTATCAGCTGTCGATGGTAGGGTATTGGCCTACCATGGCGTTAACGGGTGACGGAGAATTAGGGTTCGATTCCGGAGAGGGAGCCTGAGAGACGGCTACCACATCCAAGGAAGGCAGCAGGCGCGTAAATTACCCAATCCTGACACAGGGAGGTAGTGACAATAAAT…
Sagenista	MAST-7	MAST-7A	KC488554	1495	PR2_v5.0.0	-	TTGTGGTGAGTCATAATAACTTTGCGAATCGCATGGCCTTGCGCCGGCGATGAATCATTCAAGTTTCTGCCCTATCAGCTGTCGATGGTAGGGTATTGGCCTACCATGGGGTTAACGGGTAACGGAGAATTAGGGTTCGATTCCGGAGAGGGAGCCTGAGAGACGGCTACCACATCCAAGGAAGGCAGCAGGCGCGTAAATTACCCAATCCTGACACAGGGAGGTAGTGACAATAAATAACAATACGGGGCGCTTTCGCGTCTTGTAATTGGAATGAGTACAATTTAAATCCCTTAACGAGGATCAATTGGAGGGCAAGTCTGGTGCCAGCAGCCGCGGTAATTCCAGCTCCAATAGCGTATATTAAAGTTGTTGCAGTTAAAAAGCTCGTAGTTGGAT…
[truncated: 1,163 more rows]

## Sheet: tableS2
Table S2. The samples from the EukBank dataset. Metadata for each of the 7,788 samples analyzed in this study.
[truncated: 7,789 more rows]

## Sheet: tableS3
Table S3. Summarized relative read abundances of main taxonomic groups in the 5 sampled habitats and statistical differences among them. Significant differences between different groups were determined using a Dunn's test of multiple comparisons following a significant Kruskal-Wallis test with a post-hoc Bonferroni correction (p < 0.05). Results of these tests are shown with compact letter displa…
[truncated: 96 more rows]

[truncated: 2 more sheets: tableS4, tableS5]
